# Supplementary material for: DNA methylation changes in the postmortem dorsolateral prefrontal cortex of patients with schizophrenia
Source: Front Genet. 2014 Aug 26;5:280. doi: 10.3389/fgene.2014.00280 (PMC4144343; doi:10.3389/fgene.2014.00280)
Supplement: Supplementary file 1 [file DataSheet1.XLSX]

## Sheet: RawDemo
Br#	AgeDeath	Gender	Race	Ph	PMI	Manner	Smoker	NewDx	FinalSeries	Verified	Source	Education	MaritalStatus	location	PMIConfidence	Height	Weight	FormalinTissue	EtohResults	Antipsychotics	Micro1	Micro2	Micro3	Micro4	Micro5	CauseDeath	DxDesc	AntiDepress	MoodStab	Benzos	Nic_Cot	THC	Cocaine	Opiates
822	26	M	CAUC	6.55	13	Natural	Yes	Control	MasterList2012;Array08;LSC-2005;	Yes	Other	Unknown	Unknown	F38_14_4	Certain	65	148	Discarded	Negative		Marked vascular congestion.	Mild white matter edema.				THREE VESSEL OCCLUSIVE CORONARY ATHEROSCLEROSIS	No Diagnosis on Axis 1;Deferred;Atherosclerotic CVD (ASHCVD);	Negative	Negative	Negative	Positive	Negative	Negative	Negative
827	50	M	CAUC	6.53	49	Natural	No	Control	Array08;MasterList2012;MBS-2007;	Yes	DC	Unknown	Married	F38_13_10	Certain	77	250	None	Negative		Generalized congestion of vessels and mild white matter edema.					OCCLUSIVE CORONARY ARTERIOSCLEROSIS	No Diagnosis on Axis 1;Deferred;Cardiac arrest;Fatty liver;	Not Tested	Not Tested	Negative	Negative	Negative	Negative	Negative
836	20	M	AA	6.46	25.5	Homicide	No	Control	Array08;MasterList2012;HBS-2004;LSC-2005;	Yes	DC	Unknown		F38_14_7	Certain	74	205	Discarded	Negative		Generalized congestion of vessels.					GUNSHOT WOUND OF BACK WITH MASSIVE INTERNAL HEMORRHAGE (6;000 CC)	No Diagnosis on Axis 1;Deferred;	Negative	Negative	Negative	Negative	Negative	Negative	Negative
859	52	M	AA	6.52	19.5	Natural	No	Control	Array08;MasterList2012;HBS-2004;LSC-2005;	Yes	DC	not filled in		F03_24_3	Uncertain	69	280	None	Negative		No significant changes.					CARDIOMEGALY (DILATED CARDIOMYOPATHY) ASSOCIATED WITH SEVERE HYPERTENSIVE CARDIOVASCULAR DISEASE; OBESITY	No Diagnosis on Axis 1;Deferred;	Not Tested	Not Tested	Negative	Negative	Negative	Negative	Negative
863	43	M	AA	6.57	24.5	Natural	No	Control	Array08;MasterList2012;LSC-2005;NC-2006;MBS-2007;	Yes	DC	Unknown	Married	F07_15_6	Certain	69	240	None	Negative		No significant changes.					OCCLUSIVE CORONARY ATHEROSCLEROSIS	No Diagnosis on Axis 1;Deferred;	Not Tested	Not Tested	Negative	Negative	Negative	Negative	Negative
890	18	M	AA	6.7	36.5	Homicide	No	Control	Array08;MasterList2012;MBS-2007;NC-2006;LSC-2005;	Yes	DC	Unknown	Single	F20_13_A	Certain	65	128	None	Negative		No significant changes.					MULTIPLE GUNSHOT WOUNDS	No Diagnosis on Axis 1;Deferred;	Negative	Not Tested	Negative	Negative	Negative	Negative	Negative
909	57	F	AA	6	45.5	Natural	No	Control	Array08;MasterList2012;HBS-2004;LSC-2005;	Yes	Other	not filled in	Divorced	F20_16_D	Certain	63	125	Discarded	Negative							Pneumonia and pulmonary abscess due to COPD	No Diagnosis on Axis 1;Deferred;	Negative	Negative	Negative	Negative	Negative	Negative	Negative
914	19	F	AA	6.98	19	Natural	No	Control	Array08;MasterList2012;HBS-2004;LSC-2005;	Yes	DC	Unknown		F12_136_C	Uncertain	68	160	Left Hemi	Negative		GENERALIZED CONGESTION OF VESSELS.					IDDM WITH MARKED HYPOGLYCEMIA	No Diagnosis on Axis 1;Deferred;	Negative	Not Tested	Negative	Negative	Negative	Negative	Negative
922	51	M	CAUC	6.63	30.5	Natural	No	Control	Array08;MasterList2012;HBS-2004;LSC-2005;	Yes	DC	not filled in		F12_138_A	Uncertain	75	210	None	Negative		Generalized congestion of vessels.					EROSION AND LACERATION OF THE GASTROESOPHAGEAL JUNCTION ASSOCIATED WITH SIGNIFICANT BLOOD LOSS.	No Diagnosis on Axis 1;Deferred;	Negative	Not Tested	Negative	Negative	Negative	Negative	Negative
925	66	F	CAUC	6.48	29.5	Natural	No	Control	MasterList2012;MBS-2007;Array08;Array08;	Yes	DC	Unknown	Unknown	F12_138_F	Uncertain	63	228	Left Hemi	Negative		Generalized congestion of vessels.					RUPTURED THORACIC AORTIC ANEURYSM	No Diagnosis on Axis 1;Deferred;Obesity;	Negative	Not Tested	Negative	Negative	Negative	Negative	Negative
926	31	M	AA	6.74	15.5	Homicide	No	Control	MasterList2012;MBS-2007;LSC-2005;NC-2006;	Yes	DC	Unknown	Unknown	F12_139_C	Certain	68	192	Left Hemi	Negative		Focal arterio- and arteriolosclerosis.	Congestion and mild edema.				GUNSHOT WOUND OF THE CHEST	No Diagnosis on Axis 1;Deferred;	Negative	Not Tested	Negative	Negative	Negative	Negative	Negative
942	62	M	CAUC	6.27	19.5	Natural	Yes	Control	Array08;MasterList2012;HBS-2004;LSC-2005;	Yes	DC	not filled in		F12_141_E	Certain	67	152	Discarded	Negative		No significant changes					ADENOCARCINOMA OF COLON WITH HEPATIC METASTASIS AND SUBSEQUENT SURGICAL RESECTION	No Diagnosis on Axis 1;Deferred;	Negative	Not Tested	Negative	Positive	Negative	Negative	Negative
946	54	M	AA	6.76	32.5	Natural	No	Control	Array08;MasterList2012;HBS-2004;LSC-2005;NC-2006;	Yes	DC	not filled in	Married	F12_143_B	Certain	70	110	None	Negative		Mild cerebral arteriolosclerosis.					OROPHARYNGEAL CARCINOMA WITH METASTASIS	No Diagnosis on Axis 1;Deferred;	Negative	Not Tested	Negative	Negative	Negative	Negative	Negative
948	45	M	AA	6.66	38.5	Homicide	No	Control	Array08;MasterList2012;LSC-2005;NC-2006;MBS-2007;	Yes	DC	Unknown	Unknown	F12_143_F	Certain	66	158	Left Hemi	Negative		No significant changes.					STAB WOUND OF CHEST	No Diagnosis on Axis 1;Deferred;	Negative	Not Tested	Negative	Negative	Negative	Negative	Negative
973	41	M	AA	6.12	14.5	Natural	No	Control	Array08;MasterList2012;LSC-2005;NC-2006;MBS-2007;	Yes	DC	Unknown	Married	F12_146_B	Certain	71	308	Left Hemi	Negative		Arteriolosclerosis in the subcortical white matter	Generalized congestion and mild cerebral edema				CARDIOMEGALY WITH BIVENTRICULAR DILATATION	No Diagnosis on Axis 1;Deferred;	Negative	Not Tested	Negative	Negative	Negative	Negative	Negative
991	35	M	AA	6.57	55.5	Homicide	No	Control	Array08;MasterList2012;LSC-2005;NC-2006;MBS-2007;	Yes	DC	Unknown	Single	F19_24_5	Certain	64	160	None	Negative		Mild cerebral edema and congestion.					PULMONARY EMBOLISM ASSOCIATED WITH MULTIPLE GUNSHOT WOUNDS	No Diagnosis on Axis 1;Deferred;	Negative	Not Tested	Negative	Negative	Negative	Negative	Negative
993	30	F	AA	6.37	32.5	Accident	No	Control	Array08;MasterList2012;MBS-2007;NC-2006;LSC-2005;	Yes	DC	Unknown	Divorced	F19_25_1	Certain	59	190	Discarded	Negative		Mild generalized cerebral edema and marked vascular congestion.	Small cryptic vascular malformation (capillary angioma); left temporal lobe.	Cerebral arteriolosclerosis.			PULMONARY EMBOLISM DUE TO DEEP VENOUS THROMBOSES DUE TO VENOUS STASIS	No Diagnosis on Axis 1;Deferred;See Axis III (Medical);	Negative	Not Tested	Negative	Negative	Negative	Negative	Negative
1006	57	M	AA	6.72	47.5	Natural	No	Control	Array08;MasterList2012;LSC-2005;NC-2006;MBS-2007;	Yes	DC	Unknown	Single	F19_27_3	Certain	66	114	None	Negative		Cerebral arteriolo- and arteriosclerosis.	Cerebral edema; congestion; and focal ischemic changes.				ASCVD WITH OCCLUSIVE CORONARY ATHROSCLEROSIS	No Diagnosis on Axis 1;Deferred;Hypertension;	Negative	Not Tested	Negative	Negative	Negative	Negative	Negative
1023	63	M	CAUC	6.2	45.5	Accident	No	Control	Array08;MasterList2012;HBS-2004;LSC-2005;	Yes	DC	Unknown	Married	F19_31_1	Certain			None	Negative		Cerebral edema; mild; and congestion.	Early cerebral arteriolosclerosis.	Mild scattered axonal degeneration with focal neuritic plaque formation; occipital lobe; etiology uncertain.			MASSIVE SPINAL CORD INJURY	No Diagnosis on Axis 1;Deferred;	Negative	Negative	Positive	Negative	Negative	Negative	Positive
1033	26	F	CAUC	6.94	40	Homicide	No	Control	Array08;MasterList2012;NC-2006;LSC-2005;MBS-2007;	Yes	DC	Unknown	Unknown	F19_32_2	Certain	71	166	None	Negative		Cerebral edema and congestion.					TWENTY-THREE STAB WOUNDS OF TORSO; THREE CUT WOUNDS OF NECK; THREE STAB WOUNDS OF UPPER EXTREMITIES AND NINE DEFENSE CUT WOUNDS OF LEFT HAND WITH EXSANGUINATION	No Diagnosis on Axis 1;Deferred;	Negative	Negative	Negative	Negative	Negative	Negative	Negative
1034	57	M	CAUC	6.29	24	Natural	No	Control	Array08;MasterList2012;HBS-2004;LSC-2005;	Yes	DC	Unknown	Married	F19_32_1	Certain	72	230	None	Negative		Edema and marked congestion.	Incidental venous and capillary telangiectasia; right frontal lobe.				3 VESSEL OCCLUSIVE CORONARY ARTHEROSCLEROSIS WITH ISCHEMIC CHANGES	No Diagnosis on Axis 1;Deferred;Atherosclerotic CVD (ASHCVD);	Negative	Negative	Negative	Negative	Negative	Negative	Negative
1039	51	F	AA	6.79	24	Natural	No	Control	Array08;MasterList2012;HBS-2004;LSC-2005;	Yes	DC	not filled in	Married	F19_32_5	Certain	65	138	None	Negative		Mild cerebral edema and congestion.					MITRAL VALVE PROLAPSE	No Diagnosis on Axis 1;Deferred;	Not Tested	Not Tested	Negative	Negative	Negative	Negative	Negative
1069	59	F	AA	6.64	37	Natural	Yes	Control	MasterList2012;MBS-2007;Array08;Array08;LSC-2005;NC-2006;	Yes	DC	Unknown	Unknown	F07_19_2	Certain	67	178	None	Negative		Mild cerebral edema and congestion.					CIRRHOSIS OF THE LIVER	No Diagnosis on Axis 1;Deferred;Cirrhosis; unspecified;	Not Tested	Not Tested	Not Tested	Positive	Negative	Negative	Negative
1092	49	M	CAUC	6.13	18	Natural	No	Control	Array08;MasterList2012;FixedBrainSeries (FBS);MBS-2007;NC-2006;	Yes	DC	Unknown	Divorced	F19_11_3	Certain	70	185	None	Negative		Mild cerebral edema and congestion.	Cerebral arteriolosclerosis.				THREE VESSEL OCCLUSIVE CORONARY ATHEROSCLEROSIS	No Diagnosis on Axis 1;Deferred;Atherosclerotic CVD (ASHCVD);	Not Tested	Not Tested	Not Tested	Negative	Negative	Negative	Negative
1109	59	F	CAUC	6.31	22	Natural	No	Control	Array08;MasterList2012;MBS-2007;NC-2006;	Yes	DC	Unknown	Married	F20_10_D	Certain	65	118	None	Negative		Congestion and mild cerebral edema.	Cerebral arteriolarsclerosis.				ASCVD	No Diagnosis on Axis 1;Deferred;Atherosclerotic CVD (ASHCVD);	Negative	Negative	Negative	Negative	Negative	Negative	Negative
1111	51	M	AA	6.76	22.5	Natural	Yes	Control	Array08;MasterList2012;LSC-2005;NC-2006;MBS-2007;	Yes	DC	10th	Divorced	F20_10_E	Certain	69	196	None	Positive		Cerebral edemaand marked congestion (with occaisional perivascular extravasation					ACUTE CORONARY ARTERY THROMBOSIS	No Diagnosis on Axis 1;Deferred;	Not Tested	Not Tested	Negative	Positive	Negative	Negative	Negative
1113	51	F	CAUC	6.53	51.5	Natural	No	Control	Array08;MasterList2012;MBS-2007;	Yes	DC	Unknown	Married	F03_34_4	no level	66	122	None	Negative		Congestion and mild edema.					OCCLUSIVE CORONARY ATHEROSCLEROSIS	No Diagnosis on Axis 1;Deferred;None;	Negative	Negative	Negative	Negative	Negative	Negative	Negative
1122	48	M	AA	6.67	23	Natural	No	Control	Array08;MasterList2012;HBS-2004;LSC-2005;	Yes	DC	not filled in		F19_20_6	Uncertain	69	268	None	Negative		Congestion and mild cerebral edema.	Early cerebral arteriolo- and capillary sclerosis.				CARDIOMEGALY	No Diagnosis on Axis 1;Deferred;	Not Tested	Not Tested	Negative	Negative	Negative	Negative	Negative
1135	60	M	AA	6.59	44	Natural	No	Control	Array08;MasterList2012;HBS-2004;LSC-2005;	Yes	DC	not filled in		F19_20_2	Certain	70	238	None	Negative		Cerebral arterial; arteriolar; and capillary sclerosis.	Partially cystic infarct; left putamen.	Congestion and mild cerebral edema.			ACUTE MYOCARDIAL INFARCTION; SECONDARY TO SEVERE ATHEROSCLEROTIC HEART DISEASE	No Diagnosis on Axis 1;Deferred;	Not Tested	Not Tested	Negative	Negative	Negative	Negative	Negative
1137	68	M	AA	6.72	58	Natural	No	Control	Array08;MasterList2012;LSC-2005;NC-2006;MBS-2007;	Yes	DC	Bachelor's	Married	F03_12_3	Certain	71	266	None	Negative		Arterio- and arteriolosclerosis.	Congestion and mild cerebral edema.				OCCLUSIVE CORONARY ATHEROSCLEROSIS	No Diagnosis on Axis 1;Deferred;	Not Tested	Not Tested	Negative	Negative	Negative	Negative	Negative
1142	33	M	AA	6.62	43	Natural	No	Control	Array08;MasterList2012;MBS-2007;NC-2006;LSC-2005;	Yes	DC	11th	Single	F19_18_6	Certain	75	212	None	Negative		Cerebral congestion and mild edema.					COMPLICATIONS OF ASTHMA	No Diagnosis on Axis 1;Deferred;Asthma; unspecified;	Not Tested	Not Tested	Negative	Negative	Negative	Negative	Negative
1150	65	F	AA	6.65	28.5	Natural	Yes	Control	Array08;MasterList2012;LSC-2005;NC-2006;MBS-2007;	Yes	DC	11th	Married	F12_171_F	Uncertain	63	132	None	Negative		Cerebral edema and congestion.	Cerebral arterio- and arteriolosclerosis.				OCCLUSIVE CORONARY ATHEROSCLEROSIS AND CARDIOMEGALY	No Diagnosis on Axis 1;Deferred;	Not Tested	Not Tested	Negative	Positive	Negative	Negative	Negative
1157	60	M	AA	6.78	20	Natural	No	Control	Array08;MasterList2012;LSC-2005;NC-2006;MBS-2007;	Yes	DC	10th	Married	F29_37_E	Certain	72	206	None	Negative		Multifocal marked arteriolar and capillary sclerosis.	Congestion and mild cerebral edema and congestion.				CARDIOMEGALY WITH LEFT VENTRICULAR HYPERTROPHY	No Diagnosis on Axis 1;Deferred;Hypertension;	Not Tested	Not Tested	Negative	Negative	Negative	Negative	Negative
1160	73	M	AA	6.41	68.5	Natural	Yes	Control	Array08;MasterList2012;LSC-2005;NC-2006;MBS-2007;	Yes	DC	Unknown	Married	F03_19_4	Certain	63	182	None	Negative		Arteriolo- and capillary sclerosis.	Congestion and mild edema.				SEVERE ASCVD WITH CEREBRAL VASCULAR ACCIDENTS	No Diagnosis on Axis 1;Deferred;Congestive Heart Failure (CHF);Hypertension;Myocardial Infarction (MI);Diabetes Mellitus; Type I; (IDDM);	Negative	Negative	Negative	Positive	Negative	Negative	Negative
1164	48	F	AA	6.62	16	Homicide	Yes	Control	Array08;MasterList2012;LSC-2005;NC-2006;MBS-2007;	Yes	DC	Bachelor's	Married	F29_38_C	Certain	64	164	None	Positive		Congestion and mild cerebral edema.	Cerebral arteriolosclerosis.				GUNSHOT WOUND TO CHEST	No Diagnosis on Axis 1;Deferred;	Not Tested	Not Tested	Negative	Positive	Negative	Negative	Negative
1167	45	M	AA	6.49	26.5	Natural	No	Control	Array08;MasterList2012;HBS-2004;LSC-2005;	Yes	DC	PhD	Married	F29_38_D	Certain	72	316	None	Negative		Congestion; mild edema; and mild glial activation.					ASHCVD	No Diagnosis on Axis 1;Deferred;	Not Tested	Not Tested	Negative	Negative	Negative	Negative	Negative
1179	45	F	AA	6.43	43	Natural	No	Control	Array08;MasterList2012;HBS-2004;LSC-2005;	Yes	DC	H.S. diploma		F29_39_D	Certain	67	140	None	Negative		Arteriolo- and capillary sclerosis.	Congestion and mild edema.				RUPTURED DISSECTING THORACIC AORTIC ANEURYSM	No Diagnosis on Axis 1;Deferred;	Not Tested	Not Tested	Negative	Negative	Negative	Negative	Negative
1191	36	M	AA	6.55	36.5	Accident	No	Control	Array08;MasterList2012;HBS-2004;LSC-2005;	Yes	DC	Bachelor's	Unknown	F12_154_A	Certain	74	178	None	Negative		Ulegyric hypoxic-ischemic injury of the right inferior cerebellum.	Incidental microscopic meningeal telangectasia; cerebellar vermis.	Cerebral edema and congestion.			MULTIPLE BLUNT FORCE INJURIES	No Diagnosis on Axis 1;Deferred;	Not Tested	Not Tested	Negative	Negative	Negative	Negative	Negative
1193	49	M	AA	6.83	51	Natural	No	Control	Array08;MasterList2012;LSC-2005;NC-2006;MBS-2007;	Yes	DC	JD	Married	F12_154_D	Certain	67	192	None	Negative		Arteriolo- and capillary sclerosis.	Congestion and mild edema.				OCCLUSIVE CORONARY ATHEROSCLEROSIS	No Diagnosis on Axis 1;Deferred;	Negative	Negative	Negative	Negative	Negative	Negative	Negative
1204	27	M	CAUC	6.59	19.5	Accident	No	Control	Array08;MasterList2012;HBS-2004;LSC-2005;	Yes	DC	H.S. diploma		F12_156_B	Certain	70	172	None	Negative		RECENT MULTIFOCAL SUBARACHNOIDAL AND INTRACORTICAL PERIVASCULAR HEMORRHAGES.	CONGESTION AND MILD EDEMA.				MECHANICAL ASPHYXIA	No Diagnosis on Axis 1;Deferred;	Not Tested	Not Tested	Negative	Negative	Negative	Negative	Negative
1214	61	M	CAUC	6.6	19.5	Natural	No	Control	Array08;MasterList2012;HBS-2004;LSC-2005;	Yes	DC	PhD	Married	F12_158_B	Certain	70	180	Discarded	Negative		Mild cerebral edema and generalized congestion.	Adventitial sclerosis and focal arteriolosclerosis.				CORONARY ATHEROSCLEROSIS	No Diagnosis on Axis 1;Deferred;	Not Tested	Not Tested	Negative	Negative	Negative	Negative	Negative
1221	41	F	AA	6.62	32	Natural	Yes	Control	Array08;MasterList2012;MBS-2007;LSC-2005;NC-2006;	Yes	DC	9th	Widowed	F03_14_5	Certain	66	170	None	Negative		Generalized congestion and mild edema.					ASHCVD WITH CORONARY ARTERY STENOSIS	No Diagnosis on Axis 1;Deferred;Hypertension;Diabetes Mellitus; Type II (Non-IDDM);	Not Tested	Not Tested	Negative	Positive	Negative	Negative	Negative
1225	32	M	CAUC	6.38	22.5	Natural	No	Control	Array08;MasterList2012;HBS-2004;LSC-2005;	Yes	DC	Bachelor's	Married	F03_29_3	Certain	76	236	None	Negative		Congestion and mild edema.					CARDIAC ARREST OF UNDETERMINED ETIOLOGY DURING REPAIR OF PARAESOPHAGEAL HERNIA	No Diagnosis on Axis 1;Deferred;	Not Tested	Not Tested	Negative	Negative	Negative	Negative	Negative
1227	26	F	AA	5.99	25	Homicide	No	Control	Array08;MasterList2012;MBS-2007;NC-2006;LSC-2005;	Yes	DC	H.S. diploma	Single	F03_27_4	Certain	64	194	None	Negative		Congestion and mild edema.	Comment: The significance of the focal leptomeningeal infiltrates is uncertain. There is no clinical or autopsy correlation with this finding and toxicology is negative.				GUNSHOT WOUNDS OF TORSO AND EXTREMITIES WITH PERFORATION OF ILIAC AND FEMORAL VESSELS	No Diagnosis on Axis 1;Deferred;	Not Tested	Not Tested	Negative	Negative	Negative	Negative	Negative
1228	49	M	AA	6.14	50.5	Natural	No	Control	Array08;MasterList2012;LSC-2005;MBS-2007;NC-2006;CNS-2005;	Yes	Other	Unknown	Unknown	F03_23_3	Certain			None	Negative		Arteriolar and capillary sclerosis with changes associated with hypertensive vascular disease.	Mild cerebral edema and congestion.				DIABETIC KETOACIDOSIS; PULMONARY THROMBOEMBOLISM; BILATERAL; ACUTE	No Diagnosis on Axis 1;Deferred;	Negative	Negative	Negative	Negative	Negative	Negative	Negative
1243	49	M	CAUC	6.65	52	Natural	No	Control	Array08;MasterList2012;HBS-2004;LSC-2005;	Yes	DC	3 yrs college	Married	F12_167_A	Uncertain	70	186	None	Negative		Generalized congestion and mild edema.					CORONARY ARTERY ATHEROSCLEROSIS	No Diagnosis on Axis 1;Deferred;	Not Tested	Not Tested	Negative	Negative	Negative	Negative	Negative
1264	57	F	CAUC	6.1	29	Natural	No	Control	Array08;MasterList2012;HBS-2004;LSC-2005;	Yes	DC	H.S. diploma	Single	F03_20_4	Uncertain	65	126	None	Negative		Cavernous angioma with evidence of previous old hemorrhage; right frontal lobe; incidental finding.	Mild arterio- and arteriolosclerosis.	Congestion and mild edema.			MUCINOUS CYST ADENOCARCINOMA OF OVARY	No Diagnosis on Axis 1;Deferred;	Not Tested	Not Tested	Negative	Negative	Negative	Negative	Negative
1271	46	M	CAUC	6.93	16	Natural	No	Control	Array08;MasterList2012;HBS-2004;LSC-2005;	Yes	DC	Master's	Married	F31_17_11	Certain	72	206	None	Negative		Moderate arterio- and arteriolosclerosis.	Congestion and mild edema.				THROMBOSIS OF CORONARY ARTERY DUE TO ATHEROSCLEROTIC CARDIOVASCULAR DISEASE	No Diagnosis on Axis 1;Deferred;	Not Tested	Not Tested	Negative	Negative	Negative	Negative	Negative
1279	18	M	CAUC	6.84	43.5	Natural	No	Control	Array08;MasterList2012;HBS-2004;LSC-2005;	Yes	DC	1 yr college	Single	F03_18_1	Certain	77	316	None	Negative		Moderate congestion and mild edema.					HYPERTROPHIC CARDIOMYOPATHY	No Diagnosis on Axis 1;Deferred;	Not Tested	Not Tested	Negative	Negative	Negative	Negative	Negative
1281	24	M	AA	6.6	14.5	Homicide	No	Control	Array08;MasterList2012;HBS-2004;LSC-2005;	Yes	DC	H.S. diploma	Single	F03_19_3	Certain	69	216	None	Negative		No significant changes.					GUNSHOT WOUNDS OF TORSO AND UPPER EXTREMITY WITH INJURIES OF LUNG AND BLOOD VESSELS	No Diagnosis on Axis 1;Deferred;	Not Tested	Not Tested	Negative	Negative	Negative	Negative	Negative
1288	47	M	CAUC	6.84	57	Natural	Yes	Control	Array08;MasterList2012;LSC-2005;NC-2006;MBS-2007;	Yes	DC	GED	Single	F03_17_3	Uncertain	66	163	None	Negative		Mild arterio- and arteriolosclerosis	Moderate congestion and mild cerebral edema				ASCVD	No Diagnosis on Axis 1;Deferred;Arthritis; unspecified;	Not Tested	Not Tested	Negative	Positive	Negative	Negative	Negative
1289	17	F	AA	6.77	15.5	Homicide	Yes	Control	Array08;MasterList2012;Coc-THC-Freed-2004;Developmental-2004;LSC-2005;	Yes	DC	10th	Single	F31_20_2	Certain	59.5	102	None	Negative		MILD CEREBRAL EDEMA.					GUNSHOT WOUND OF CHEST PERFORATING HEART AND LUNGS	Deferred;No Dx on Axis I (Develop&lt;18);	Negative	Negative	Negative	Positive	Negative	Negative	Negative
1297	62	M	AA	6.79	37	Natural	No	Control	Array08;MasterList2012;HBS-2004;LSC-2005;	Yes	DC	11th	Married	F03_19_2	Certain	70	176	None	Negative		Focal arteriolo- and arteriosclerosis.	Congestion and mild cerebral edema.				ACUTE BRONCHOPNEUMONIA DUE TO UNCONTROLLED DIABETES MELLITUS	No Diagnosis on Axis 1;Deferred;Atherosclerotic CVD (ASHCVD);Hypertension;Diabetes Mellitus; Type I; (IDDM);	Not Tested	Not Tested	Negative	Negative	Negative	Negative	Negative
1304	58	M	CAUC	6.87	64	Natural	Yes	Control	Array08;MasterList2012;HBS-2004;LSC-2005;	Yes	DC	Master's	Married	F03_24_1	Certain	64.5	222	None	Positive		Focal arteriolosclerosis.	Early hypoxic/ischemic neuronal changes.	Generalized mild to moderate edema and congestion.			AORTIC DISSECTION WITH HEMOPERICARDIUM DUE TO HCVD	No Diagnosis on Axis 1;Deferred;	Not Tested	Not Tested	Negative	Positive	Negative	Negative	Negative
1305	58	M	AA	5.96	50	Natural	No	Control	Array08;MasterList2012;HBS-2004;LSC-2005;	Yes	DC	H.S. diploma	Married	F03_22_4	Certain	65.5	252	None	Negative		Focal arteriolo- and arteriosclerosis.	Generalized moderate congestion and mild edema.				BRONCHOPMEUMONIA DUE TO CHRONIC SUBSTANCE ABUSE	No Diagnosis on Axis 1;Deferred;	Positive	Negative	Negative	Negative	Negative	Negative	Positive
1314	53	F	AA	6.5	50.5	Natural	Yes	Control	Array08;MasterList2012;HBS-2004;LSC-2005;	Yes	DC	H.S. diploma	Single	F03_14_1	Certain	70	260	None	Negative		Adventitial sclerosis; leptomeningeal blood vessels.	Mild arterio- and arteriolosclerosis.	Generalized moderate congestion and mild white matter edema.			ACUTE BRONCHOPNEUMONIA DUE TO DIABETES MELLITUS	No Diagnosis on Axis 1;Deferred;	Not Tested	Not Tested	Negative	Positive	Negative	Negative	Negative
1351	54	M	CAUC	6.17	63	Natural	Yes	Control	Array08;MasterList2012;HBS-2004;LSC-2005;	Yes	DC	JD	Single	F03_36_2	Certain	69	214	None	Negative		Adventitial sclerosis; leptomeningeal vessels.	Mild arterio- and arteriolosclerosis.	Congestion and mild white matter edema.			HYPERTENSIVE AND ARTERIOSCLEROTIC CARDIOVASCULAR DISEASE	No Diagnosis on Axis 1;Deferred;	Not Tested	Not Tested	Negative	Positive	Negative	Negative	Negative
1356	49	M	CAUC	6.95	28	Natural	No	Control	Array08;MasterList2012;HBS-2004;LSC-2005;	Yes	DC	PhD	Single	F12_157_A	Uncertain	64	172	None	Negative		Mild to moderate arterio and arteriolosclerosis.	Mild white matter edema.				ATHEROSCLEROTIC CARDIOVASCULAR DISEASE	No Diagnosis on Axis 1;Deferred;	Not Tested	Not Tested	Negative	Negative	Negative	Negative	Negative
1365	57	F	CAUC	5.69	28.5	Natural	No	Control	Array08;MasterList2012;HBS-2004;LSC-2005;	Yes	DC	Master's	Married	F12_160_A	Certain	59	156	None	Negative		Atherosclerosis; leptomeningeal arteries.	Mild to moderate arteriosclerosis.	Generalized moderate congestion and mild edema.			HYPERTENSIVE AND ATHEROSCLEROTIC CARDIOVASCULAR DISEASE	No Diagnosis on Axis 1;Deferred;	Not Tested	Not Tested	Negative	Negative	Negative	Negative	Negative
1378	41	M	CAUC	6.82	18	Natural	Yes	Control	Array08;MasterList2012;LSC-2005;NC-2006;MBS-2007;	Yes	VA	Bachelor's	Single	F12_162_C	Certain	73.5	297	None	Negative		Congestion and mild edema.					ACUTE CORONARY ARTERY THROMBOSIS	No Diagnosis on Axis 1;Deferred;Obesity;	Negative	Negative	Negative	Positive	Negative	Negative	Negative
1384	51	M	CAUC	6.27	29	Natural	No	Control	Array08;MasterList2012;HBS-2004;LSC-2005;	Yes	DC	JD	Married	F03_37_3	Certain	66.5	178	None	Negative		Mild cerebral cortical atrophy.	Mild arterio- and arteriolosclerosis.	Mild to moderate congestion and mild edema.			ACUTE MYOCARDIAL INFARCTION DUE TO ASCVD	No Diagnosis on Axis 1;Deferred;	Not Tested	Not Tested	Negative	Negative	Negative	Negative	Negative
1389	28	M	CAUC	6.29	19	Accident	No	Control	Array08;MasterList2012;HBS-2004;LSC-2005;	Yes	VA	Bachelor's	Single	F19_37_6	Certain	67	173.5	None	Negative		Recent subarachnoidal hemorrhages; cerebrum; cerebellum and lower medulla.	Congestion and mild edema.				FRACTURED NECK	No Diagnosis on Axis 1;Deferred;	Negative	Negative	Negative	Negative	Negative	Negative	Negative
1390	42	F	AA	6.34	20.5	Natural	No	Control	MasterList2012;HBS-2004;LSC-2005;Array08;	Yes	VA	H.S. diploma	Married	F03_37_2	Certain	65.5	288	None	Negative		Adventitial sclerosis; leptomeningeal vessels.	Congestion.				PULMONARY SARCOIDOSIS	No Diagnosis on Axis 1;Deferred;	Negative	Negative	Negative	Negative	Negative	Negative	Negative
1408	37	M	AA	6.37	13	Natural	No	Control	MasterList2012;HBS-2004;LSC-2005;Array08;	Yes	VA	H.S. diploma	Married	F07_23_1	Certain	70	287	None	Negative		Confirms the gross diagnosis of berry aneurysm with recent leptomeningeal hemorrhage.	Arteriolosclerosis; moderate; and congestion.				NON-TRAUMATIC SUBARACHNOID HEMORRHAGE FROM CEREBRAL ARTERIAL ANEURYSM	No Diagnosis on Axis 1;Deferred;	Negative	Negative	Negative	Negative	Negative	Negative	Negative
1409	40	F	CAUC	6.1	28.5	Natural	No	Control	MasterList2012;HBS-2004;LSC-2005;Array08;	Yes	VA	1 yr college	Divorced	F33_24_2	Uncertain	62.5	189	None	Negative		Congestion.					VIRAL MYOCARDITIS	No Diagnosis on Axis 1;Deferred;Anemia; unspecified;	Negative	Negative	Negative	Negative	Negative	Negative	Negative
1424	51	M	AA	6.49	58	Homicide	Yes	Control	MasterList2012;LSC-2005;NC-2006;MBS-2007;Array08;	Yes	DC	H.S. diploma	Divorced	F03_19_1	Certain	67.5	182	None	Positive		Focal arteriolosclerosis; mild.	Congestion and mild edema.				GUNSHOT WOUNDS OF TORSO WITH PERFORATIONS OF LUNG; LIVER; AND KIDNEY	No Diagnosis on Axis 1;Deferred;Hypertension;	Not Tested	Not Tested	Negative	Positive	Negative	Negative	Negative
1432	45	M	CAUC	6.26	43.5	Natural	No	Control	MasterList2012;HBS-2004;LSC-2005;Array08;	Yes	VA	Master's	Married	F03_29_4	Certain	71.5	204	None	Negative		Mild arterio- and arteriolosclerosis.	Generalized congestion.				CALCIFIC CORONARY ARTERY SCLEROSIS	No Diagnosis on Axis 1;Deferred;	Negative	Negative	Negative	Negative	Negative	Negative	Negative
1442	42	M	AA	7.08	24.5	Natural	No	Control	MasterList2012;HBS-2004;LSC-2005;Array08;	Yes	DC	not filled in	Married	F03_22_1	Certain	67.5	210	Discarded	Negative							SUDDEN CARDIORESPIRATORY ARREST DURING STRENOUS EXERTION ASSOCIATED WITH DILATED CARDIOMYOPATHY DUE TO REMOTE VIRAL MYOCARDITIS	No Diagnosis on Axis 1;Deferred;	Not Tested	Not Tested	Negative	Negative	Negative	Negative	Negative
1443	55	M	CAUC	6.69	29.5	Natural	No	Control	MasterList2012;HBS-2004;LSC-2005;Array08;	Yes	DC	Master's	Married	F03_25_4	Certain	67	212	None	Negative		Congestion.					ASHCVD	No Diagnosis on Axis 1;Deferred;	Not Tested	Not Tested	Negative	Negative	Negative	Negative	Negative
1446	34	M	CAUC	6.71	29.5	Natural	Yes	Control	MasterList2012;HBS-2004;LSC-2005;Array08;	Yes	VA	Bachelor's	Married	F03_23_6	Certain	76.5	262	None	Negative		Congestion and mild edema.	Focal arteriole and arteriolosclerosis (history of hypertension).				CORONARY ARTERIOSCLEROSIS	No Diagnosis on Axis 1;Deferred;Atherosclerotic CVD (ASHCVD);Hypertension;Myocardial Infarction (MI);	Negative	Negative	Negative	Positive	Negative	Negative	Negative
1458	34	M	CAUC	7.1	13.5	Natural	No	Control	MasterList2012;HBS-2004;LSC-2005;Array08;	Yes	VA	1 yr college	Single	F03_24_4	Uncertain	70	165	None	Negative		Generalized congestion.	Focal recent subarachnoidal hemorrhage; cerebellar vermis.	Focal recent intradural hemorrhage and a thin recent subdural hemorrhage.			PROBABLE SEPSIS DUE TO ACUTE ESOPHAGITIS	No Diagnosis on Axis 1;Deferred;	Negative	Negative	Negative	Negative	Negative	Negative	Negative
1463	49	M	CAUC	6.57	18.5	Natural	No	Control	MasterList2012;HBS-2004;LSC-2005;Array08;	Yes	VA	Master's	Married	F03_36_3	Certain	66.5	190	None	Negative		Focal arteriolo- and arteriosclerosis.	Congestion and mild edema.				CARDIOMYOPATHY	No Diagnosis on Axis 1;Deferred;	Negative	Negative	Negative	Negative	Negative	Negative	Negative
1469	28	M	CAUC	6.85	7.5	Natural	No	Control	MasterList2012;HBS-2004;LSC-2005;Array08;	Yes	VA	Associate's or 2 yrs college	Divorced	F03_35_6	Uncertain	67.5	145	None	Negative		Congestion.					SEVERE CORONARY ARTERIOSCLEROSIS	No Diagnosis on Axis 1;Deferred;	Negative	Negative	Negative	Positive	Negative	Negative	Negative
1473	44	M	AA	6.77	29	Natural	No	Control	MasterList2012;HBS-2004;LSC-2005;Array08;	Yes	DC	Bachelor's	Single	F07_23_5	Certain	69	186	None	Negative		Congestion and mild edema.					ACUTE EXACERBATION OF CHRONIC BRONCHIAL ASTHMA	No Diagnosis on Axis 1;Deferred;	Not Tested	Not Tested	Negative	Negative	Negative	Negative	Positive
1474	38	F	CAUC	6.76	41	Homicide	No	Control	MasterList2012;HBS-2004;LSC-2005;Array08;	Yes	DC	Bachelor's		F07_26_1	Certain	65	132	None	Negative		Focal arteriolosclerosis.	Mild to moderate edema and glial proliferation in the white matter; generalized congestion.				MULTIPLE STAB WOUNDS PERFORATING THE RIGHT LUNG AND THE LIVER	No Diagnosis on Axis 1;Deferred;	Negative	Negative	Negative	Negative	Negative	Negative	Negative
1494	65	F	AA	6.57	57.5	Natural	No	Control	MasterList2012;HBS-2004;LSC-2005;Array08;	Yes	DC	H.S. diploma	Divorced	F07_26_6	Certain	67	186	None	Negative		Mild to moderate vascular sclerosis.	Congestion and mild edema.				HYPERTENSIVE AND ATHEROSCLEROTIC CARDIOVASCULAR DISEASE WITH OLD MYOCARDIAL INFARCT AND SEVERE CORONARY ARTERY ATHEROSCLEROSIS.	No Diagnosis on Axis 1;Deferred;	Not Tested	Not Tested	Negative	Positive	Negative	Negative	Negative
1504	64	M	AA	6.57	53.5	Natural	No	Control	MasterList2012;HBS-2004;LSC-2005;Array08;	Yes	DC	Bachelor's	Married	F07_24_1	Certain	72	158	None	Negative		Congestion and mild generalized edema.					ACUTE PULMONARY THROMBOEMBOLISM DUE TO DEEP VENOUS THROMBOSIS DUE TO IMMOBILITY FOLLOWING RIGHT INGUINAL HERNIORRHAPHY.	No Diagnosis on Axis 1;Deferred;	Not Tested	Not Tested	Negative	Negative	Negative	Negative	Negative
1512	30	F	CAUC	6.92	9.5	Natural	No	Control	MasterList2012;MBS-2007;NC-2006;LSC-2005;Array08;	Yes	VA	H.S. diploma	Married	F29_65_A	Certain	67.5	223.5	None	Negative		Mild to moderate glial proliferation and cerebral edema.	Generalized congestion.				CARDIOMYOPATHY	No Diagnosis on Axis 1;Deferred;Mitral valve prolapse (MVP);	Negative	Negative	Negative	Negative	Negative	Negative	Negative
1518	24	M	CAUC	6.98	20.5	Accident	Yes	Control	MasterList2012;HBS-2004;LSC-2005;Array08;	Yes	VA	H.S. diploma	Married	F03_37_6	Certain	73.5	242	None	Negative		Generalized congestion.	Incidental finding of focal telangectasia; left middle frontal gyrus.				DROWNING	No Diagnosis on Axis 1;Deferred;	Negative	Negative	Negative	Positive	Negative	Negative	Negative
1522	64	F	AA	6.83	52.5	Natural	No	Control	MasterList2012;HBS-2004;LSC-2005;Array08;	Yes	DC	9th		F19_37_3	Certain	66	213	None	Negative		Moderate arterio- and arteriolosclerosis.	Congestion and mild edema.				CARDIAC TAMPONADE DUE TO ACUTE DISSECTING ANEURYSM OF AORTIC ARCH DUE TO ASHCVD	No Diagnosis on Axis 1;Deferred;	Not Tested	Not Tested	Negative	Negative	Negative	Negative	Positive
1524	19	F	CAUC	5.91	9.5	Natural	No	Control	MasterList2012;HBS-2004;LSC-2005;Array08;	Yes	VA	not filled in	Single	F20_2_C	Certain	68.5	121.5	None	Negative							PROBABLE CARDIAC ARRHYTHMIA DUE TO MYOCARDITIS	No Diagnosis on Axis 1;Deferred;	Negative	Negative	Negative	Negative	Negative	Negative	Negative
1525	46	F	AA	7.1	13	Natural	No	Control	MasterList2012;HBS-2004;LSC-2005;Array08;	Yes	DC	Master's	Married	F03_37_1	Certain	69	174	None	Negative		Congestion and mild edema.	Incidental finding of subdural meningioma; transitional type.				COMPLICATIONS OF MITRAL VALVE PROLAPSE	No Diagnosis on Axis 1;Deferred;	Negative	Negative	Negative	Negative	Negative	Negative	Negative
1536	53	M	AA	6.92	57	Natural	Yes	Control	MasterList2012;HBS-2004;LSC-2005;Array08;	Yes	DC	1 yr college	Divorced	F19_37_2	Certain	72	190	None	Negative		Early hypoxic/ischemic changes in the hippocampus.	Small; partially cystic infarct; right occipital lobe.	Congestion and mild brain edema.			HCVD	No Diagnosis on Axis 1;Deferred;	Negative	Negative	Negative	Positive	Negative	Negative	Negative
1537	61	F	CAUC	5.73	24.5	Natural	No	Control	MasterList2012;LSC-2005;NC-2006;MBS-2007;Array08;	Yes	VA	1 yr college	Widowed	F19_38_5	Certain	64	183	None	Negative		MILD EDEMA AND CONGESTION.	FOCAL ARTERIOLOSCLEROSIS.				CORONARY ARTERIOSCLEROSIS	No Diagnosis on Axis 1;Deferred;Diabetes Mellitus; Type I; (IDDM);	Negative	Negative	Negative	Negative	Negative	Negative	Negative
1539	54	F	AA	6.98	53.5	Natural	Yes	Control	MasterList2012;LSC-2005;NC-2006;MBS-2007;Array08;	Yes	DC	H.S. diploma	Single	F19_38_6	Uncertain	62	140	None	Negative		MODERATE BRAIN EDEMA AND CONGESTION.	MICROADENOMA OF THE PITUITARY; BASOPHILIC CELL TYPE (INCIDENTAL FINDING).				ACUTE MYOCARDIAL INFARCTION DUE TO ASCVD	No Diagnosis on Axis 1;Deferred;	Negative	Negative	Negative	Positive	Negative	Negative	Negative
1548	37	M	AA	6.71	26	Natural	No	Control	MasterList2012;LSC-2005;NC-2006;CNS-2005;MBS-2007;Array08;	Yes	VA	Master's	Married	F20_10_A	Certain		168	None	Negative		EARLY HYPOXIC/ISCHEMIC CHANGES.	ARTERIOLO- AND ARTERIOSCLEROSIS (HISTORY OF HYPERTENSION).	CONGESTION; MILD EDEMA AND MILD TO MODERATE GLIAL PROLIFERATION IN THE WHITE MATTER.			CARDIOMYOPATHY	No Diagnosis on Axis 1;Deferred;Hypertension;	Negative	Negative	Negative	Negative	Negative	Negative	Negative
1550	20	M	CAUC	6.73	32	Natural	No	Control	MasterList2012;MBS-2007;NC-2006;LSC-2005;CNS-2005;Array08;	Yes	VA	Associate's or 2 yrs college	Single	F20_28_5	Certain	75	215	None	Positive		Congestion and mild edema.					HYPOPLASTIC CORONARY ARTERY DISEASE	No Diagnosis on Axis 1;Deferred;	Negative	Negative	Negative	Negative	Negative	Negative	Negative
1558	23	F	CAUC	6.06	17.5	Natural	No	Control	MasterList2012;MBS-2007;NC-2006;LSC-2005;CNS-2005;Array08;	Yes	VA	Bachelor's	Single	F20_30_4	Certain	66.5	154	None	Negative		CONGESTION.					SADDLE PULMONARY ARTERY EMBOLUS	No Diagnosis on Axis 1;Deferred;	Negative	Negative	Negative	Negative	Negative	Negative	Negative
1568	39	M	CAUC	6.83	49	Natural	Yes	Control	MasterList2012;LSC-2005;NC-2006;CNS-2005;MBS-2007;Array08;	Yes	VA	H.S. diploma	Married	F07_32_4	Certain	71	254	None	Negative		Congestion and mild brain edema.					OCCLUSIVE CORONARY ARTERY ATHEROSCLEROSIS	No Diagnosis on Axis 1;Deferred;	Negative	Negative	Negative	Positive	Negative	Negative	Negative
1581	46	M	CAUC	6.36	34	Natural	Yes	Control	MasterList2012;LSC-2005;NC-2006;CNS-2005;MBS-2007;Array08;	Yes	VA	H.S. diploma	Married	F03_2_2	Uncertain	72	229	None	Negative		Early ischemic/hypoxic neuronal changes.	Marked congestion and mild edema.				OCCLUSIVE ASCVD	No Diagnosis on Axis 1;Deferred;	Negative	Negative	Negative	Positive	Negative	Negative	Negative
1604	27	M	AA	6.37	14	Homicide	No	Control	MasterList2012;MBS-2007;NC-2006;LSC-2005;Array08;	Yes	DC	8th	Single	F03_2_4	Certain	64	192	None	Negative		MILD WHITE MATTER EDEMA.					GSW TO TORSO AND EXTREMITIES	No Diagnosis on Axis 1;Deferred;	Negative	Negative	Negative	Negative	Negative	Negative	Negative
1613	78	M	CAUC	6.87	21.5	Natural	No	Control	MasterList2012;LSC-2005;NC-2006;MBS-2007;Array08;	Yes	DC	Master's		F37_23_10	Certain	68	185	None	Negative		ARTERIOLO- AND ARTERIOSCLEROSIS; FOCAL.	CONGESTION AND MILD CEREBRAL EDEMA.				ANAPHYLAXIS FOLLOWING IV CONTRAST ADMINISTRATION FOR THE DIAGNOSIS OF RETINAL DISORDER	No Diagnosis on Axis 1;Deferred;	Negative	Negative	Negative	Negative	Negative	Negative	Negative
1615	71	F	AA	6.47	25	Natural	No	Control	MasterList2012;LSC-2005;NC-2006;MBS-2007;Array08;	Yes	DC	11th	Unknown	F20_21_4	Certain	66	228	None	Negative		CONGESTION AND MILD TO MODERATE BRAIN EDEMA.	FOCAL ARTERIOLOSCLEROSIS.				PERFORATION OF SIGMOID COLON DURING COLONOSCOPY TO DIAGNOSE RADIATION COLITIS FOLLOWING TREATMENT OF VAGINAL CARCINOMA	No Diagnosis on Axis 1;Deferred;Hypertension;Cancer; malignant (non-brain);	Negative	Negative	Negative	Negative	Negative	Negative	Positive
1644	45	M	AA	6.61	21.5	Natural	No	Control	MasterList2012;LSC-2005;NC-2006;MBS-2007;Array08;	Yes	DC	H.S. diploma	Unknown	F19_22_3	Certain	75	552	None	Negative		Congestion and mild edema.	Focal cerebellar vermal atrophy.				HYPERTENSIVE CARDIOVASCULAR DISEASE AND MORBID OBESITY	No Diagnosis on Axis 1;Deferred;Obesity;	Negative	Negative	Negative	Negative	Negative	Negative	Negative
1649	47	M	CAUC	6.84	67.5	Natural	No	Control	Array08;MasterList2012;LSC-2005;NC-2006;MBS-2007;	Yes	VA	Bachelor's	Divorced	F20_33_5	Uncertain	69	172	None	Negative		Marked congestion					CORONARY ARTERIOSCLEROSIS	No Diagnosis on Axis 1;Deferred;	Not Tested	Not Tested	Not Tested	Negative	Negative	Negative	Negative
1654	62	M	CAUC	6.28	46.5	Accident	No	Control	Array08;MasterList2012;LSC-2005;NC-2006;MBS-2007;	Yes	VA	JD	Married	F20_32_5	Certain	71	213	None	Negative		Arteriolo- and arteriosclerosis	Congestion and mild to moderate edema				DROWNING	No Diagnosis on Axis 1;Deferred;	Negative	Not Tested	Negative	Negative	Negative	Negative	Negative
1669	83	F	CAUC	6.49	33.5	Accident	No	Control	Array08;MasterList2012;LSC-2005;	Yes	DC	Bachelor's	Widowed	F20_33_3	Uncertain	63.25	144	None	Negative		CONGESTION AND MILD CEREBRAL EDEMA.	ATHERO-; ARTERIO- AND ARTERIOLOSCLEROSIS.	SMALL SUBPIAL ISCHEMIC INFARCTS; RIGHT OCCIPITAL POLE.	CHANGES CONSISTENT WITH PRE-CLINICAL ALZHEIMER'S DISEASE (EXCESSIVE NUMBER OF NEUROFIBRILLARY TANGLES IN THE MEDIAL TEMPORAL LOBE). NO HISTORY OF DEMENTIA IS FOUND IN THE AVAILABLE RECORDS.		BLUNT IMPACT OF TORSO AND EXTREMITIES WITH FRACTURES OF SEVERAL RIBS; HUMERUS; AND RADIUS; AND HEMORRHAGES OF SOFT TISSUES	No Diagnosis on Axis 1;Deferred;	Negative	Negative	Negative	Negative	Negative	Negative	Negative
1674	42	M	CAUC	6.7	24.5	Natural	No	Control	Array08;MasterList2012;LSC-2005;NC-2006;MBS-2007;	Yes	VA	H.S. diploma	Married	F20_27_1	Certain	71	140	None	Negative		Congestion and mild to moderate edema	Mild to moderate glial proliferation	Capillary- and arteriolosclerosis	Amyloidosis involving the leptomeninges and occaisionally the walls of blood vessels		CARDIAC ARRHYTHMIA DUE TO MITRAL VALVE PROLAPSE AND CONDUCTION SYSTEM ABNORMALITY	No Diagnosis on Axis 1;Deferred;	Negative	Negative	Negative	Negative	Negative	Negative	Negative
1691	46	F	AA	6.24	28.5	Natural	No	Control	Array08;MasterList2012;NC-2006;MBS-2007;LSC-2005;	Yes	DC	Bachelor's	Single	F20_18_4	Uncertain	59	292	None	Negative		Congestion and mild edema.					ASHCVD	No Diagnosis on Axis 1;Deferred;	Negative	Negative	Negative	Negative	Negative	Negative	Negative
1695	63	M	CAUC	6.74	26	Natural	No	Control	Array08;MasterList2012;NC-2006;LSC-2005;MBS-2007;	Yes	DC	JD	Married	F20_31_4	Certain	70	181	None	Negative		Congestion and mild edema.					ASHCVD	No Diagnosis on Axis 1;Deferred;	Negative	Negative	Negative	Negative	Negative	Negative	Negative
1697	34	M	CAUC	6.7	39.5	Natural	No	Control	Array08;MasterList2012;NC-2006;MBS-2007;LSC-2005;	Yes	VA	Bachelor's	Single	F33_8_7	Uncertain	77.5	220	None	Negative		Focal arteriolosclerosis (history of hypertension).	Congestion and mild edema.				HYPERTENSIVE CARDIOMYOPATHY	No Diagnosis on Axis 1;Deferred;	Negative	Negative	Negative	Negative	Negative	Negative	Negative
1735	31	M	CAUC	6.37	25	Natural	Yes	Control	Array08;MasterList2012;NC-2006;MBS-2007;	Yes	VA	H.S. diploma	Single	F20_21_6	Certain	72.5	184	None	Negative		Congestion.	Small cerebellar cortical heterotopias; incidental finding.				Bronchial Asthma and Pulmonary Sarcoidosis	No Diagnosis on Axis 1;Deferred;Asthma; unspecified;	Negative	Negative	Negative	Positive	Negative	Negative	Negative
1750	46	M	CAUC	6.16	26.5	Natural	Yes	Control	Array08;MasterList2012;MBS-2007;NC-2006;	Yes	VA	Bachelor's	Married	F19_35_2	Certain	69	140	None	Negative		Congestion; mild edema; and mild glial proliferation	Arteriolosclerosis				CALCIFIC CORONARY ARTERY SCLEROSIS	No Diagnosis on Axis 1;Deferred;Atherosclerotic CVD (ASHCVD);Asthma; unspecified;	Not Tested	Not Tested	Not Tested	Positive	Negative	Negative	Negative
1753	49	F	CAUC	6.47	36	Natural	No	Control	Array08;MasterList2012;MBS-2007;NC-2006;	Yes	VA	H.S. diploma	Married	F19_36_2	Certain	66	128.5	None	Negative		Congestion; and mild edema and mild glial proliferation in the white matter	Focal arteriolosclerosis				Arrhythmogenic right ventricular cariomyopathy/ dysplasia	No Diagnosis on Axis 1;Deferred;Other (Specify);	Not Tested	Not Tested	Negative	Negative	Negative	Negative	Negative
1756	71	F	CAUC	6.16	23.5	Natural	No	Control	Array08;MasterList2012;NC-2006;MBS-2007;	Yes	VA	Bachelor's	Married	F07_1_3	Certain	65	118	None	Positive		FOCAL CAPILLARY- AND ARTERIOLOSCLEROSIS (HISTORY OF HYPERTENSION).	CONGESTION; MILD CEREBRAL EDEMA; AND MILD GLIAL PROLIFERATION.				ATHEROSCLEROTIC CARDIOVASCULAR DISEASE	No Diagnosis on Axis 1;Deferred;Hypertension;Other (Specify);	Not Tested	Not Tested	Negative	Positive	Negative	Negative	Negative
1761	30	M	CAUC	6.08	22	Accident	No	Control	Array08;MasterList2012;NC-2006;MBS-2007;	Yes	VA	H.S. diploma	Married	F07_3_3	Certain	72	245	None	Negative		Congestion and mild edema					DROWNING	No Diagnosis on Axis 1;Deferred;Hypertension;	Not Tested	Not Tested	Negative	Negative	Negative	Negative	Negative
1851	17	F	CAUC	6.79	12	Accident	No	Control	Array08;MasterList2012;UMB Fetal/Development;	Yes	Other	not filled in			Certain	68	130		Negative							Multiple Injuries	Deferred;No Dx on Axis I (Develop&lt;18);None;	Negative	Negative	Negative	Negative	Negative	Negative	Negative
1860	18	M	CAUC	6.65	6	Accident	No	Control	Array08;MasterList2012;UMB Fetal/Development;	Yes	Other	not filled in			Certain	70	215		Negative							Multiple Injuries	No Diagnosis on Axis 1;Deferred;None;	Negative	Negative	Negative	Negative	Negative	Negative	Negative
1880	18	M	CAUC	6.83	17	Accident	No	Control	Array08;MasterList2012;UMB Fetal/Development;	Yes	Other	not filled in			Certain	66	154		Negative							Head and Chest Injuries	No Diagnosis on Axis 1;Deferred;None;	Negative	Negative	Negative	Negative	Negative	Negative	Negative
1890	42	M	CAUC	6.34	24.5	Natural	No	Control	Array08;MasterList2012;	Yes	VA	Bachelor's	Married	F20_21_3	Certain	69.5	199	None	Negative		Moderate congestion; mild brain edema and mild to moderate glial proliferation in the white matter.					ASHCVD	No Diagnosis on Axis 1;Deferred;Atherosclerotic CVD (ASHCVD);Myocardial Infarction (MI);	Negative	Negative	Negative	Negative	Negative	Negative	Negative
856	47	M	AA	6.25	168	Natural	No	Schizo	MasterList2012;Array08;	Yes	DC	11th	Single	F19_14_6	Uncertain			Discarded	Negative		Generalized congestion of vessels					HEPATITIS ASSOCIATED WITH DIABETES MELLITUS	Schizophrenia; Undifferentiated;Deferred;Diabetes Mellitus; Type I; (IDDM);Hepatitis; viral B;	Negative	Negative	Negative	Negative	Negative	Negative	Negative
858	64	F	AA	6.09	58.5	Natural	Yes	Schizo	Array08;MasterList2012;HBS-II-2006;MBS-2007;	Yes	DC	H.S. diploma	Divorced	F07_16_6	Uncertain	65	146	None	Negative		Right basal ganglia hemorrhage; acute; with extension to the adjacent occiptial lobe and leptomeninges; and secondary edema of the parenchyma.	Marked arteriolo- and arteriosclerosis with probable congophillic angiopathy.	Generalized vascular congestion.	Small old cortical glial scar secondary to a previous cortical hemorrhage (probably hypertensive in origin).		SPONTANEOUS INTRACEREBRAL HEMORRHAGE	Schizophrenia; Disorganized;Deferred;Hypertension;	Negative	Negative	Negative	Negative	Negative	Negative	Negative
873	59	F	AA	6.13	48	Natural	No	Schizo	Array08;MasterList2012;	Yes	Funeral	Unknown	Separated	F19_14_2	Uncertain			Discarded	Negative		Congested vessels and mild arteriolosclerosis.					PULMONARY EMBOLISM; BILATERAL; WITH PULMONARY INFARCTION	Schizophrenia; Undifferentiated;Deferred;Hypertension;Diabetes Mellitus; Type II (Non-IDDM);	Negative	Negative	Negative	Negative	Not Tested	Negative	Negative
884	35	M	AA	6.72	79	Suicide	No	Schizo	MasterList2012;Array08;	Yes	DC	Unknown	Unknown	F20_13_D	Certain	70	226	None	Negative		GENERALIZED CONGESTION OF VESSELS AND MILD EDEMA.					ACUTE PULMONARY EMBOLISM DUE TO DEEP VEIN THROMBOSIS FOLLOWING HOSPITALIZATION DUE TO MULTIPLE FRACTURES SECONDARY TO FALL FROM HEIGHT	Schizophrenia; Disorganized;Deferred;Obesity;	Negative	Negative	Negative	Negative	Not Tested	Negative	Negative
888	25	M	CAUC	6.8	43	Suicide	No	Schizo	Array08;MasterList2012;HBS-2004;	Yes	DC	Master's	Single	F03_28_1	Certain	66	207	Discarded	Negative		Generalized congestion of vessels with fresh small percapillary parenchymal hemorrhages and fresh hemorrhages in the cerebellar vermial leptomeninges.	White matter edema; moderate.				BLUNT FORCE INJURIES WITH FRACTURES OF THE SKULL; SPINE; RIBS &amp; LEFT LOWER EXTREMITY WITH INTERNAL HEMORRHAGE	Schizophrenia; Paranoid;Deferred;Obesity;	Negative	Negative	Negative	Negative	Negative	Negative	Negative
891	49	M	AA	6.17	50.5	Natural	Yes	Schizo	Array08;MasterList2012;	Yes	DC	11th	Unknown	F20_13_B	Certain	69	136	None	Negative		MILD TO MODERATE ARTERIOLO- AND ARTERIOSCLEROSIS.					HCVD ASSOCIATED WITH BILATERAL BRONCHOPNEUMONIA	Schizophrenia; Undifferentiated;Cocaine Abuse;Cocaine Intoxication;Deferred;Hypertension;Renal Failure;Anemia; unspecified;	Negative	Negative	Negative	Positive	Negative	Positive	Negative
978	38	M	AA	6.45	61	Accident	Yes	Schizo	MasterList2012;Array08;	Yes	DC	10th	Single	F12_147_B	Certain	73	192	None	Negative		MILD CEREBRAL EDEMA AND CONGESTION.					ACUTE PERITONITIS DUE TO PERFORATION OF SMALL INTESTINE DUE TO INGESTION OF FOREIGN BODY	Schizophrenia; Disorganized;Polysubstance Abuse;Deferred;Tardive Dyskinesia; Neuroleptic-Induced;	Negative	Negative	Negative	Positive	Negative	Negative	Negative
1016	20	M	CAUC	6.65	24.5	Suicide	Yes	Schizo	Array08;MasterList2012;HBS-2004;	Yes	DC	Associate's or 2 yrs college	Single	F19_29_1	Uncertain	70	210	None	Negative		Mild cerebral edema and congestion.					ASPHYXIA DUE TO HANGING	Schizophrenia; Undifferentiated;Deferred;	Negative	Negative	Negative	Positive	Negative	Negative	Negative
1021	63	M	AA	6.72	56.5	Natural	Yes	Schizo	Array08;MasterList2012;HBS-2004;	Yes	Other	10th	Divorced	F19_30_5	Uncertain	68	106	None	Negative		MILD DIFFUSE CEREBRAL ATROPHY.	MILD ARTERIO- AND ARTERIOLOSCLEROSIS.	MILD EDEMA AND GLIAL ACTIVATION.			ASHCVD	Schizophrenia; Undifferentiated;Alcohol Dependence;Deferred;None;	Negative	Negative	Negative	Negative	Negative	Negative	Negative
1025	41	F	AA	6.1	51	Natural	Yes	Schizo	MasterList2012;Array08;	Yes	DC	8th	Single	F19_30_6	Certain	71	205	Discarded	Negative		Mild cerebral arteriolosclerosis and congestion.					PULMONARY EDEMA DUE TO ARTERIOSCLEROTIC HEART DISEASE DUE TO HYPERTENSIVE HEART DISEASE	Schizophrenia; Disorganized;Deferred;Chronic Pulmonary Disease (COPD);Hypertension;Myocardial Infarction (MI);Diabetes Mellitus; Type II (Non-IDDM);Obesity;	Negative	Positive	Negative	Positive	Not Tested	Negative	Negative
1030	49	F	AA	6.41	14.5	Natural	Yes	Schizo	Array08;MasterList2012;HBS-II-2006;MBS-2007;	Yes	DC	Bachelor's	Married	F19_31_4	Certain	60	142	None	Negative		CONGESTION AND MILD EDEMA.					ASCVD	Schizophrenia; Disorganized;Deferred;Atherosclerotic CVD (ASHCVD);	Negative	Negative	Negative	Positive	Negative	Negative	Negative
1041	36	F	AA	6.41	16	Natural	Yes	Schizo	Array08;MasterList2012;HBS-2004;	Yes	DC	10th	Single	F19_7_2	Certain	66	156	None	Positive		CONGESTION AND MILD EDEMA.	FOCAL DROPOUT OF NEURONS IN THE SOMMER'S SECTION (HISTORY OF SEIZURES).				Complications of ethanol abuse	Schizophrenia; Undifferentiated;Alcohol Dependence;Deferred;Diabetes Mellitus; Type I; (IDDM);Seizures; unspecified;	Negative	Positive	Negative	Positive	Negative	Negative	Negative
1050	41	M	AA	6.6	32	Natural	Yes	Schizo	MasterList2012;Array08;	Yes	DC	Unknown	Single	F19_8_2	Certain	68	160	None	Negative		CEREBRAL EDEMA (MILD) AND CONGESTION.					HCVD ASSOCIATED WITH BRONCHIOPNEUMONIA AND SEIZURE DISORDER OF UNDETERMINED ETIOLOGY	Schizophrenia; Disorganized;Deferred;Hypertension;Tardive Dyskinesia; Neuroleptic-Induced;Seizures; unspecified;	Negative	Positive	Negative	Positive	Not Tested	Negative	Negative
1081	58	M	AA	6.28	23.5	Natural	Yes	Schizo	Array08;MasterList2012;HBS-II-2006;FixedBrainSeries (FBS);MBS-2007;	Yes	DC	Less than 7th	Single	F20_221_A	Certain	75	192	None	Negative		CEREBRAL EDEMA AND CONGESTION.					MASSIVE BILATERAL PULMONARY EMBOLISM	Schizophrenia; Disorganized;Deferred;Diabetes Mellitus; Type II (Non-IDDM);	Negative	Negative	Negative	Negative	Negative	Negative	Negative
1084	49	F	AA	6.64	72	Natural	Yes	Schizo	Array08;MasterList2012;HBS-2004;FixedBrainSeries (FBS);	Yes	DC	10th	Separated	F19_11_1	Certain	68	132	None	Positive		CEREBRAL EDEMA AND CONGESTION.	ARTERIOLOSCLEROSIS.	DIFFUSE GLIAL PROLIFERATION IN THE CEREBRAL WHITE MATTER (PROBABLY METABOLIC IN ORIGIN).			ACUTE PERITONITIS DUE TO INTESTINAL OBSTRUCTION DUE TO CHRONIC INFLAMMATORY PELVIC DISEASE	Schizophrenia; Disorganized;Deferred;Obesity;Seizures; unspecified;	Negative	Negative	Negative	Positive	Negative	Negative	Negative
1093	71	F	CAUC	6.28	40	Natural	Yes	Schizo	Array08;MasterList2012;HBS-2004;FixedBrainSeries (FBS);	Yes	DC	1 yr college	Single	F19_11_4	Certain	68	122	None	Positive		CEREBRAL ARTERIO- AND ARTERIOLOSCLEROSIS.	GENERALIZED GLIAL ACTIVATION IN THE WHITE MATTER.				HYPERTENSIVE CARDIOVASCULAR DISEASE	Schizophrenia; Catatonic;Deferred;Hypertension;Obesity;	Positive	Negative	Negative	Positive	Negative	Negative	Negative
1102	46	M	AA	6.36	43.5	Natural	Yes	Schizo	Array08;MasterList2012;HBS-II-2006;MBS-2007;	Yes	DC	Associate's or 2 yrs college	Married	F21_40_D	Certain	72	226	None	Negative		Congestion.					ARTERIOSCLEROTIC CORONARY ARTERY DISEASE	Schizoaffective; Bipolar;Deferred;None;	Negative	Negative	Negative	Positive	Negative	Negative	Negative
1178	40	F	AA	6.55	60	Accident	Yes	Schizo	Array08;MasterList2012;HBS-2004;	Yes	DC	Associate's or 2 yrs college	Single	F03_20_2	Uncertain	64	193	None	Negative							ACUTE INTOXICATION BY COMBINED EFFECTS OF AMITRIPTYLINE AND NORTRIPTYLINE	Schizoaffective; Depressive;Phencyclidine Abuse;Deferred;	Positive	Negative	Negative	Positive	Negative	Negative	Negative
1183	26	F	CAUC	6.72	29.5	Suicide	Yes	Schizo	Array08;MasterList2012;HBS-2004;	Yes	DC	1 yr college	Single	F29_39_F	Certain	63	177	None	Negative		CONGESTION AND MILD MULTIFOCAL RECENT SUBARACHNOIDAL AND INTRAPARENCHYMAL PERIVASCULAR HEMORRHAGES.	MILD EDEMA.				CERVICAL SPINAL INJURY DUE TO BLUNT IMPACT TRAUMA	Schizophrenia; Undifferentiated;Deferred;Seizures; unspecified;	Positive	Positive	Negative	Negative	Negative	Negative	Negative
1203	24	M	CAUC	6.62	32	Suicide	Yes	Schizo	Array08;MasterList2012;HBS-2004;	Yes	VA	1 yr college	Single	F12_155_F	Uncertain	73	182	None	Negative		Early vascular sclerosis (arterioles and capillaries)	Glial activation subcortical white matter	Congestion and mild cerebral edema			COMBINED DRUG POISONING (CLOZAPINE &amp; VENLAFAXINE)	Schizoaffective; Depressive;Cannabis Abuse;Deferred;	Positive	Positive	Negative	Positive	Negative	Negative	Negative
1235	48	F	AA	6.88	32.5	Natural	Yes	Schizo	Array08;MasterList2012;HBS-2004;	Yes	DC	8th	Single	F12_165_B	Uncertain	66	133	None	Negative		Brain with congestion; mild to moderate edema and mild to moderate glail activation in the white matter.	Focal arteriosclerosis	Mild cerebral cortical neuronal dropout			INTESTINAL OBSTRUCTION WITH FECAL IMPACTION	Schizophrenia; Disorganized;Cannabis Abuse;Opioid Abuse;Deferred;	Positive	Negative	Negative	Negative	Negative	Negative	Negative
1245	42	M	CAUC	6.25	27.5	Accident	No	Schizo	Array08;MasterList2012;HBS-II-2006;MBS-2007;	Yes	Other	Bachelor's	Single	F12_168_A	Certain	71	188	Discarded	Negative		MILD CEREBRAL EDEMA AND CONGESTION.	EARLY CEREBRAL ARTERIOLOSCLEROSIS.				PROBABLE NEUROLEPTIC MALIGNANT SYNDROME	Schizophrenia; Undifferentiated;Deferred;Neuroleptic Malignant Syndrome (NMS);Tardive Dyskinesia; Neuroleptic-Induced;	Positive	Negative	Negative	Negative	Negative	Negative	Negative
1265	68	M	AA	6.6	28	Natural	Yes	Schizo	Array08;MasterList2012;HBS-2004;	Yes	DC	9th	Divorced	F03_15_2	Certain	65	166	None	Negative		Mild arterio- and arteriolosclerosis	Congestion and mild edema				Hypertensive and Atherosclerotic Cardiovascular Disease	Schizophrenia; Paranoid;Polysubstance Abuse;Deferred;	Negative	Negative	Negative	Positive	Negative	Negative	Negative
1283	37	M	AA	6.63	70.5	Natural	No	Schizo	Array08;MasterList2012;HBS-2004;	Yes	DC	1 yr college	Single	F03_12_6	Certain	69	216	None	Negative		Moderate arterio- and arteriolosclerosis	Congestion and mild to moderate cerebral edema; with mild glial activation in the cerebral white matter				Bronchial Asthma	Schizophrenia; Undifferentiated;Seizures; unspecified;	Negative	Negative	Negative	Negative	Negative	Negative	Negative
1298	60	M	AA	6.68	38	Natural	Yes	Schizo	Array08;MasterList2012;HBS-2004;	Yes	DC	H.S. diploma	Divorced	F31_21_4	Certain	62	182	None	Negative		Focal atherosclerosis; leptomeningeal blood vessels	Mild to moderate arteriolo- and arteriosclerosis	Mild cerebral cortical atrophy with scattered neurofibrillary tangles in the hippocampus	Congestion and mild edema		HYPERTENSIVE AND ATHEROSCLEROTIC CARDIOVASCULAR DISEASE	Schizophrenia; Undifferentiated;Alcohol Abuse;Deferred;Seizures; unspecified;	Negative	Negative	Negative	Positive	Negative	Negative	Negative
1303	43	F	AA	6.12	31	Natural	Yes	Schizo	Array08;MasterList2012;HBS-II-2006;MBS-2007;	Yes	DC	9th	Separated	F03_24_6	Certain	62	324	None	Negative		ARTERIO- AND ARTERIOLOSCLEROSIS; FOCAL.	MODERATE CONGESTION; MILD TO MODERATE WHITE MATTER EDEMA AND MILD GLIAL PROLIFERATION.				HYPERTENSIVE CARDIOVASCULAR DISEASE	Schizophrenia; Undifferentiated;Alcohol Dependence;Polysubstance Dependence;Deferred;Hypertension;Obesity;Arthritis; unspecified;	Positive	Negative	Negative	Positive	Negative	Negative	Negative
1315	63	F	AA	6.25	55	Natural	Yes	Schizo	Array08;MasterList2012;HBS-2004;	Yes	DC	8th	Widowed	F03_30_6	Uncertain	59.5	108	None	Negative		Mild amyloid angiopathy and mild arterio- and arteriolosclerosis	Mild edema and congestion				HYPERTENSIVE CARDIOVASCULAR DISEASE	Schizophrenia; Disorganized;Deferred;	Negative	Negative	Negative	Positive	Negative	Negative	Negative
1320	53	M	AA	6.52	40.5	Natural	Yes	Schizo	Array08;MasterList2012;HBS-2004;	Yes	DC	1 yr college	Separated	F03_15_4	Uncertain	64	110	None	Negative		Adventitial sclerosis; leptomeningial vessels	Mild arterio- and arteriolosclerosis	Generalized moderate congestion; mild to moderate gliosis and mild edema in white matter			Non small cell carcinoma of lung with erosion of primary branch of pulmonary artery	Schizophrenia; Disorganized;Alcohol Abuse;Polysubstance Abuse;Deferred;	Negative	Negative	Negative	Positive	Negative	Negative	Negative
1321	57	F	AA	5.86	24.5	Natural	Yes	Schizo	Array08;MasterList2012;HBS-2004;	Yes	DC	H.S. diploma	Divorced	F31_24_3	Certain	61	180	None	Negative		Focal atherosclerosis and mild arterio- and arteriolosclerosis	Congestion and mild cerebral edema				Hypertensive and arteriosclerotic cardiovascular disease.	Schizophrenia; Undifferentiated;Alcohol Abuse;Deferred;	Negative	Negative	Negative	Positive	Negative	Negative	Negative
1339	60	F	CAUC	6.65	89	Undetermined	No	Schizo	Array08;MasterList2012;HBS-2004;	Yes	DC	Master's	Married	F03_34_6	Uncertain	60	126	None	Negative		Adventitial sclerosis; leptomeningeal blood vessels	Mild to moderate arterio- and arteriolosclerosis	Congestion and mild white matter edema			Arteriosclerotic cardiovascular disease	Schizoaffective; Depressive;Deferred;	Positive	Negative	Negative	Positive	Negative	Negative	Positive
1358	43	M	AA	6.2	48	Natural	Yes	Schizo	Array08;MasterList2012;HBS-2004;	Yes	DC	Associate's or 2 yrs college	Single	F12_157_F	Uncertain			Discarded	Negative		Recent hemorrhage; right medial basal ganglion	Recent subarachnoid hemorrhage; cerebellar vermis	Early hypoxic/ischemic neuronal changes	Congestion and moderate white matter edema	Moderate arterio- and arteriolosclerosis	CEREBRAL HEMORRHAGE DUE TO HCVD	Schizophrenia; Disorganized;Deferred;Tardive Dyskinesia; Neuroleptic-Induced;Hyponatremia (polydipsia);	Negative	Negative	Negative	Positive	Negative	Negative	Negative
1370	30	M	CAUC	6.54	41	Natural	Yes	Schizo	Array08;MasterList2012;HBS-2004;	Yes	DC	GED	Divorced	F03_29_6	Uncertain	64.5	271	None	Negative		Moderate arteriolosclerosis	Congestion and mild edema				BRONCHOPNEUMONIA DUE TO CHRONIC ETHANOL AND ILLICIT DRUG USE	Schizoaffective; Bipolar;Polysubstance Abuse;Deferred;	Negative	Negative	Negative	Negative	Not Tested	Negative	Negative
1371	65	M	AA	6.08	33	Natural	Yes	Schizo	Array08;MasterList2012;HBS-II-2006;MBS-2007;	Yes	DC	11th	Single	F03_34_2	Uncertain	68	242	None	Negative		MODERATE TO SEVERE ARTERIO- AND ARTERIOLOSCLEROSIS.	CONGESTION AND MILD EDEMA.				HYPERTENSIVE CARDIOVASCULAR DISEASE	Schizophrenia; Undifferentiated;Deferred;Hypertension;Arthritis; unspecified;	Negative	Positive	Negative	Positive	Negative	Negative	Negative
1383	59	M	CAUC	6.75	13.5	Suicide	Yes	Schizo	Array08;MasterList2012;HBS-2004;	Yes	VA	GED	Separated	F12_171_B	Certain	70	153.5	None	Negative		Recent subarachnoid hemorrhages; frontal and temporal lobes and cerebellar vermis	Congestion and mild white matter edema				MULTIPLE BLUNT FORCE INJURIES	Schizophrenia; Undifferentiated;Deferred;	Negative	Negative	Negative	Positive	Negative	Negative	Negative
1399	45	F	AA	6.8	17.5	Natural	No	Schizo	MasterList2012;HBS-2004;Array08;	Yes	VA	H.S. diploma	Single	F34_48_2	Uncertain	66.5	146	None	Negative		Adventitial sclerosis; leptomeningeal arteries	Mild arterio- and arteriolosclerosis	Small parenchymal ischemic lesions with old subarachnoid blood; right occipital lobe	Congestion and mild edema		CHRONIC PERICARDITIS WITH MYOCARDIAL INTERSTITIAL FIBROSIS	Schizophrenia; Disorganized;Deferred;Seizures; unspecified;	Positive	Positive	Negative	Negative	Negative	Negative	Negative
1416	37	M	CAUC	6.76	21	Suicide	Yes	Schizo	MasterList2012;HBS-2004;Array08;	Yes	VA	H.S. diploma	Single	F38_18_2	Uncertain	70	163	None	Negative		Marked congestion and mild edema					HANGING	Schizophrenia; Disorganized;Cannabis Abuse;Deferred;	Negative	Negative	Negative	Positive	Positive	Negative	Negative
1417	34	F	CAUC	6.23	28.5	Suicide	Yes	Schizo	MasterList2012;HBS-II-2006;MBS-2007;Array08;	Yes	VA	11th	Divorced	F38_18_4	Certain	63	128.5	None	Negative		RECENT SUBARACHNOIDAL HEMORRHAGE AND MULTIPLE RECENT CEREBRAL CONTUSIONS.	MILD EDEMA.				MULTIPLE BLUNT FORCE INJURIES	Schizoaffective; Bipolar;Deferred;None;	Negative	Positive	Negative	Positive	Negative	Negative	Negative
1418	43	M	AA	6.25	35	Natural	Yes	Schizo	MasterList2012;HBS-2004;Array08;	Yes	DC	9th	Single	F38_18_12	Certain	63	142	None	Negative		Congestion					Seizure disorder; undetermined etiology	Schizophrenia; Undifferentiated;Mild MR;Deferred;Seizures; unspecified;	Negative	Negative	Negative	Negative	Negative	Negative	Negative
1425	48	M	CAUC	6.32	24.5	Accident	Yes	Schizo	MasterList2012;HBS-2004;Array08;	Yes	VA	9th	Single	F03_27_5	Uncertain	72	153	None	Negative		Congestion					DROWNING	Schizophrenia; Undifferentiated;Deferred;Hyponatremia (polydipsia);Seizures; unspecified;	Negative	Negative	Negative	Negative	Negative	Negative	Negative
1427	66	M	CAUC	6.84	24.5	Natural	No	Schizo	MasterList2012;HBS-2004;Array08;	Yes	DC	3 yrs college	Single	F03_28_3	Uncertain	67	160	None	Negative		Adventitial sclerosis; leptomeningeal vessels					ASCVD	Schizophrenia; Undifferentiated;Deferred;Tardive Dyskinesia; Neuroleptic-Induced;	Negative	Negative	Negative	Negative	Negative	Negative	Negative
1434	35	M	AA	6.48	44	Accident	No	Schizo	MasterList2012;HBS-2004;Array08;	Yes	DC	8th	Single	F29_41_A	Certain	71	228	None	Negative		Congestion and mild edema	Mild to moderate arteriolo- and arteriosclerosis				Choking with airway obstruction by sausage due to paranoid schizophrenia.	Schizophrenia; Undifferentiated;Mild MR;Tardive Dyskinesia; Neuroleptic-Induced;Seizures; childhood;Seizures; unspecified;	Positive	Negative	Negative	Negative	Negative	Negative	Negative
1448	18	M	AA	6.68	32	Accident	No	Schizo	MasterList2012;HBS-2004;Array08;	Yes	VA	11th	Single	F29_46_B	Uncertain	75	209	None	Negative		CONGESTION AND MILD EDEMA.					POSITIONAL ASPHYXIA DUE TO INVERTED BODY POSITION AND BLANKETS WRAPPED AROUND HEAD	Schizophrenia; Undifferentiated;PDD NOS;Deferred;Seizures; childhood;	Positive	Negative	Negative	Negative	Negative	Negative	Negative
1453	32	F	CAUC	6.35	41.5	Suicide	Yes	Schizo	MasterList2012;HBS-2004;Array08;	Yes	VA	GED	Divorced	F03_36_4	Uncertain	67.5	133	None	Negative		Congestion and mild edema					QUETIAPINE POISONING	Schizoaffective; Depressive;Eating Disorder NOS;Alcohol Dependence;Polysubstance Dependence;Deferred;	Negative	Negative	Negative	Positive	Negative	Negative	Negative
1455	21	M	AA	6.89	44	Suicide	Yes	Schizo	MasterList2012;HBS-2004;Array08;	Yes	VA	11th	Single	F03_27_1	Uncertain	75	165	None	Negative		Moderate congestion and mild to moderate edema	Small cerebellar vermal contusion; recent				PERFORATING GUNSHOT WOUND OF THORAX/ABDOMEN	Schizophrenia; Undifferentiated;Deferred;	Negative	Negative	Negative	Positive	Negative	Negative	Negative
1479	51	M	AA	6.64	72	Natural	Yes	Schizo	MasterList2012;HBS-2004;Array08;	Yes	DC	11th	Single	F07_26_5	Certain	68	162	None	Negative		Focal arteriolo- and arteriosclerosis	Congestion and mild edema	Early neuronal eosinophilia			Hypertensive Cardiovascular Disease	Schizophrenia; Undifferentiated;Polysubstance Abuse;Deferred;	Negative	Negative	Negative	Positive	Negative	Negative	Negative
1485	48	M	AA	6.09	31.5	Natural	No	Schizo	MasterList2012;HBS-II-2006;MBS-2007;Array08;	Yes	DC	10th	Single	F07_25_6	Uncertain	66	204	None	Negative		MARKED CONGESTION AND MILD TO MODERATE GLIAL ACTIVATION.					HYPERTENSIVE CVD	Schizophrenia; Undifferentiated;Alcohol Abuse;Deferred;Hypertension;Asthma; unspecified;Diabetes Mellitus; Type II (Non-IDDM);Obesity;Tardive Dyskinesia; Neuroleptic-Induced;Seizures; unspecified;	Negative	Positive	Negative	Negative	Negative	Negative	Negative
1487	61	M	CAUC	6.48	34	Natural	Yes	Schizo	MasterList2012;HBS-2004;Array08;	Yes	Other	GED	Divorced	F07_27_5	Certain	70.9	90	None	Negative		Hypoxic changes; cerebrum and cerebellum	Congestion; mild edema and mild glial proliferation				BILATERAL SQUAMOUS CELL CARCINOMA OF THE LUNG	Schizoaffective; Bipolar;Alcohol Dependence;Deferred;Seizures; unspecified;	Negative	Negative	Negative	Negative	Negative	Negative	Positive
1497	44	M	CAUC	6.07	33.5	Natural	Yes	Schizo	MasterList2012;HBS-2004;Array08;	Yes	VA	H.S. diploma	Single	F07_23_6	Uncertain	72	181	None	Negative		Congestion					MYOCARDIAL INFARCTION	Schizophrenia; Undifferentiated;Deferred;	Negative	Negative	Negative	Positive	Positive	Negative	Negative
1507	31	M	CAUC	6.41	31.5	Suicide	Yes	Schizo	MasterList2012;HBS-II-2006;MBS-2007;Array08;	Yes	DC	1 yr college	Single	F07_26_3	Certain	62	150	None	Negative		CONGESTION AND MILD TO MODERATE EDEMA.	FOCAL ADVENTITIAL SCLEROSIS AND FOCAL ARTERIOLOSCLEROSIS.				MULTIPLE BLUNT IMPACT INJURIES	Schizophrenia; Paranoid;Alcohol Abuse;Deferred;None;	Negative	Negative	Negative	Positive	Negative	Negative	Negative
1509	38	M	AA	6.28	30	Natural	Yes	Schizo	MasterList2012;HBS-II-2006;MBS-2007;Array08;	Yes	DC	11th	Single	F07_25_3	Certain	71	308	None	Negative		EARLY ISCHEMIC/HYPOXIC CHANGES.	CONGESTION; MILD CEREBRAL EDEMA AND MILD GLIAL PROLIFERATION.				HYPERTENSIVE CARDIOVASCULAR DISEASE	Schizophrenia; Undifferentiated;Deferred;Chronic Pulmonary Disease (COPD);Hypertension;Asthma; unspecified;Obesity;	Negative	Negative	Negative	Positive	Negative	Negative	Negative
1526	47	M	CAUC	6.36	27.5	Suicide	Yes	Schizo	MasterList2012;HBS-2004;Array08;	Yes	VA	1 yr college	Single	F03_36_6	Certain	71	245.5	None	Negative		Congestion and mild edema	Generalized arteriosclerosis				ALPRAZOLAM POISONING	Schizophrenia; Disorganized;Deferred;Seizures; childhood;	Negative	Negative	Positive	Positive	Negative	Negative	Negative
1552	67	F	AA	6.11	73.5	Natural	No	Schizo	MasterList2012;HBS-II-2006;MBS-2007;Array08;	Yes	DC	8th	Widowed	F20_27_5	Certain	64.5	170	None	Negative		MULTIPLE SMALL RESOLVING AND OLD INFARCTS; CEREBELLAR VERMIS AND RIGHT HIPPOCAMPUS.	CEREBRAL ATROPHY.	ARTERIOLOSCLEROSIS (HISTORY OF HYPERTENSION).	SCARRED PITUITARY (HISTORY OF HYPOPITUITARISM).	MILD BRAIN EDEMA; MILD TO MODERATE GLIOSIS AND CONGESTION.	HYPERTENSIVE CARDIOVASCULAR DISEASE	Schizophrenia; Disorganized;Deferred;Stroke (CVA);Congestive Heart Failure (CHF);Hypertension;Diabetes Mellitus; Type I; (IDDM);Hypothyroidism;Tardive Dyskinesia; Neuroleptic-Induced;	Negative	Negative	Negative	Negative	Negative	Negative	Negative
1573	57	M	AA	6.01	10	Natural	Yes	Schizo	MasterList2012;HBS-II-2006;MBS-2007;Array08;	Yes	DC	H.S. diploma	Divorced	F03_1_3	Certain	65.5	220	None	Negative		ARTERIOLOSCLEROSIS (HISTORY OF HYPERTENSION).	MILD TO MODERATE GLIAL PROLIFERATION AND CONGESTION.				ACUTE MI DUE TO HYPERTENSIVE &amp; ARTERIOSCLEROTIC CARDIOVASCULAR DISEASE	Schizophrenia; Disorganized;Cocaine Abuse;Deferred;Hypertension;Diabetes Mellitus; Type I; (IDDM);Obesity;	Negative	Negative	Negative	Positive	Negative	Negative	Negative
1576	66	F	AA	6.19	32	Natural	Yes	Schizo	MasterList2012;HBS-II-2006;MBS-2007;Array08;	Yes	DC	H.S. diploma	Single	F07_31_6	Certain	58	156	None	Negative		CONGESTION; MILD BRAIN EDEMA AND MILD TO MODERATE GLIAL PROLIFERATION IN THE WHITE MATTER.					PULMONARY THROMBOEMBOLISM DUE TO DEEP VENOUS THROMBOSIS OF THE LOWER EXTREMITIES DUE TO HYPERTENSIVE CARDIOVASCULAR DISEASE	Schizophrenia; Disorganized;Deferred;Hypertension;Tardive Dyskinesia; Neuroleptic-Induced;	Negative	Negative	Negative	Positive	Negative	Negative	Negative
1579	37	M	AA	6.24	30.5	Natural	Yes	Schizo	MasterList2012;HBS-II-2006;MBS-2007;Array08;	Yes	DC	8th	Single	F03_2_5	Certain	65	225	None	Positive		Mild to moderate glial proliferation and edema in white matter	Generalized congestion	Early neuronal eosinophilia; cerebral cortex; and hippocampus			HCVD	Schizophrenia; Undifferentiated;Alcohol Abuse;Deferred;Hypertension;Obesity;	Negative	Positive	Negative	Positive	Negative	Negative	Negative
1602	83	F	CAUC	6.36	24	Natural	No	Schizo	MasterList2012;HBS-II-2006;MBS-2007;Array08;	Yes	DC	7th	Single	F19_6_4	Certain	59	138	None	Negative		ARTERIOLO- AND ARTERIOSCLEROSIS; MARKED.	CONGESTION AND MILD BRAIN EDEMA.	SMALL TELANGIECTASIA; WHITE MATTER OF THE LEFT SUPERIOR FRONTAL GYRUS (INCIDENTAL FINDING).			ACUTE THROMBOPULMONARY EMBOLUS DUE TO DEEP VEIN THROMBOSIS	Schizophrenia; Catatonic;Deferred;Diabetes Mellitus; Type II (Non-IDDM);	Negative	Negative	Negative	Negative	Negative	Negative	Negative
1610	17	M	CAUC	6.24	61.5	Suicide	No	Schizo	MasterList2012;MBS-2007;HBS-II-2006;Array08;	Yes	VA	9th	Single	F20_28_2	Uncertain	74	164	None	Negative		Congestion and mild brain edema.					Hanging	Schizophrenia; Undifferentiated;Deferred;Asthma; unspecified;None;	Negative	Negative	Negative	Negative	Negative	Negative	Negative
1624	72	F	CAUC	6.11	88	Suicide	Yes	Schizo	MasterList2012;HBS-II-2006;MBS-2007;Array08;	Yes	VA	H.S. diploma	Widowed	F20_29_5	Uncertain	60	162	None	Negative		ARTERIOLOSCLEROSIS AND ADVENTITIAL SCLEROSIS.	CONGESTION AND MILD EDEMA.				SALICYLATE POISONING	Schizophrenia; Disorganized;Deferred;Other (Specify);	Negative	Negative	Negative	Positive	Negative	Negative	Negative
1637	46	M	CAUC	6.06	32	Suicide	Yes	Schizo	MasterList2012;HBS-II-2006;MBS-2007;Array08;	Yes	VA	10th	Single	F19_23_3	Certain	67	163.5	None	Negative		MILD BRAIN EDEMA AND MARKED CONGESTION.					OLANZAPINE POISONING	Schizophrenia; Undifferentiated;Deferred;Tardive Dyskinesia; Neuroleptic-Induced;	Negative	Positive	Negative	Positive	Negative	Negative	Negative
1646	81	M	CAUC	6.35	43.5	Natural	Yes	Schizo	MasterList2012;HBS-II-2006;MBS-2007;Array08;	Yes	DC	1 yr college	Single	F19_24_3	Certain	66	144	None	Negative		Arteriolo- and arteriosclerosis (history of hypertension).	Congestion and mild brain edema.				CHF DUE TO ASHCVD	Schizophrenia; Undifferentiated;Deferred;Atherosclerotic CVD (ASHCVD);Tardive Dyskinesia; Neuroleptic-Induced;	Negative	Negative	Negative	Negative	Negative	Negative	Negative
1663	43	M	AA	6.15	7	Accident	Yes	Schizo	Array08;MasterList2012;HBS-II-2006;MBS-2007;	Yes	DC	H.S. diploma	Single	F20_19_6	Certain	68	194	None	Negative		Congestion and mild to moderate edema	Focal arteriolo- and small artery sclerosis				ACUTE OPIATE INTOXICATION	Schizophrenia; Disorganized;Polysubstance Abuse;Deferred;None;	Negative	Negative	Negative	Positive	Negative	Negative	Negative
1664	45	M	AA	6.11	25	Natural	Yes	Schizo	Array08;MasterList2012;HBS-II-2006;MBS-2007;	Yes	DC	11th	Single	F20_26_1	Certain	71	230	None	Negative		Congestion; mild to moderate brain edema and mild to moderate glial proliferation	Focal arteriosclerosis				CONGESTIVE HEART FAILURE DUE TO ATHEROSCLEROTIC AND HYPERTENSIVE CARDIOVASCULAR DISEASE	Schizophrenia; Disorganized;Alcohol Abuse;Polysubstance Abuse;Deferred;Epilepsy; unspecified;Hypertension;Tardive Dyskinesia; Neuroleptic-Induced;Lupus;	Positive	Negative	Negative	Positive	Negative	Negative	Negative
1665	34	F	AA	6.2	36	Natural	No	Schizo	Array08;MasterList2012;HBS-II-2006;MBS-2007;	Yes	DC	Associate's or 2 yrs college	Single	F20_31_6	Certain	62	174	None	Negative		Generalized congestion; and mild edema and moderate glial proliferation in the white matter					ACUTE PULMONARY THROMBOEMBOLISM DUE TO DEEP VENOUS THROMBOSIS DUE TO DECREASED MOBILITY DUE TO MORBID OBESITY AND CATATONIC SCHIZOPHRENIA	Schizophrenia; Disorganized;Deferred;Hypertension;Diabetes Mellitus; Type II (Non-IDDM);Seizures; childhood;	Negative	Negative	Negative	Negative	Not Tested	Negative	Negative
1672	54	F	AA	6.31	50	Natural	Yes	Schizo	Array08;MasterList2012;HBS-II-2006;MBS-2007;	Yes	DC	H.S. diploma	Divorced	F20_24_4	Certain	65.5	220	None	Negative		Congestion and mild edema	Focal capillary- and arteriosclerosis				BILIARY PERITONITIS FOLLOWING CHOLECYSTECTOMY FOR CHOLELITHIASIS	Schizophrenia; Undifferentiated;Deferred;Hypothyroidism;Anemia; unspecified;	Negative	Positive	Negative	Positive	Not Tested	Negative	Negative
1676	68	M	CAUC	6.18	45	Natural	Yes	Schizo	Array08;MasterList2012;HBS-II-2006;MBS-2007;	Yes	DC	Bachelor's	Single	F33_5_6	Certain	65	130	None	Negative		Generalized congestion and mild to moderate edema	Focal arteriolosclerosis (history of hypertension)				ACUTE PERITONITITS DUE TO PERFORATING DUODENAL ULCER	Schizophrenia; Disorganized;Deferred;Hypertension;Tardive Dyskinesia; Neuroleptic-Induced;	Positive	Negative	Negative	Negative	Not Tested	Negative	Negative
1678	42	M	CAUC	6.35	21	Natural	No	Schizo	Array08;MasterList2012;HBS-II-2006;MBS-2007;	Yes	VA	3 yrs college	Single	F19_13_5	Uncertain	75.5	289	None	Positive		Congestion and moderate edema					HCVD	Schizophrenia; Undifferentiated;Deferred;Obesity;Tardive Dyskinesia; Neuroleptic-Induced;	Negative	Negative	Negative	Negative	Negative	Negative	Negative
1682	41	M	CAUC	6.17	34.5	Suicide	Yes	Schizo	Array08;MasterList2012;HBS-II-2006;MBS-2007;	Yes	VA	Associate's or 2 yrs college	Divorced	F33_5_12	Uncertain	75.5	186	None	Positive		Congestion and mild to moderate edema					CLOZAPINE AND ETHANOL POISONING	Schizophrenia; Disorganized;Alcohol Abuse;Deferred;None;	Negative	Negative	Negative	Positive	Negative	Negative	Negative
1688	52	M	AA	6.4	51	Natural	Yes	Schizo	Array08;MasterList2012;HBS-II-2006;MBS-2007;	Yes	DC	1 yr college	Single	F33_6_10	Uncertain	70	214	None	Negative		Congestion and marked adventitial sclerosis of leptomeningeal vessels.					ASHCVD	Schizophrenia; Disorganized;Deferred;Hypertension;Hepatitis; viral C;	Negative	Negative	Negative	Positive	Negative	Positive	Negative
1700	60	M	AA	6.15	24	Natural	Yes	Schizo	Array08;MasterList2012;HBS-II-2006;MBS-2007;	Yes	DC	H.S. diploma	Single	F20_25_2	Uncertain	72	122	None	Negative		Congestion; mild edema and mild to moderate glial proliferation in the white matter.	Arterio- and arteriolosclerosis (history of hypertension).	Old small subfrontal cerebral contusions (confirmed by microscopy on the right).			ASHCVD	Schizophrenia; Disorganized;Alcohol Dependence;Deferred;Chronic Pulmonary Disease (COPD);Hypertension;Cancer; malignant (non-brain);Tardive Dyskinesia; Neuroleptic-Induced;Lupus;	Positive	Positive	Negative	Negative	Not Tested	Negative	Negative
1738	55	M	CAUC	6.49	58.5	Natural	Yes	Schizo	Array08;MasterList2012;HBS-II-2006;MBS-2007;	Yes	DC	Bachelor's	Single	F20_29_1	Certain	73.25	238	None	Negative		CONGESTION AND MILD EDEMA					ASHCVD	Schizophrenia; Disorganized;Deferred;Hypertension;Tardive Dyskinesia; Neuroleptic-Induced;	Positive	Negative	Negative	Positive	Negative	Negative	Negative
1751	57	M	AA	6.16	30.5	Natural	Yes	Schizo	Array08;MasterList2012;HBS-II-2006;MBS-2007;	Yes	DC	9th	Single	F19_35_4	Certain	69.5	228	None	Negative		Capillary- and artiolo-sclerosis; with several minute ischemic cortical infarcts in the right occipital pole (history of hypertension and diabetes mellitus)	Congestion; and white matter with mild to moderate glial proliferation and mild edema				ASCVD with myocardial ischemic changes and endocardial mural thrombosis	Schizophrenia; Disorganized;Deferred;Atherosclerotic CVD (ASHCVD);Hypertension;Diabetes Mellitus; Type II (Non-IDDM);	Negative	Negative	Negative	Positive	Negative	Negative	Negative
1840	55	M	AA	6.45	33.5	Natural	Yes	Schizo	Array08;MasterList2012;	Yes	DC	GED	Single	F20_20_1	Certain	70	168	None	Negative		Generalized congestion; and white matter with mild edema; mild to moderate glial proliferation; and an occasional swollen astrocyte.					Intestinal malrotation and torsion	Schizophrenia; Disorganized;Polysubstance Abuse;Deferred;Hepatitis; viral C;	Positive	Negative	Negative	Positive	Negative	Negative	Negative
1923	50	M	CAUC	6.42	19	Suicide	Yes	Schizo	Array09;MasterList2012;	Yes	VA	H.S. diploma	Single	F20_24_6	Certain	72	218	None	Negative		Marked congestion; mild edema; and mild to moderate glial proliferation.					COMBINED TRAMADOL AND TEMAZEPAM POISONING	Schizophrenia; Paranoid;Alcohol Dependence;Deferred;Seizures; unspecified;	Negative	Negative	Positive	Positive	Negative	Negative	Negative
1941	51	M	AA	6.76	11.5	Undetermined	No	Schizo	Array09;MasterList2012;	Yes	DC	Associate's or 2 yrs college	Single	F03_16_2	Certain	67.5	213	None	Negative		Brain with congestion; mild edema; and mild to moderate glial proliferation.	Arteriolosclerosis (history of hypertension and diabetes).				Acute Clozapine intoxication	Schizophrenia; Disorganized;Polysubstance Abuse;Deferred;Hypertension;Obesity;Diabetes Mellitus; unspecified;	Positive	Negative	Negative	Negative	Negative	Negative	Negative
1979	55	M	CAUC	6.59	47.5	Natural	No	Schizo	Array09;MasterList2012;	Yes	DC	H.S. diploma	Single	F03_19_6	Certain	68.5	230	None	Negative		Congestion; and mild to moderate edema and glial proliferation.	Arteriolosclerosis (history of hypertension).				ASHCVD	Schizophrenia; Undifferentiated;Deferred;Congestive Heart Failure (CHF);Hypertension;Obesity;	Positive	Negative	Negative	Negative	Negative	Negative	Negative
2091	32	M	AA	6.59	24	Natural	Yes	Schizo	MasterList2012;Array09;	Yes	Stanley	Unknown	Unknown						Negative							Cardiac	Schizophrenia; Paranoid;Alcohol Dependence;Deferred;	Negative	Negative	Negative	Negative	Negative	Negative	Negative
2094	46	M	CAUC	6.69	121	Suicide	Yes	Schizo	MasterList2012;Array09;	Yes	Stanley	Unknown	Unknown						Positive							Desipramine and Ethanol intoxication	Schizophrenia; Undifferentiated;Alcohol Dependence;Deferred;	Negative	Negative	Positive	Negative	Negative	Negative	Positive
2097	49	M	CAUC	6.32	25	Natural	No	Schizo	MasterList2012;Array09;	Yes	Stanley	Unknown	Unknown						Negative							Cardiac	Schizophrenia; Undifferentiated;Alcohol Abuse;Deferred;	Positive	Negative	Negative	Negative	Negative	Negative	Negative
2098	57	M	CAUC	6.66	20	Natural	Yes	Schizo	Array09;MasterList2012;	Yes	Stanley	Unknown	Unknown						Negative							Cardiac	Schizophrenia; Undifferentiated;Deferred;	Negative	Negative	Negative	Negative	Negative	Negative	Negative
2102	57	F	CAUC	6.39	65	Suicide	Yes	Schizo	Array09;MasterList2012;	Yes	Stanley	Unknown	Unknown						Negative							OD	Schizophrenia; Paranoid;Alcohol Abuse;Deferred;	Positive	Negative	Negative	Negative	Negative	Negative	Negative
2107	54	M	CAUC	6.6	26	Suicide	Yes	Schizo	Array09;MasterList2012;	Yes	Stanley	Unknown	Unknown						Negative							Blunt force	Schizophrenia; Undifferentiated;Alcohol Abuse;Deferred;	Negative	Negative	Negative	Positive	Negative	Negative	Negative
2144	52	F	AA	6.58	16	Natural	Yes	Schizo	Array09;MasterList2012;	Yes	Stanley	Unknown	Unknown						Negative							COPD	Schizophrenia; Undifferentiated;Alcohol Abuse;Deferred;	Negative	Negative	Negative	Positive	Negative	Negative	Negative
2146	21	M	CAUC	6.69	40	Suicide	No	Schizo	Array09;MasterList2012;	Yes	Stanley	Unknown	Unknown						Negative							Hanging	Schizophrenia; Undifferentiated;Cannabis Abuse;Deferred;	Negative	Positive	Negative	Negative	Negative	Negative	Negative
2148	53	F	CAUC	6.81	44	Natural	Yes	Schizo	Array09;MasterList2012;	Yes	Stanley	Unknown	Unknown						Negative							Cardiac	Schizophrenia; Undifferentiated;Cocaine Dependence;Deferred;	Negative	Negative	Negative	Negative	Negative	Negative	Positive
2160	18	M	CAUC	6.63	30	Natural	Yes	Schizo	Array09;MasterList2012;	Yes	Stanley	Unknown	Unknown						Negative							Pneumonia	Schizophrenia; Undifferentiated;Polysubstance Abuse;Deferred;Other (Specify);	Positive	Negative	Negative	Positive	Negative	Negative	Positive
2163	61	F	CAUC	6.57	9	Natural	Yes	Schizo	Array09;MasterList2012;	Yes	Stanley	Unknown	Unknown						Negative							Pneumonia	Schizophrenia; Undifferentiated;Deferred;	Negative	Negative	Negative	Positive	Negative	Negative	Negative
2170	34	M	CAUC	6.78	23	Suicide	No	Schizo	Array09;MasterList2012;	Yes	Stanley	Unknown	Unknown						Negative							Hanging	Schizophrenia; Paranoid;Alcohol Dependence;Deferred;	Negative	Positive	Negative	Negative	Negative	Negative	Negative
2173	45	M	CAUC	6.85	25	Natural	Yes	Schizo	Array09;MasterList2012;	Yes	Stanley	Unknown	Unknown						Negative							Cardiac	Schizophrenia; Undifferentiated;Deferred;	Negative	Negative	Negative	Positive	Negative	Negative	Positive
2176	36	M	AA	6.66	72	Natural	Yes	Schizo	Array09;MasterList2012;	Yes	Stanley	Unknown	Unknown						Positive							PE	Schizophrenia; Undifferentiated;Polysubstance Dependence;Deferred;	Positive	Positive	Negative	Positive	Negative	Negative	Negative
2178	40	F	CAUC	6.39	22	Natural	Yes	Schizo	Array09;MasterList2012;	Yes	Stanley	Unknown	Unknown						Negative							Cardiac	Schizophrenia; Undifferentiated;Alcohol Dependence;Deferred;	Negative	Negative	Negative	Positive	Negative	Negative	Negative
2183	28	M	CAUC	6.65	32	Suicide	Yes	Schizo	Array09;MasterList2012;	Yes	Stanley	Unknown	Unknown						Negative							Blunt force	Schizophrenia; Undifferentiated;Alcohol Abuse;Deferred;	Negative	Negative	Negative	Positive	Negative	Positive	Negative
2184	45	F	AA	6.78	47	Natural	No	Schizo	Array09;MasterList2012;	Yes	Stanley	Unknown	Unknown						Negative							Perforated bowel	Schizophrenia; Undifferentiated;Cocaine Abuse;Deferred;	Negative	Negative	Negative	Negative	Negative	Negative	Negative
2187	47	M	CAUC	6.73	62	Accident	Yes	Schizo	Array09;MasterList2012;	Yes	Stanley	Unknown	Unknown			61	164		Positive							OD	Schizophrenia; Undifferentiated;Sed/Hypnot/Anxiol Abuse;Deferred;	Positive	Positive	Negative	Not Tested	Negative	Negative	Negative
2192	28	F	CAUC	6.61	15	Accident	Yes	Schizo	Array09;MasterList2012;	Yes	Stanley	Unknown	Unknown			69	180		Negative							OD	Schizophrenia; Undifferentiated;Polysubstance Abuse;Deferred;Hepatitis; drug or alcohol related;	Negative	Negative	Negative	Positive	Negative	Positive	Positive
2194	54	M	CAUC	6.33	13	Suicide	Yes	Schizo	Array09;MasterList2012;	Yes	Stanley	Unknown	Unknown						Negative							OD	Schizophrenia; Paranoid;Alcohol Dependence;Deferred;	Negative	Negative	Negative	Not Tested	Not Tested	Negative	Negative
2196	59	F	CAUC	6.62	38	Accident	No	Schizo	Array09;MasterList2012;	Yes	Stanley	Unknown	Unknown						Negative							Asphyxia	Schizophrenia; Undifferentiated;Deferred;	Negative	Negative	Negative	Not Tested	Negative	Negative	Negative
2201	49	F	CAUC	6.54	32	Accident	No	Schizo	Array09;MasterList2012;	Yes	Stanley	Unknown	Unknown						Negative							Blunt force	Schizophrenia; Undifferentiated;Deferred;	Positive	Positive	Negative	Negative	Negative	Negative	Negative
2211	58	F	CAUC	6.11	36	Natural	Unknown	Schizo	Array09;MasterList2012;	Yes	Stanley	Unknown	Unknown						Negative							Cardiac	Schizophrenia; Undifferentiated;Deferred;	Positive	Negative	Negative	Not Tested	Negative	Negative	Negative
2212	31	M	CAUC	6.72	40	Suicide	Yes	Schizo	Array09;MasterList2012;	Yes	Stanley	Unknown	Unknown						Negative							OD	Schizophrenia; Undifferentiated;Polysubstance Abuse;Deferred;	Positive	Negative	Positive	Not Tested	Negative	Negative	Positive
2214	29	M	CAUC	6.44	36	Suicide	Yes	Schizo	Array09;MasterList2012;	Yes	Stanley	Unknown	Unknown			71	180		Negative							OD	Schizophrenia; Undifferentiated;Polysubstance Abuse;Deferred;	Positive	Negative	Negative	Not Tested	Negative	Negative	Negative
2219	52	M	CAUC	6.28	26	Natural	No	Schizo	Array09;MasterList2012;	Yes	Stanley	Unknown	Unknown						Unknown							PE	Schizophrenia; Undifferentiated;Polysubstance Abuse;Deferred;	Negative	Negative	Negative	Not Tested	Negative	Negative	Positive
2221	46	M	CAUC	6.46	35	Natural	Yes	Schizo	Array09;MasterList2012;	Yes	Stanley	Unknown	Unknown						Negative							Bronchopneumonia	Schizophrenia; Disorganized;Polysubstance Abuse;Deferred;	Positive	Positive	Negative	Not Tested	Negative	Negative	Negative
2226	52	M	CAUC	6.32	33	Natural	Yes	Schizo	Array09;MasterList2012;	Yes	Stanley	Unknown	Unknown						Negative							Cardiac	Schizophrenia; Undifferentiated;Deferred;	Not Tested	Not Tested	Negative	Not Tested	Negative	Negative	Negative
2228	29	M	CAUC	6.55	42	Suicide	Yes	Schizo	Array09;MasterList2012;	Yes	Stanley	Unknown	Unknown						Negative							Blunt force	Schizoaffective; Depressive;Polysubstance Abuse;Deferred;	Negative	Negative	Negative	Not Tested	Negative	Negative	Negative
2229	49	M	AA	6.66	18	Natural	Yes	Schizo	Array09;MasterList2012;	Yes	Stanley	Unknown	Unknown						Negative							Cardiac	Schizophrenia; Undifferentiated;Cocaine Dependence;Deferred;	Not Tested	Not Tested	Negative	Not Tested	Negative	Positive	Negative
2236	49	M	CAUC	6.44	14	Natural	Yes	Schizo	Array09;MasterList2012;	Yes	Stanley	Unknown	Unknown						Negative							Asthma	Schizophrenia; Paranoid;Alcohol Dependence;Deferred;	Positive	Negative	Negative	Negative	Negative	Negative	Negative
	45.9167	148	113	6.49671	35.1782	151	Nat	106	schizo	102	smoking								15												etoh pos
	14.494		103	0.275967	19.5757	27	Sui	110	NC	113	non								200												etoh neg
ALL						23	Acc			1	uk								1												etoh uk
						13	Hom
						2	Undeter
Schizo	46.7547	73	55	6.44245	38.8443	66	Nat			79	smoking								9												etoh pos
	13.8074		51	0.240815	22.9373	27	Sui			26	non								96												etoh neg
						11	Acc			1	uk								1												etoh uk
						0	Hom
						2	Undeter
NC	45.1091	75	58	6.549	31.6455	85	Nat			23	smoking								6												etoh pos
	15.1454		52	0.297882	14.9461	0	Sui			87	non								104												etoh neg
						12	Acc			0	uk								0												etoh uk
						13	Hom
						0	Undeter
											31

## Sheet: Table xx
Table S1 - Subject Demographics
	n	Age Death	Sex (%M)	Race (% Cauc)	Brain pH	PMI (hrs)	MannerDeath	Smokers	AlcoholTox	AntipsychTox	Median CPZE	Age Onset Illness
Schizophrenia	106	46.8 + 13.8	0.689	0.519	6.44 + 0.24	38.8 + 22.9	Nat 62.3%, Suic 25.5%; Other 12.3%	0.752	0.088	0.625	538.6 + 387.3	21.7 + 6.8
Control	110	45.1 + 15.1	0.682	0.527	6.55 + 0.30	31.6 + 14.9	Nat 77.3%; Hom 11.8%; Acc 10.9%	0.209	5.5%*	--	--	--
Total	216	45.9 + 14.5	0.685	0.523	6.50 + 0.28	35.2 + 19.6	Nat 69.9%; Suic 12.5%; Other 17.6%	0.474	0.07	--	--	--
Table S1 Legend: Race for all other subjects was African-American; PMI=postmortem interval in hours; Smoking=cigarette smokers at time of death by history;
AlcoholTox=positive ethanol toxicology testing at death;
*All controls with positive ethanol toxicology (n=6) had BAL at or below 0.05.
AntipsychoticTox=positive for antipsychotic drugs by toxicology at death;
Median CPZE=estimate of average daily antipsychotic dosage from psychiatric records, in Chlorpromazine equivalents, data from 99 subjects
MannerDeath=Nat=natural; Suic=suicide; Other=accident, homicide, undetermined; Hom=homicide; Acc=accident

## Sheet: AgeOnsetRaw
brainnumber	AgeOnsetSchizo
856	32
858	24
873	18
884	23
888	19
891	20
978	16
1016	18
1021	25
1025	17
1030	28
1041	15
1050	20
1081	11
1084	16
1093	18
1102	22
1178	22
1183	9
1203	20
1235	24
1245	19
1265	37
1283	10
1298	41
1303	19
1315	26
1320	19
1321	28
1339	40
1358	19
1370	9
1371	18
1383	30
1399	18
1416	21
1417	29
1418	16
1425	22
1427	31
1434	15
1448	12
1453	21
1455	17
1479	17
1485	28
1487	19
1497	26
1507	15
1509	15
1526	20
1552	38
1573	13
1576	25
1579	27
1602	16
1610	14
1624	39
1637	24
1646	25
1663	19
1664	18
1665	13
1672	21
1676	31
1678	21
1682	29
1688	21
1700	19
1738	25
1751	15
1840	22
1923	38
1941	21
1979	20	Br#	AgeDeath	DOI			MEDIAN
2091	16	2091	32	16	2091	0	342.466	2000000
2094	20	2094	46	26	2094	600	263.435	2500000
2097	22	2097	49	27	2097	125	101.471	1000000
2098	20	2098	57	37	2098	0		0
2102	35	2102	57	22	2102	600	249.066	2000000
2107	28	2107	54	26	2107	0	115.911	1100000
2144	30	2144	52	22	2144	228	155.666	1250000
2146	14	2146	21	7	2146	600	215.264	550000
2148	30	2148	53	23	2148	0	893.389	7500000
2160	14	2160	18	4	2160	1840	684.932	1000000
2163	23	2163	61	38	2163		198.27	2750000
2170	24	2170	34	10	2170	450	342.466	1250000
2173	16	2173	45	29	2173	200	212.565	2250000
2176	22	2176	36	14	2176	400	195.695	1000000
2178	16	2178	40	24	2178	0
2183	25	2183	28	3	2183	400	114.155	125000
2184	25	2184	45	20	2184	1000	513.699	3750000
2187	25	2187	47	22	2187	770	373.599	3000000
2192	18	2192	28	10	2192	0	205.479	750000
2194	32	2194	54	22	2194	600	280.199	2250000
2196	21	2196	59	38	2196	0	901.226	12500000
2201	22	2201	49	27	2201		50.7357	500000
2211	24	2211	58	34	2211	350	402.901	5000000
2212	21	2212	31	10	2212	664	205.479	750000
2214	16	2214	29	13	2214	150	263.435	1250000
2219	18	2219	52	34	2219	600	40.2901	500000
2221	15	2221	46	31	2221	1200	486.08	5500000
2226	23	2226	52	29	2226		141.71	1500000
2228	16	2228	29	13	2228		73.7619	350000
2229	25	2229	49	24	2229		142.694	1250000
2236	19	2236	49	30	2236		228.311	2500000
	21.7264
	6.77184

## Sheet: Antipsychotics
Br#	Antipsychotics
858	Negative
888	Negative
1016	Negative
1041	Negative
1084	Negative
1093	Negative
1315	Negative
1320	Negative
1358	Negative
1383	Negative
1416	Negative
1417	Negative
1418	Negative
1425	Negative
1479	Negative
1487	Negative
1507	Negative
1602	Negative
1610	Negative
1688	Negative
1751	Negative
1923	Negative
2091	Negative
2094	Negative
2097	Negative
2098	Negative				65/104 possible tested=
2107	Negative				0.625
2170	Negative
2173	Negative
2176	Negative		39	negative
2178	Negative		2	not tested
2183	Negative		65	positive
2184	Negative
2187	Negative
2192	Negative
2196	Negative
2201	Negative
2228	Negative
2236	Negative
2226	Not Tested
2229	Not Tested
856	Positive
873	Positive
884	Positive
891	Positive
978	Positive
1021	Positive
1025	Positive
1030	Positive
1050	Positive
1081	Positive
1102	Positive
1178	Positive
1183	Positive
1203	Positive
1235	Positive
1245	Positive
1265	Positive
1283	Positive
1298	Positive
1303	Positive
1321	Positive
1339	Positive
1370	Positive
1371	Positive
1399	Positive
1427	Positive
1434	Positive
1448	Positive
1453	Positive
1455	Positive
1485	Positive
1497	Positive
1509	Positive
1526	Positive
1552	Positive
1573	Positive
1576	Positive
1579	Positive
1624	Positive
1637	Positive
1646	Positive
1663	Positive
1664	Positive
1665	Positive
1672	Positive
1676	Positive
1678	Positive
1682	Positive
1700	Positive
1738	Positive
1840	Positive
1941	Positive
1979	Positive
2102	Positive
2144	Positive
2146	Positive
2148	Positive
2160	Positive
2163	Positive
2194	Positive
2211	Positive
2212	Positive
2214	Positive
2219	Positive
2221	Positive

## Sheet: CPZEandtox
brainnumber	LastCPZE	MedianCPZE	LifetimeCPZE			Brainnumber	Antipsychotics	TherapeuticsComments
856						856	1	Fluphenazine 19 ng/g in CB (NMS)
858		800	4380000			858	2	Negative in brain (NMS)
873		480				873	1	Haloperidol 150 ng/g in brain (NMS)
884						884	1	Haloperidol 51 ng/g in CB (NMS)
888						888	2	Negative in brain (NMS)
891		900	6570000			891	1	Haloperidol 82 ng/g in CB (NMS); Negative in occipital pole (AFIP-DOD)
978	1100	1100	10840500			978	1	Chlorpromazine 9.0 mg/L in blood; 8.3 mg/kg in occipital lobe; 9.6 mg/kg in cerebellar hemisphere (AFIP-DOD); Fluphenazine 90 ng/g in brain (NMS)
1016	100	150	4500			1016	2	Diphenhydramine 6;100 ng/g; Diphenhydramine metabolite present; Risperidone &amp; 9-Hydroxyrisperidone not detected in brain (NMS)
1021	600	550	7427750			1021	1	Haloperidol 7.0 ng/mL in blood (NMS)
1025	720	1800	15798000			1025	1	Lithium 0.72 mEq/L (matrix unknown) by atomic absorption spectroscopy (AML); Valproic Acid 16.8 mcg/mL (matrix unknown (DCGH); Thioridazine less than 2;000 ng/g in brain (NMS)
1030	600	1350	6405750			1030	1	Trifluoperazine 30 ng/mL; Diphenhydramine 3000 ng/mL; Diphenhydramine metabolite detected in blood (NMS)
1041	2600	400	3066000			1041	2	Carbamazepine 7 mcg/mL in blood (NMS)
1050	300	1000	6205000			1050	1	Haloperidol 72 ng/g in CB (NMS); Valproic Acid 42 mg/L in blood (FSL-OCME-DC)
1081	300	300	109500			1081	1	Haloperidol 12 ng/mL in blood; Benztropine 270 ng/g (NMS)
1084	600	750	9033750			1084	2	Benztropine 300 ng/g in brain (NMS); Note: directed Loxitane testing cancelled
1093		435	5557125			1093	2	Desipramine 1400 ng/g in brain (NMS); Desipramine detected (matrix unknown) (AML)
1102		1500	13687500			1102	1	Chlorpromazine 860 ng/g in brain (NMS); Chlorpromazine detected but not confirmed (matrix unknown) (AML)
1178	120	250	638750			1178	1	Haloperidol 360 ng/g; Amitriptyline 16;000 ng/g; Nortriptyline 5;400 ng/g in brain (NMS); Amitriptyline 1.4 mg/L; Nortriptyline 0.9 mg/L in blood (AFIP-DOD)
1183	120	150	547500			1183	1	Quetiapine metabolite present; Lamotrigine traces present; Chlomipramine 8;800 ng/mL; Desmethyl-chlomipramine 35;000 ng/mL in blood (NMS); Chlomipramine 1.3 mg/L in urine (AFIP-DOD)
1203	638	263	766500			1203	1	Clozapine 6;000 ng/g; Norclozapine 850 ng/g; Venlafaxine 5;100 ng/g; Paroxetine 910 ng/g; O-Desmethyl-venlafaxine 400 ng/g in brain (NMS); Lithium 0.12 mEq/L in blood (AML); Clozapine 3.04 mg/L; Norclozapine detected; Venlafaxine 0.95 mg/L; Venlafaxine metabolites present in blood (DFS-OCME-VA)
1235	1000	800	6424000			1235	1	Haloperidol 51 ng/mL (&quot;elevated&quot;); Loxapine 290 ng/mL; Amoxapine 130 ng/mL; Benztropine 279 ng/mL in blood (NMS)
1245		300	1752000			1245	1	Haloperidol 0.18 mcg/mL by HPLC; Doxepin 0.12 mcg/mL by GC; Chlomipramine 0.58 mcg/mL by GC; Benztropine 0.12 mcg/mL by GC; Desmethychlomipramine &amp; Nordoxepin detected in blood (Risperidone and metabolite NOT detected) (OCME-San Diego)
1265	120	120	1357800			1265	1	Thioridazine 2;700 ng/g; Mesoridazine &lt;1;000 ng/g in brain (NMS)
1283	400	240	2102400			1283	1	Haloperidol 16 ng/mL; Amantadine 4;000 ng/mL; Guaifenesin/ Ephedrine and/or Pseudephedrine present in blood (NMS)
1298	200	300	2080500			1298	1	Risperidone 11 ng/mL; 9-Hydroxyrisperidone 17 ng/mL; Risperidone + 9-Hydroxyrisperidone 28 ng/mL in blood (NMS)
1303	300	300	6570000			1303	1	Fluphenazine 2.6 ng/mL; Fluoxetine 490 ng/mL; Norfluoxetine 520 ng/mL (&quot;elevated&quot;); Doxepin &gt; 5;000 ng/mL; Desmethyldoxepin &gt; 2;500 ng/mL; Benztropine 20 ng/mL in blood (NMS)
1315	1500	450	5091750			1315	2	Negative in brain (NMS)
1320	300	600	7446000			1320	2	Negative in brain; Haldol NOT detected in blood (NMS)
1321	1200	600	6351000			1321	1	Olanzapine 45 ng/mL in blood (NMS)
1339						1339	1	Quetiapine greater than 10;000 ng/mL; Olanzapine and Quetiapine metabolite detected; Paroxetine 370 ng/mL in blood (NMS)
1358	1000	1000	4015000			1358	2	Benztropine 25 ng/mL; Doxylamine 51 ng/mL in blood (NMS)
1370	1200	500	3832500			1370	1	Quetiapine 39;000 ng/g; Fluphenazine 96 ng/g; Quetiapine metabolite present in CB (NMS)
1371	150	500	7847500			1371	1	Chlorpromazine 270 ng/mL; Fluphenazine 8.6 ng/mL; Lithium 0.84 mEq/L; Diphenhydramine 200 ng/mL; Diphenhydramine metabolite detected in blood (NMS)
1383	0	700	6898500			1383	2	Negative in blood (Bupropion NOT detected) (NMS); negative in blood (DFS-VA)
1399	1700	1700	14892000			1399	1	Quetiapine 1;000 ng/mL; Quetiapine metabolite present; Mirtazapine 200 ng/mL; Topiramate detected in blood (NMS); Quetiapine 3.0 mg/L; Olanzapine 0.81 mg/L; Mirtazapine 0.17 mg/L in blood (DFS-VA); Quetiapine 2.0 mg/kg in brain (DFS-VA)
1416	300	900	5256000			1416	2	Ephedrine and/or Pseudephedrine; Doxylamine and metabolite present in blood (Haldol and Risperdal NOT detected)(NMS); Doxylamine 0.27 mg/L in blood (DFS-VA)
1417	1100	606	1106406			1417	2	Valproic Acid 2.5 mcg/mL; Procyclidine detected in blood (NMS)
1418	240	240	2365200			1418	2	Negative in blood (Olanzapine NOT detected) (NMS)
1425	400	600	6132000			1425	2	Negative in blood (DFS-VA); negative in blood (NMS)
1427	800	950	10055750			1427	1	Haloperidol 21 ng/mL in blood (NMS)
1434	1100	600	4380000			1434	1	Haloperidol 43 ng/mL; Chlorpromazine 50 ng/mL; Quetiapine 600 ng/mL; 8-Hydroxy-Loxapine 37 ng/mL; Citalopram/ Escitalopram 600 ng/mL; Quetiapine metabolite; Loxapine metabolite &amp; Citalopram/ Escitalopram metabolite present in blood (NMS)
1448	1100	400	730000			1448	1	Ziprasodone 45 ng/g; Fluvoxamine 1500 ng/g in CB (Risperidone NOT detected) (NMS); Fluvoxamine 0.76 mg/L in blood (DFS-OCME-VA)
1453	180	240	963600			1453	1	Cis-Thiothixene 420 ng/mL (elevated); Quetiapine &gt; 10;000 ng/mL; Quetiapine metabolite; Thiothixene present; Benztropine 300 ng/mL; Ibuprofen &lt; 50 mcg/mL in blood (NMS); Quetiapine 4.4 mg/L; Benztropine present &lt;0.05 mg/L in blood (DFS-VA)
1455	1200	1200	1752000			1455	1	Olanzapine 29 ng/mL; Ibuprofen &lt; 50 mcg/mL in blood (NMS); Negative in pleural blood (DFS-VA)
1479						1479	2	Negative in blood (NMS)
1485	450	525	3449250			1485	1	Ziprasidone 13 ng/mL; Carbamazepine 6.1 mcg/mL; 10;11 Epoxide Carbamazepine 0.75 mcg/mL; Trihexyphenidyl detected in blood (NMS); Geodon detected in blood (sub/low-therapeutic amount (OCME-DC)
1487	0	425	4033250			1487	2	Negative in CB (NMS)
1497	200	800	7884000			1497	1	Haloperidol 4.5 ng/mL in blood (NMS); negative in VC blood (DFS-VA)
1507	210	210	6300			1507	2	Negative in blood (Haloperidol NOT detected) (NMS)
1509	600	1000	8760000			1509	1	Clozapine 0.52 mg/L in blood (OCME-DC); Risperidone and metabolite NOT detected in blood (NMS)
1526	600	750	4106250			1526	1	Risperidone 3.4 ng/mL; 9-Hydroxyrisperidone 29 ng/mL; Risperdone + 9-Hydroxyrisperidone 32.4 ng/mL in blood (NMS); negative in VC blood (DFS-VA)
1552	450	338	3572438			1552	1	Haloperidol 0.55 ng/mL; Olanzapine 74 ng/mL; Quetiapine 60 ng/mL; Quetiapine metabolite detected in blood (NMS); negative in blood (OCME-DC)
1573	280	280	4394600			1573	1	Amantadine 2.51 mg/L in blood (OCME-DC); Quetiapine 180 ng/g; Quetiapine metabolite detected; Amantadine ~4600 ng/g in brain; Risperidone 2.0 ng/mL; 9-Hydroxyrisperidone 40 ng/mL; Risperidone + 9-Hydroxyrisperidone 42 ng/mL in blood (NMS)
1576	1176	660	9876900			1576	1	Haloperidol 27 ng/mL in blood (NMS); negative in blood (OCME-DC)
1579	1000	1600	5840000			1579	1	Haloperidol 10 ng/mL; 9-Hydroxyrisperidone 20 ng/mL; Valproic Acid 22 mcg/mL in blood (NMS); negative in blood (OCME-DC)
1602		245	4113550			1602	2	Amantadine 18.2 mg/L in blood (OCME-DC); Amantadine &gt; 5;000 ng/mL in blood (NMS)
1610	800	450	492750			1610	2	Negative in blood (Aripiprazole NOT detected) (NMS)
1624	180	180	2102400			1624	1	Thioridazine 220 ng/mL in blood (NMS); Thioridazine present in blood (DFS-VA)
1637	450	475	3814250			1637	1	Olanzapine 1;200 ng/mL (&quot;elevated&quot; with 5-75 ng/mL as proposed therapeutic range; Gabapentin 14 mcg/mL in blood (NMS); Olanzapine 3.1 mg/L in blood (DFS-VA)
1646	150	525	9198000			1646	1	Clozapine 210 ng/mL; Norclozapine 150 ng/mL in blood (NMS); Clozapine detected in blood(OCME-DC)
1663	600	450	3777750			1663	1	Olanzapine 150 ng/mL in blood (&quot;elevated&quot; - therapeutic is 5-75 ng/mL) (NMS)
1664	900	900	9198000			1664	1	Olanzapine 640 ng/g; Trazodone metabolite trace detected (Lithium NOT detected) in CB (NMS); Olanzapine and Trazodone detected in subclavian blood (OCME-DC)
1665	1400	900	7227000			1665	1	Haloperidol 19 ng/mL; 9-Hydroxyrisperidone 17 ng/mL; and Risperidone/9-Hydroxyrisperidone 17.2 ng/mL (NMS)
1672	1500	1000	12410000			1672	1	Haloperidol 4.0 ng/mL; 9-Hydroxyrisperidone 19 ng/mL; Valproic acid 40 mcg/mL in blood (Fluphenazine NOT detected) (NMS); Amantadine detected in whole blood (OCME-DC)
1676	550	575	7765375			1676	1	Risperidone 37 ng/g detected in CB (Note: Loxapine NOT detected) (NMS); Sertraline and Norsertraline detected in femoral blood (OCME-DC)
1678	2000	1330	9223550			1678	1	Aripiprazole 92 ng/mL in blood (Risperidone NOT detected)(NMS); Negative in blood (DFS-VA)
1682	1050	900	3942000			1682	1	Clozapine 3.8 mg/L in heart blood; Clozapine 29 mg/kig in liver; Clozapine 220 mg/111 g total in gastric contents)(DFS-VA); Ziprasidone 29 ng/mL; Clozapine and Norclozapine detected in blood (NMS) (Valproic Acid NOT detected in either test)
1688		405	4286925			1688	2	Negative in subclavian blood (OCME-DC); Negative in brain (NMS)
1700	230	1200	17520000			1700	1	Mirtazapine; Chlorpheniramine; Diphenhydramine detected in subclavian blood (not confirmed)(OCME-DC); Quetiapine 380 ng/mL; Valproic Acid 25 mcg/mL; and Ziprasidone 6.9 ng/mL in blood (NMS)
1738		200	2628000			1738	1	Clozapine 1.2 mg/L; Chlomipramine 0.29 mg/L; Sertraline 0.09 mg/L; Norsertraline 0.13 mg/L in femoral blood (AFIP-DOD); Chlomipramine 220 ng/mL; Desmethyl-chlomipramine 300 ng/mL; Sertraline 100 ng/mL; Clozapine; Norclozapine; Desmethylsertraline detected in blood (NMS)
1751	200	600	9198000			1751	2	Negative in subclavian blood (OCME-DC) and blood (NMS)
1840	800	583	7026250			1840	1	Olanzapine 240 ng/mL; Bupropion 130 ng/mL; Hydroxybupropion 100 ng/mL; Benztropine 18 ng/mL in blood (NMS); Bupropion 0.14 mg/L in femoral blood (OCME-DC)
1923	320	310	1357800			1923	2	Negative in blood (DFS-VA); negative in blood (NMS)
1941	1800	840	9198000			1941	1	Clozapine 3.5 mg/L; Sertraline 0.22 mg/L; Norsertraline 0.61 mg/L in femoral blood (OCME-DC); Aripiprazole 650 ng/mL; Haloperidol 53 ng/mL; Sertraline 1;100 ng/mL; Benztropine 140 ng/mL; Clozapine; Norclozapine; Desmethylsertraline detected in blood (NMS)
1979		250	2007500			1979	1	Thioridazine 1;500 ng/mL; Mesoridazine 460 ng/mL; Imipramine 130 ng/mL; Desipramine 650 ng/mL in blood (NMS); Imipramine 0.16 mg/L; Desipramine 0.36 mg/L in femoral blood (OCME-DC)
2091	0	342.466	2000000			2091	2	Negative in CB (NMS)
2094	600	263.435	2500000			2094	2	Negative in CB (NMS)
2097	125	101.471	1000000			2097	2	Paroxetine 1.3 mcg/g in CB (NMS)
2098	0		0			2098	2	NEGATIVE for Lithium in CB; Negative in CB (NMS)
2102	600	249.066	2000000			2102	1	9-Hydroxyrisperidone less than 20 ng/g; Bupropion 170 ng/g; Hydroxybupropion 1;200 ng/g in CB (NMS); Haldol 13 mg/L; Thioridazine 83 mg/L; Mesoridazine 7.7 mg/L; Diphenhydramine 147.5 mg/L in blood (Stanley ME - from autopsy report only)
2107	0	115.911	1100000			2107	2	NEGATIVE for Lithium in CB; Negative in CB (NMS)
2144	228	155.666	1250000			2144	1	Quetiapine less than 1.0 mg/L; Risperidone less than 0.10 mg/L; 9-Hydroxyrisperidone 0.02 mg/L in blood (Seattle ME); Quetiapine 950 ng/g in CB; NEGATIVE for Risperidone in CB (NMS)
2146	600	215.264	550000			2146	1	Risperidone less than 2.5 ng/mL (trace); 9-Hydroxy-Risperidone 10.7 ng/mL; Valproic Acid 20.9 mg/L; Valproic Acid metabolite detected in blood (SD ME); NEGATIVE for Risperidone in CB (NMS)
2148	0	893.389	7500000			2148	1	Haloperidol 71 ng/g; Olanzapine 170 ng/g in CB (NMS)
2160	1840	684.932	1000000			2160	1	Trazadone 0.21 mg/L; Venlafaxine 0.17 mg/L; Haloperidol 66 ng/g; Venlafaxine 520 ng/g; O-Desmethyl-Venlafaxine 1;000 ng/g in CB(NMS); Venlafaxine metabolite 0.27 mg/L in blood (Seattle ME)
2163		198.27	2750000			2163	1	Haloperidol 390 ng/g in CB (NMS); Negative in blood (Seattle ME)
2170	450	342.466	1250000			2170	2	10-Hydroxycarbazepine 4.7 mcg/g in CB (NMS)
2173	200	212.565	2250000			2173	2	Negative in blood (Seattle ME); Negative in CB (NMS)
2176	400	195.695	1000000			2176	2	Valproic Acide 10 mcg/g; Amitriptyline 1;100 ng/g; Nortriptyline 840 ng/g; Mirtazapine 150 ng/g in CB (NMS); NEGATIVE for Risperidone in CB (NMS); Amitriptyline 0.21 mg/L; Nortriptyline less than 0.10 mg/L; Mirtazapine less than 0.05 mg/L; Trazadone 0.20 mg/L in blood (Seattle ME)
2178	0					2178	2	Negative for CNS drugs in blood (Seattle ME)
2183	400	114.155	125000			2183	2	NEGATIVE for Risperidone in CB; Negative in CB (NMS)
2184	1000	513.699	3750000			2184	2	Negative in blood (Seattle ME); NEGATIVE for Risperidone in CB; Negative in CB (NMS)
2187	770	373.599	3000000			2187	2	Maprotiline (TCA) 4.53 mg/L; Gabapentin 3.38 mg/L in blood (Seattle ME)
2192	0	205.479	750000			2192	2	Negative in blood (Seattle ME)
2194	600	280.199	2250000			2194	1	Chlorpromazine 8.0 mg/L by GC in peripheral blood; 1.4 g in gastric contents (SD ME) - Gabapentin NOT detected
2196	0	901.226	12500000			2196	2	Negative in urine(Seattle ME)
2201		50.7357	500000			2201	2	Fluoxetine 13;000 ng/g; Norfluoxetine 8;600 ng/g; Topiramate detected in CB (NMS); Negative in blood (Seattle ME)
2211	350	402.901	5000000			2211	1	Amitriptyline 0.49 mg/L; Nortriptyline 0.79 mg/L; Protriptyline trace and Chlorpromazine detected in blood (SD ME)
2212	664	205.479	750000			2212	1	Sertraline 0.48 mg/L; Amitriptyline 0.39 mg/L; Nortriptyline 0.43 mg/L; Desmethyl-Sertraline and Quetiapine metabolite detected in blood (SD ME)
2214	150	263.435	1250000			2214	1	Clozapine 18 (vs. 1.8) mg/L in peripheral blood by GC-NPD; Sertraline 1.8 mg/L; Benztropine 0.10 mg/L by GC/MS; Desmethyl-sertraline and Desmethyl-clozapine detected in peripheral blood (SD ME)
2219	600	40.2901	500000			2219	1	Clozapine 0.11 mg/L by GC/MS in femoral blood (SD ME)
2221	1200	486.08	5500000			2221	1	Aripiprazole 1;300 ng/g in CB (NMS); Fluoxetine 0.23 mg/L; Norfluoxetine 0.22 mg/L in blood (SD ME) Risperidone 51.2 ng/mL; 9-Hydroxy-Risperidone 80.6 ng/mL; Combination 131.8 ng/mL; Lithium 1.01 mEq/L in serum (Medtox Labs via SD ME)
2226		141.71	1500000			2226	0
2228		73.7619	350000			2228	2	Pseudoephedrine trace less than 0.02 mg/L in blood (SD ME)
2229		142.694	1250000			2229	0
2236		228.311	2500000			2236	2	O-Desmethyl-Venlafaxine 1;100 ng/g in CB (NMS)
	611.306	538.63	4.50985e+06
	532.064	387.309	3.87886e+06
	Last	Median	Lifetime
		99
						extrapolated by DOI by ADS 7/2013

## Sheet: Subtypes
Br#		DxDesc
856	U	Schizophrenia; Undifferentiated;Deferred;Diabetes Mellitus; Type I; (IDDM);Hepatitis; viral B;
858	D	Schizophrenia; Disorganized;Deferred;Hypertension;
873	U	Schizophrenia; Undifferentiated;Deferred;Hypertension;Diabetes Mellitus; Type II (Non-IDDM);
884	D	Schizophrenia; Disorganized;Deferred;Obesity;
888	P	Schizophrenia; Paranoid;Deferred;Obesity;
891	U	Schizophrenia; Undifferentiated;Cocaine Abuse;Cocaine Intoxication;Deferred;Hypertension;Renal Failure;Anemia; unspecified;
978	D	Schizophrenia; Disorganized;Polysubstance Abuse;Deferred;Tardive Dyskinesia; Neuroleptic-Induced;
1016	U	Schizophrenia; Undifferentiated;Deferred;
1021	U	Schizophrenia; Undifferentiated;Alcohol Dependence;Deferred;None;
1025	D	Schizophrenia; Disorganized;Deferred;Chronic Pulmonary Disease (COPD);Hypertension;Myocardial Infarction (MI);Diabetes Mellitus; Type II (Non-IDDM);Obesity;
1030	D	Schizophrenia; Disorganized;Deferred;Atherosclerotic CVD (ASHCVD);
1041	U	Schizophrenia; Undifferentiated;Alcohol Dependence;Deferred;Diabetes Mellitus; Type I; (IDDM);Seizures; unspecified;
1050	D	Schizophrenia; Disorganized;Deferred;Hypertension;Tardive Dyskinesia; Neuroleptic-Induced;Seizures; unspecified;
1081	D	Schizophrenia; Disorganized;Deferred;Diabetes Mellitus; Type II (Non-IDDM);
1084	D	Schizophrenia; Disorganized;Deferred;Obesity;Seizures; unspecified;
1093	C	Schizophrenia; Catatonic;Deferred;Hypertension;Obesity;
1102	SAB	Schizoaffective; Bipolar;Deferred;None;
1178	SAD	Schizoaffective; Depressive;Phencyclidine Abuse;Deferred;
1183	U	Schizophrenia; Undifferentiated;Deferred;Seizures; unspecified;
1203	SAD	Schizoaffective; Depressive;Cannabis Abuse;Deferred;
1235	D	Schizophrenia; Disorganized;Cannabis Abuse;Opioid Abuse;Deferred;
1245	U	Schizophrenia; Undifferentiated;Deferred;Neuroleptic Malignant Syndrome (NMS);Tardive Dyskinesia; Neuroleptic-Induced;
1265	P	Schizophrenia; Paranoid;Polysubstance Abuse;Deferred;
1283	U	Schizophrenia; Undifferentiated;Seizures; unspecified;
1298	U	Schizophrenia; Undifferentiated;Alcohol Abuse;Deferred;Seizures; unspecified;
1303	U	Schizophrenia; Undifferentiated;Alcohol Dependence;Polysubstance Dependence;Deferred;Hypertension;Obesity;Arthritis; unspecified;
1315	D	Schizophrenia; Disorganized;Deferred;
1320	D	Schizophrenia; Disorganized;Alcohol Abuse;Polysubstance Abuse;Deferred;
1321	U	Schizophrenia; Undifferentiated;Alcohol Abuse;Deferred;
1339	SAD	Schizoaffective; Depressive;Deferred;
1358	D	Schizophrenia; Disorganized;Deferred;Tardive Dyskinesia; Neuroleptic-Induced;Hyponatremia (polydipsia);
1370	SAB	Schizoaffective; Bipolar;Polysubstance Abuse;Deferred;
1371	U	Schizophrenia; Undifferentiated;Deferred;Hypertension;Arthritis; unspecified;
1383	U	Schizophrenia; Undifferentiated;Deferred;
1399	D	Schizophrenia; Disorganized;Deferred;Seizures; unspecified;
1416	D	Schizophrenia; Disorganized;Cannabis Abuse;Deferred;
1417	SAB	Schizoaffective; Bipolar;Deferred;None;
1418	U	Schizophrenia; Undifferentiated;Mild MR;Deferred;Seizures; unspecified;
1425	U	Schizophrenia; Undifferentiated;Deferred;Hyponatremia (polydipsia);Seizures; unspecified;
1427	U	Schizophrenia; Undifferentiated;Deferred;Tardive Dyskinesia; Neuroleptic-Induced;
1434	U	Schizophrenia; Undifferentiated;Mild MR;Tardive Dyskinesia; Neuroleptic-Induced;Seizures; childhood;Seizures; unspecified;
1448	U	Schizophrenia; Undifferentiated;PDD NOS;Deferred;Seizures; childhood;
1453	SAD	Schizoaffective; Depressive;Eating Disorder NOS;Alcohol Dependence;Polysubstance Dependence;Deferred;
1455	U	Schizophrenia; Undifferentiated;Deferred;
1479	U	Schizophrenia; Undifferentiated;Polysubstance Abuse;Deferred;
1485	U	Schizophrenia; Undifferentiated;Alcohol Abuse;Deferred;Hypertension;Asthma; unspecified;Diabetes Mellitus; Type II (Non-IDDM);Obesity;Tardive Dyskinesia; Neuroleptic-Induced;Seizures; unspecified;
1487	SAB	Schizoaffective; Bipolar;Alcohol Dependence;Deferred;Seizures; unspecified;
1497	U	Schizophrenia; Undifferentiated;Deferred;
1507	P	Schizophrenia; Paranoid;Alcohol Abuse;Deferred;None;
1509	U	Schizophrenia; Undifferentiated;Deferred;Chronic Pulmonary Disease (COPD);Hypertension;Asthma; unspecified;Obesity;
1526	D	Schizophrenia; Disorganized;Deferred;Seizures; childhood;
1552	D	Schizophrenia; Disorganized;Deferred;Stroke (CVA);Congestive Heart Failure (CHF);Hypertension;Diabetes Mellitus; Type I; (IDDM);Hypothyroidism;Tardive Dyskinesia; Neuroleptic-Induced;
1573	D	Schizophrenia; Disorganized;Cocaine Abuse;Deferred;Hypertension;Diabetes Mellitus; Type I; (IDDM);Obesity;
1576	D	Schizophrenia; Disorganized;Deferred;Hypertension;Tardive Dyskinesia; Neuroleptic-Induced;
1579	U	Schizophrenia; Undifferentiated;Alcohol Abuse;Deferred;Hypertension;Obesity;
1602	C	Schizophrenia; Catatonic;Deferred;Diabetes Mellitus; Type II (Non-IDDM);
1610	U	Schizophrenia; Undifferentiated;Deferred;Asthma; unspecified;None;
1624	D	Schizophrenia; Disorganized;Deferred;Other (Specify);
1637	U	Schizophrenia; Undifferentiated;Deferred;Tardive Dyskinesia; Neuroleptic-Induced;
1646	U	Schizophrenia; Undifferentiated;Deferred;Atherosclerotic CVD (ASHCVD);Tardive Dyskinesia; Neuroleptic-Induced;
1663	D	Schizophrenia; Disorganized;Polysubstance Abuse;Deferred;None;
1664	D	Schizophrenia; Disorganized;Alcohol Abuse;Polysubstance Abuse;Deferred;Epilepsy; unspecified;Hypertension;Tardive Dyskinesia; Neuroleptic-Induced;Lupus;
1665	D	Schizophrenia; Disorganized;Deferred;Hypertension;Diabetes Mellitus; Type II (Non-IDDM);Seizures; childhood;
1672	U	Schizophrenia; Undifferentiated;Deferred;Hypothyroidism;Anemia; unspecified;
1676	D	Schizophrenia; Disorganized;Deferred;Hypertension;Tardive Dyskinesia; Neuroleptic-Induced;
1678	U	Schizophrenia; Undifferentiated;Deferred;Obesity;Tardive Dyskinesia; Neuroleptic-Induced;
1682	D	Schizophrenia; Disorganized;Alcohol Abuse;Deferred;None;
1688	D	Schizophrenia; Disorganized;Deferred;Hypertension;Hepatitis; viral C;
1700	D	Schizophrenia; Disorganized;Alcohol Dependence;Deferred;Chronic Pulmonary Disease (COPD);Hypertension;Cancer; malignant (non-brain);Tardive Dyskinesia; Neuroleptic-Induced;Lupus;
1738	D	Schizophrenia; Disorganized;Deferred;Hypertension;Tardive Dyskinesia; Neuroleptic-Induced;
1751	D	Schizophrenia; Disorganized;Deferred;Atherosclerotic CVD (ASHCVD);Hypertension;Diabetes Mellitus; Type II (Non-IDDM);
1840	D	Schizophrenia; Disorganized;Polysubstance Abuse;Deferred;Hepatitis; viral C;
1923	P	Schizophrenia; Paranoid;Alcohol Dependence;Deferred;Seizures; unspecified;
1941	D	Schizophrenia; Disorganized;Polysubstance Abuse;Deferred;Hypertension;Obesity;Diabetes Mellitus; unspecified;
1979	U	Schizophrenia; Undifferentiated;Deferred;Congestive Heart Failure (CHF);Hypertension;Obesity;
2091	P	Schizophrenia; Paranoid;Alcohol Dependence;Deferred;
2094	U	Schizophrenia; Undifferentiated;Alcohol Dependence;Deferred;
2097	U	Schizophrenia; Undifferentiated;Alcohol Abuse;Deferred;
2098	U	Schizophrenia; Undifferentiated;Deferred;
2102	P	Schizophrenia; Paranoid;Alcohol Abuse;Deferred;
2107	U	Schizophrenia; Undifferentiated;Alcohol Abuse;Deferred;
2144	U	Schizophrenia; Undifferentiated;Alcohol Abuse;Deferred;
2146	U	Schizophrenia; Undifferentiated;Cannabis Abuse;Deferred;
2148	U	Schizophrenia; Undifferentiated;Cocaine Dependence;Deferred;
2160	U	Schizophrenia; Undifferentiated;Polysubstance Abuse;Deferred;Other (Specify);
2163	U	Schizophrenia; Undifferentiated;Deferred;
2170	P	Schizophrenia; Paranoid;Alcohol Dependence;Deferred;
2173	U	Schizophrenia; Undifferentiated;Deferred;
2176	U	Schizophrenia; Undifferentiated;Polysubstance Dependence;Deferred;
2178	U	Schizophrenia; Undifferentiated;Alcohol Dependence;Deferred;
2183	U	Schizophrenia; Undifferentiated;Alcohol Abuse;Deferred;
2184	U	Schizophrenia; Undifferentiated;Cocaine Abuse;Deferred;
2187	U	Schizophrenia; Undifferentiated;Sed/Hypnot/Anxiol Abuse;Deferred;
2192	U	Schizophrenia; Undifferentiated;Polysubstance Abuse;Deferred;Hepatitis; drug or alcohol related;
2194	P	Schizophrenia; Paranoid;Alcohol Dependence;Deferred;
2196	U	Schizophrenia; Undifferentiated;Deferred;
2201	U	Schizophrenia; Undifferentiated;Deferred;
2211	U	Schizophrenia; Undifferentiated;Deferred;
2212	U	Schizophrenia; Undifferentiated;Polysubstance Abuse;Deferred;
2214	U	Schizophrenia; Undifferentiated;Polysubstance Abuse;Deferred;
2219	U	Schizophrenia; Undifferentiated;Polysubstance Abuse;Deferred;
2221	D	Schizophrenia; Disorganized;Polysubstance Abuse;Deferred;
2226	U	Schizophrenia; Undifferentiated;Deferred;
2228	SAD	Schizoaffective; Depressive;Polysubstance Abuse;Deferred;
2229	U	Schizophrenia; Undifferentiated;Cocaine Dependence;Deferred;
2236	P	Schizophrenia; Paranoid;Alcohol Dependence;Deferred;
	9	PARANOID
	55	UNDIFF
	31	DISORG
	2	CATAT
	5	SAD
	4	SAB
	106
