# Supplementary material for: DNA methylation changes in the postmortem dorsolateral prefrontal cortex of patients with schizophrenia
Source: Front Genet. 2014 Aug 26;5:280. doi: 10.3389/fgene.2014.00280 (PMC4144343; doi:10.3389/fgene.2014.00280)
Supplement: Supplementary file 2 [file DataSheet2.XLSX]

## Sheet: Sheet1
Table S2. A list of CpG sites analyzed in this study.
CpG Number	Chr	CpG position	Gene Symbol
cg16386158	2	102293829	IL1RL1
cg03072102	3	102926098	LRRIQ2
cg00901652	11	10729010	SH2BP1
cg16219122	7	87181892	ABCB1
cg23147597	19	49866521	CEACAM19
cg15271616	9	35480515	RUSC2
cg06659073	6	158509295	SERAC1
cg12809314	3	44493789	ZNF445
cg12676081	5	96544477	RIOK2
cg21492378	9	122890100	CEP1
cg14681629	5	43077565	LOC153684
cg18063149	1	169326695	FMO3
cg26928603	1	156229800	KIRREL
cg05380910	13	38462046	STOML3
cg07613278	11	43289903	API5
cg19135706	5	57914147	RAB3C
cg08347423	9	101900974	INVS
cg19224164	4	2936182	C4orf9
cg25778166	1	169326559	FMO3
cg23126915	7	152005250	XRCC2
cg07577263	7	134893125	NUP205
cg01668126	8	16095111	MSR1
cg14081015	5	96544759	RIOK2
cg17724365	8	91066184	NBN
cg18412613	7	44207039	YKT6
cg18485485	8	91082863	DECR1
cg00340102	20	33592870	ERGIC3
cg13808561	11	43290358	API5
cg23920917	12	67919319	CPSF6
cg02224164	12	56169582	ARHGAP9
cg05608188	7	112217388	FLJ13576
cg03375002	7	73261812	LAT2
cg08054038	19	50040514	PVRL2
cg03712843	13	38463534	STOML3
cg01389761	3	170965662	TERC
cg20595215	3	8518014	LMCD1
cg21070087	7	43318063	HECW1
cg02421543	1	93583414	DR1
cg10987882	20	3944459	RNF24
cg27140220	8	79590989	PKIA
cg06399881	4	68793986	TMPRSS11B
cg22832044	16	67329500	CDH1
cg21743830	19	8023966	CCL25
cg09033997	3	45902605	CCR9
cg10951619	1	188713855	FAM5C
cg08724517	4	156517654	FLJ21159
cg01758870	7	23686155	MGC72075
cg15415509	5	148185807	ADRB2
cg20372689	15	75010774	RCN2
cg13334990	12	6894024	ENO2
cg19690214	6	154720018	PIP3-E
cg04326040	17	564269	VPS53
cg20126158	5	10406332	2012-03-06
cg07288394	19	34897612	C19orf12
cg06730286	16	1597373	IFT140
cg19756611	13	71339706	DACH1
cg07042144	19	59019216	NALP12
cg04997967	10	103593478	KCNIP2
cg18656170	6	31659404	LTB
cg12733430	4	88360963	KLHL8
cg20123891	17	45008645	NXPH3
cg06324094	1	152217106	JTB
cg23246978	13	92677043	GPC6
cg24130010	21	18539047	CHODL
cg22052955	12	51912165	RARG
cg12969407	6	126143641	NCOA7
cg21076470	1	173259367	MRPS14
cg06793062	16	74901369	CNTNAP4
cg23953831	1	117345939	IGSF2
cg15411984	12	6884351	LRRC23
cg15264273	9	96080281	ZNF169
cg03961189	11	10729225	SH2BP1
cg19343464	11	104986719	GRIA4
cg12781395	14	77297454	SNW1
cg12032116	5	118434461	DMXL1
cg13573276	8	57395452	RDHE2
cg18003135	13	77447658	EDNRB
cg16306115	6	24466285	DCDC2
cg03442064	6	41623028	FOXP4
cg27397287	19	14353495	CD97
cg07077459	6	144370745	PLAGL1
cg19632206	1	188713379	FAM5C
cg19546781	16	55996216	CCL17
cg16248277	10	103526053	FGF8
cg00495442	20	36534586	KIAA1219
cg15312298	8	127640090	FAM84B
cg05604720	8	90838824	RIPK2
cg15415507	1	16355140	EPHA2
cg26956535	12	6750901	LAG3
cg25159668	3	152933567	AADACL2
cg08308510	20	33581010	C20orf173
cg00350702	20	33593341	ERGIC3
cg00121640	9	119216336	ASTN2
cg08899632	20	50242407	ZFP64
cg21116410	17	30929763	PEX12
cg27043873	5	20017186	CDH18
cg27087572	8	38153042	LSM1
cg19035457	4	55957590	TPARL
cg02920216	21	18538810	CHODL
cg20813773	5	93979622	MGC34713
cg17124509	17	42755747	C17orf57
cg04542415	20	50242166	ZFP64
cg09953122	20	23419693	CST8
cg04545516	20	43269475	SEMG1
cg06191990	12	56462907	TSFM
cg17758148	5	78609397	JMY
cg06378357	12	122508532	U1SNRNPBP
cg09935540	16	21077929	DNAH3
cg27072387	2	33025203	LTBP1
cg17017278	10	116687884	TRUB1
cg26628634	1	167603764	NME7
cg23256971	11	71469854	LRRC51
cg15044073	11	9641875	SWAP70
cg27298878	1	16435985	C1orf89
cg04689061	8	79590548	PKIA
cg18676803	3	170973391	MYNN
cg04741133	5	43078483	LOC153684
cg22828602	7	122125815	RNF133
cg22858861	18	41938142	CCDC5
cg07499372	19	62323044	USP29
cg25106814	9	26882479	C9orf82
cg25282780	9	4731505	AK3
cg24641737	1	111544794	DENND2D
cg27383744	17	38507849	BRCA1
cg02782630	4	84625648	FLJ13614
cg20267005	19	41091889	TYROBP
cg09407859	16	65552962	FLJ21736
cg14100578	17	4783664	RNF167
cg25682936	1	38228355	SF3A3
cg21176048	3	181237929	PEX5L
cg10864941	3	42427785	LYZL4
cg24513045	20	62181963	RGS19
cg26315802	6	33389950	TAPBP
cg09114799	12	46438782	RAPGEF3
cg23769143	3	12175667	TIMP4
cg15215114	17	7248143	C17orf61
cg00021527	17	31160293	TAF15
cg23490074	19	35124864	C19orf2
cg02523617	4	39375775	HIP2
cg26912636	20	55719797	TMEPAI
cg12437239	3	169296817	GOLPH4
cg05193832	11	128242054	KCNJ1
cg10065825	16	63714551	CDH11
cg01316071	14	94946749	C14orf139
cg11659747	4	77353609	SCARB2
cg11843304	12	15392604	PTPRO
cg23205183	12	8107376	NECAP1
cg20284673	6	32048146	DOM3Z
cg22925639	2	175336985	CHRNA1
cg18283554	12	122509028	U1SNRNPBP
cg24341944	3	159310485	RSRC1
cg11251877	6	168141830	C6orf54
cg17994910	1	42721103	FLJ20972
cg16691616	2	190917302	INPP1
cg22632663	12	54902199	RNF41
cg05477027	19	50987430	DMWD
cg16104446	8	49036504	MCM4
cg24514921	2	64099815	VPS54
cg08492707	21	33618822	IFNAR1
cg07710481	13	87123385	SLITRK5
cg09515805	11	73787377	PGM2L1
cg00425792	17	30929616	PEX12
cg25160554	3	98965932	ARL6
cg00522316	19	6376042	KHSRP
cg06493080	17	44043309	HOXB7
cg16621987	22	17490328	DGCR2
cg07142319	1	20319244	PLA2G2D
cg16232126	2	107969437	SLC5A7
cg25041439	11	125258320	HYLS1
cg26774430	7	6278579	PSCD3
cg01615080	2	54196088	ACYP2
cg17858663	16	79597470	C16orf60
cg23506842	1	200397543	PTPN7
cg20497627	2	55349994	MTIF2
cg03533858	1	2314256	MORN1
cg01593886	17	45633777	COL1A1
cg15170903	17	46152076	CROP
cg22036988	3	142253035	SPSB4
cg10094277	12	89976018	KERA
cg04126427	10	120830666	EIF3S10
cg01623438	20	57016289	CTSZ
cg25013058	6	126144102	NCOA7
cg07933197	19	45790853	LTBP4
cg00702231	6	144371166	PLAGL1
cg17260954	15	23577440	ATP10A
cg00722300	19	13999639	RLN3
cg06640279	1	205161776	FAIM3
cg16746631	8	82760695	IMPA1
cg14031452	12	95825666	NEDD1
cg07136161	9	104797912	CYLC2
cg17963089	9	138863006	PHPT1
cg25059899	18	59055308	BCL2
cg18216249	12	46387072	FLJ21908
cg15557833	4	129106307	MGC33302
cg15502446	11	85690872	HSPC138
cg23113963	16	23220794	SCNN1B
cg03406535	1	9979544	RBP7
cg03931808	19	14000099	RLN3
cg23430634	8	141013051	C8orf17
cg20752438	9	35819112	C9orf127
cg21968796	21	45182960	C21orf70
cg16236875	12	7136253	C1R
cg03574571	19	40512021	CD22
cg18412984	14	101674475	WDR20
cg24341800	11	107497286	ACAT1
cg24801210	3	102776122	PCNP
cg02214188	4	104240398	BDH2
cg05334253	17	8279602	NDEL1
cg22853986	8	125532491	TRMT12
cg25140571	3	8786437	OXTR
cg14289511	16	24589947	FLJ45256
cg14507042	9	138901030	TRAF2
cg21968580	1	78243228	DNAJB4
cg16261965	12	47637208	ARF3
cg15081561	18	64655206	C18orf14
cg21130124	10	5532328	CALML5
cg17813891	14	99601789	EVL
cg18304674	10	114196547	ZDHHC6
cg27243140	17	70443259	OTOP3
cg16950616	17	50400045	STXBP4
cg22621695	12	66329066	DYRK2
cg27555479	16	79132150	DYNLRB2
cg17389295	19	45029070	FBL
cg22467534	17	71353253	UNC13D
cg04595021	21	45541263	C21orf86
cg17055959	13	47776467	RB1
cg06554069	19	5575175	SAFB2
cg19836199	21	35343811	RUNX1
cg01241375	9	101901595	INVS
cg08759274	22	40194626	PHF5A
cg23033024	20	23420484	CST8
cg22598744	9	5880866	MLANA
cg04587910	2	219733988	XLF
cg12406460	11	117777206	ATP5L
cg15912427	14	73838954	ABCD4
cg20315643	16	82778063	TAF1C
cg04609640	1	45026679	VMD2L2
cg18601293	13	78877615	C13orf10
cg04180868	10	25281468	PRTFDC1
cg16745604	2	201755704	CASP10
cg26229607	1	94475686	ARHGAP29
cg07220939	11	64115193	SLC22A12
cg02322989	2	142605068	LRP1B
cg03024246	11	95764276	JRKL
cg07342901	11	1975300	H19
cg17303299	12	6893788	ENO2
cg24083641	4	99283371	MGC46496
cg06215939	16	1695403	MAPK8IP3
cg24088408	20	31738536	E2F1
cg24221059	17	4646690	PSMB6
cg24509668	12	26239796	SSPN
cg15781625	1	164063278	UCK2
cg13962355	10	103104209	BTRC
cg00146096	11	22603885	FANCF
cg13979182	4	2814918	ADD1
cg02566518	10	75201977	FUT11
cg09079593	5	180565161	TRIM7
cg13125997	16	2126902	PKD1
cg16141690	14	22633555	C14orf119
cg21872391	10	112054047	SMNDC1
cg09001777	19	5802504	FUT3
cg22080282	18	71049920	ZADH2
cg03438904	3	199002555	LRCH3
cg12813922	2	135526410	RAB3GAP1
cg14198172	1	110752141	HBXIP
cg17606683	11	85691095	HSPC138
cg17071536	14	56805818	SEC10L1
cg23528708	6	13922924	C6orf79
cg05179880	15	63213346	PDCD7
cg26530200	12	132166668	ZNF140
cg27170159	8	101239195	SPAG1
cg17940013	1	9111275	GPR157
cg27081230	16	49273030	SLIC1
cg25775449	14	23851721	LTB4R
cg15235832	2	65309040	ACTR2
cg27210136	17	43287640	SP6
cg21366535	6	159341269	RSHL2
cg24576270	11	47531123	CUGBP1
cg06637774	11	72653350	P2RY6
cg05959508	1	207996135	TRAF3IP3
cg27541515	19	49500636	ZNF235
cg22954818	22	37684061	APOBEC3A
cg03104936	7	50816662	GRB10
cg05055720	3	49424603	RHOA
cg17938146	1	144234949	ITGA10
cg08258650	11	35398476	SLC1A2
cg13086586	4	56997906	PPAT
cg04523589	3	48240150	CAMP
cg21306212	13	78877930	C13orf10
cg17055145	6	76515797	MYO6
cg26762198	16	224648	C16orf9
cg22873892	15	47234943	COPS2
cg09929564	1	151910206	ILF2
cg15143643	22	44276437	FBLN1
cg03328804	11	75203937	UVRAG
cg16925486	9	19370496	RPS6
cg19724470	9	5440936	CD274
cg20654468	11	58099573	LPXN
cg26482939	19	3087710	GNA15
cg26413827	13	71339185	DACH1
cg16063112	10	63093085	C10orf107
cg18848394	17	36851435	KRTHA8
cg08342270	15	68176168	TLE3
cg06745740	7	81237523	HGF
cg04052038	21	30509994	CLDN8
cg16298282	6	97076144	KIAA0776
cg18579447	4	101034465	MAP2K1IP1
cg23398173	7	135312885	MTPN
cg11018904	20	3710064	C20orf28
cg18881723	1	158883494	SLAMF1
cg23207616	1	2312687	RER1
cg02513045	21	44583930	C21orf2
cg18755783	13	35817905	SPG20
cg15140807	17	38304736	FLJ31222
cg07561588	8	125556236	RNF139
cg18329349	7	115952083	CAV1
cg17199483	16	15950268	ABCC1
cg14880655	20	32597166	MAP1LC3A
cg26910205	14	91047059	KIAA2010
cg19903333	1	44213954	ATP6V0B
cg20951726	8	11180147	MTMR9
cg07799947	2	100802603	NPAS2
cg01491225	5	80633307	ZCCHC9
cg00406844	22	31083939	RFPL3
cg15664067	5	86600246	RASA1
cg17638137	5	145807024	TCERG1
cg17460386	1	205162291	FAIM3
cg01714932	12	9252121	PZP
cg20559736	19	49866511	CEACAM19
cg18613421	15	51838835	WDR72
cg14360897	17	4784421	RNF167
cg26251101	2	46622448	RHOQ
cg18489440	4	25472787	KIAA0746
cg04273556	9	35086672	PIGO
cg15352829	14	104462063	PLD4
cg14236389	20	58064433	FLJ33860
cg10392768	17	7962553	ALOXE3
cg12643449	7	111849574	IFRD1
cg05361811	12	100198169	UTP20
cg06378617	17	36348667	KRT23
cg14755852	8	23441959	SLC25A37
cg01598046	3	49869156	TRAIP
cg11655691	10	74055785	CBARA1
cg10539712	8	56955125	LYN
cg14499797	6	21702017	SOX4
cg13277385	8	91082602	DECR1
cg21850069	5	180582413	TRIM41
cg12585282	1	39815314	PABPC4
cg17904068	12	131930874	CHFR
cg19216044	1	153271808	DCST1
cg26774312	7	115926713	CAV2
cg18433086	1	177466236	ABL2
cg20612559	17	1366384	SKIP
cg15555727	8	144763411	PYCRL
cg27208307	10	70517405	PRG1
cg05659526	1	159451152	FCER1G
cg13216088	2	231629658	PSMD1
cg12455187	17	31232616	CCL5
cg23009046	11	119105805	PVRL1
cg00426498	17	24531793	MYO18A
cg17489451	12	28301371	DKFZP779L1558
cg18380974	3	180272542	WIG1
cg23458892	19	56337791	SIGLEC7
cg02774963	7	142369879	KEL
cg11820497	19	10515946	ATG4D
cg06470471	3	54936951	LRTM1
cg01726767	12	47251390	LALBA
cg12840719	9	21958233	CDKN2A
cg22968727	1	23890727	RPL11
cg25629118	6	146154963	FLJ44955
cg24682149	17	39499343	LSM12
cg26813908	17	25467724	CCDC55
cg19136075	1	19841472	NBL1
cg06654134	2	46697912	PIGF
cg24471894	9	2828508	KIAA0020
cg00138126	20	55720103	TMEPAI
cg11432797	16	29581988	SPN
cg01965939	5	148422887	SH3TC2
cg12246527	15	65621784	MAP2K5
cg24495017	5	134398429	PITX1
cg15836722	2	113310256	IL1B
cg10972353	4	83938919	SCD5
cg26704579	15	72805743	CYP1A1
cg06026755	15	40626851	CEP27
cg06980460	11	49187124	FOLH1
cg17784922	7	142369547	KEL
cg02298570	19	2791764	ZNF555
cg01045423	1	92537124	GLMN
cg17839278	11	47620951	MTCH2
cg01430430	7	75752249	FLJ37078
cg16035531	6	155686545	TFB1M
cg01253545	22	29886314	RNF185
cg27470554	1	159741864	FCGR2A
cg12719235	19	1046626	POLR2E
cg04123507	12	50981537	KRTHB6
cg01765473	10	89568148	ATAD1
cg18452324	22	36212343	MFNG
cg25501446	10	62205398	CDC2
cg09558502	1	111772054	OVGP1
cg25302370	6	88174249	C6orf165
cg22473973	10	133644901	BNIP3
cg12554476	16	20246309	GP2
cg15264303	12	6884163	LRRC23
cg16777839	9	138863623	PHPT1
cg23064554	1	15636682	CTRC
cg06827976	1	27823176	FGR
cg18988395	9	4142606	GLIS3
cg09955730	1	93419371	TMED5
cg03522403	20	47238545	STAU
cg00689014	17	37122664	GAST
cg21093060	1	32417280	TXLNA
cg22799321	7	93357557	TFPI2
cg25087423	11	118259745	BLR1
cg03055492	2	63921997	UGP2
cg18754342	12	14740535	GUCY2C
cg17417054	1	36007993	CLSPN
cg13830624	6	56220250	COL21A1
cg27583030	4	186301509	SLC25A4
cg26845300	6	158163821	SNX9
cg13739417	2	218698872	IL8RB
cg02630888	4	15266918	FBXL5
cg11298412	4	76077613	DKFZP564O0823
cg26754448	12	6923060	C12orf57
cg01610240	1	222368759	FBXO28
cg10713320	3	99724159	CLDND1
cg23228048	15	38520112	BAHD1
cg05501658	16	65783685	E2F4
cg11175477	12	109424302	RAD9B
cg21995126	3	167037956	BCHE
cg09845946	2	203901051	ABI2
cg26954174	16	49288314	CARD15
cg19968631	4	175987367	GLRA3
cg03548857	19	40632014	FFAR2
cg24477636	19	15780005	OR10H1
cg02300906	11	22604062	FANCF
cg02318535	17	54187803	PPM1E
cg01015871	16	55156689	MT4
cg16543027	15	38386972	PLCB2
cg14864603	17	71974441	AANAT
cg01954353	12	122486936	MGC7036
cg06238491	19	59568258	LAIR1
cg24568646	21	29368109	CCT8
cg11599505	20	35965510	C20orf102
cg22029275	13	24643784	FLJ25477
cg22639768	10	60792541	FAM13C1
cg20426860	19	19109839	FLJ20422
cg05828624	2	79201207	REG1A
cg26729026	17	37957989	HSD17B1
cg18114671	18	30057834	NOL4
cg03099492	10	94823204	CYP26A1
cg18695917	4	163304792	FSTL5
cg08169325	12	129890076	EPIM
cg10237911	5	72897394	ANKRA2
cg16817891	11	2122403	IGF2AS
cg02788102	11	114880179	IGSF4
cg06168324	2	161057883	RBMS1
cg22335801	1	1138954	TNFRSF4
cg14577211	12	47030724	ZNF641
cg05921324	11	116199324	APOA4
cg08744726	7	148954034	FLJ12700
cg10328462	5	148705055	GRPEL2
cg06628693	1	84315744	PRKACB
cg10294200	12	111031288	C12orf30
cg27176536	16	2138396	RAB26
cg11375622	8	145487102	BOP1
cg25593040	2	118288795	DDX18
cg10920427	6	111410056	BXDC1
cg02786019	7	142292981	TRPV6
cg14609458	11	32807753	PRRG4
cg16378421	3	185218865	ABCC5
cg10277146	2	32141757	SPAST
cg24585690	5	135259413	IL9
cg04275881	1	158063058	SLAMF8
cg27547703	10	115929014	TDRD1
cg13155059	7	116289569	CAPZA2
cg03908676	11	10546858	XLKD1
cg18341054	11	77962943	NARS2
cg19306866	21	30892868	KRTAP6-2
cg01568335	2	97628677	COX5B
cg25372103	6	170441586	DLL1
cg18611281	2	27659348	ZNF512
cg00567749	5	82803664	CSPG2
cg24642820	3	13437465	NUP210
cg00044245	6	94185610	EPHA7
cg23615676	5	113725531	KCNN2
cg26646980	9	111265489	PTPN3
cg12970084	1	200243703	ELF3
cg02942159	9	19369994	RPS6
cg24014020	16	560797	PIGQ
cg14837082	3	11269604	HRH1
cg14707431	9	99435234	C9orf97
cg00128560	16	3292014	TIGD7
cg09410845	2	202950115	BMPR2
cg15584813	12	45505893	SLC38A4
cg16509569	12	53177901	HEM1
cg26738880	7	154059965	DPP6
cg13612524	8	37713037	SPFH2
cg16218387	6	17708625	FAM8A1
cg27285278	5	180583382	TRIM41
cg25021182	1	15675181	ELA2B
cg24102360	19	14662145	ZNF333
cg10662787	1	204852038	LGTN
cg02918483	4	84625226	FLJ13614
cg23625458	1	19472728	AFAR3
cg10217449	4	44422687	GNPDA2
cg24443925	17	16059531	NCOR1
cg09768944	9	124630530	PDCL
cg19857537	11	125586391	RPUSD4
cg15214137	11	73786869	PGM2L1
cg08368934	16	56258956	GPR97
cg04513728	6	30692959	PPP1R10
cg08529529	13	30207799	ALOX5AP
cg02630105	3	53170703	PRKCD
cg24262469	3	157874388	TIPARP
cg20259534	15	38240328	BUB1B
cg19955521	10	1092667	WDR37
cg04215480	19	42962039	ZNF573
cg08026144	9	77695132	PCSK5
cg03907363	19	56018494	KLK1
cg21366834	3	32967162	CCR4
cg20587543	16	8675611	ABAT
cg14732540	1	92187310	BRDT
cg20592700	7	5196609	WIPI2
cg12783640	3	185218354	ABCC5
cg20610545	12	731730	WNK1
cg22024657	7	122627191	SLC13A1
cg27657249	16	29598527	QPRT
cg04005725	3	49183688	KLHDC8B
cg21144587	2	27704913	XAB1
cg25192419	8	25098265	DOCK5
cg06011292	17	8474738	MYH10
cg06784339	7	139825608	MKRN1
cg10585962	11	75105846	MOGAT2
cg21604042	6	35289379	SCUBE3
cg07897701	7	150180303	ABP1
cg04425624	6	31651544	TNF
cg00049986	14	34661165	C14orf10
cg19531713	17	38530585	BRCA1
cg16834187	16	48961787	BRD7
cg20678353	15	36775852	FLJ35695
cg11762629	12	56526443	CTDSP2
cg12681402	12	111714372	RPH3A
cg12604192	1	110863650	KCNA10
cg09980522	11	104987012	GRIA4
cg09867835	6	39124240	GLP1R
cg25900806	2	33807283	MYADML
cg13854874	21	36679395	CHAF1B
cg06601473	11	33650727	MGC34830
cg07373172	9	21156245	IFNA21
cg03846288	15	57067141	RNF111
cg22660544	19	54691577	RPS11
cg17791617	10	79298947	DLG5
cg08504049	19	62394729	ZNF264
cg10507231	1	202726261	PIK3C2B
cg14481339	11	128242529	KCNJ1
cg22116290	16	67039469	SMPD3
cg14108394	12	61283558	C12orf61
cg20627106	17	77235389	PDE6G
cg22572159	1	115682169	NGFB
cg01756060	7	92301326	CDK6
cg18472228	10	29006828	BAMBI
cg06444558	8	27750779	PBK
cg25512587	9	135333847	SLC2A6
cg10742225	17	36916506	KRT13
cg08826863	6	43845984	VEGF
cg07652213	2	47863866	MSH6
cg09916853	7	128572167	TSPAN33
cg25106358	6	155627088	CLDN20
cg25636075	3	186700455	TMEM41A
cg19172575	8	11605130	GATA4
cg16303562	8	16094704	MSR1
cg09944526	10	94584181	EXOC6
cg18730023	12	42485997	PTK9
cg13185177	3	195601174	GP5
cg04558553	4	69995458	UGT2B7
cg26952188	11	76517889	MYO7A
cg18821742	4	30331372	PCDH7
cg14174099	14	69725615	SLC8A3
cg18016365	4	46728391	GABRB1
cg03808835	10	56230951	PCDH15
cg23737768	17	36113623	KRT24
cg04529955	4	147662188	C4orf13
cg06183267	2	100125566	AFF3
cg25264554	3	143649479	XRN1
cg27236973	17	37035523	KRT17
cg12916723	19	56568600	NKG7
cg24166097	10	103533249	NPM3
cg19350340	1	195382587	ASPM
cg09793001	3	25680534	TOP2B
cg07109670	8	124154480	WDR67
cg19238398	5	138803147	DNAJC18
cg10479672	2	113527112	IL1F8
cg23617121	11	3078036	OSBPL5
cg10157098	7	128142203	NYD-SP18
cg24430616	8	23376361	ENTPD4
cg24146183	11	94346603	JMJD2D
cg03063797	14	50205216	SAV1
cg01820777	7	1466260	MICAL-L2
cg12717668	7	98994131	ZNF655
cg03079681	9	21984223	CDKN2A
cg13168374	18	55137200	CPLX4
cg10665018	16	30490382	ZNF688
cg03747695	19	49408482	ZNF227
cg06044899	4	91979252	TMSL3
cg22708914	8	19215170	SH2D4A
cg09936762	10	80629694	RAI17
cg26602920	2	88136092	LOC51315
cg01804429	4	68898672	YTHDC1
cg06276114	11	101722801	BIRC2
cg11822932	11	33870292	LMO2
cg04881903	2	85490627	CAPG
cg03225779	9	115956789	COL27A1
cg02794695	8	134141793	SLA
cg11768886	4	5103696	STK32B
cg16114640	13	51878001	THSD1
cg01934797	16	4321662	GLIS2
cg23495059	1	39097330	RRAGC
cg09476523	8	22912580	RHOBTB2
cg13549845	4	93444983	GRID2
cg19635695	10	95362435	PDE6C
cg09196959	6	30212419	TRIM40
cg18393014	13	48916356	SETDB2
cg04177705	3	88281964	C3orf38
cg14042128	19	63758046	CHMP2A
cg13323752	12	7916834	SLC2A14
cg25658178	6	42017840	CCND3
cg16519321	11	17697819	MYOD1
cg17241013	1	209915781	NEK2
cg02372712	7	149101228	ZNF467
cg18773223	9	130589440	TBC1D13
cg05767404	1	245779214	C1orf150
cg04582843	9	135847065	VAV2
cg03029145	18	43710585	SMAD2
cg04790874	19	47073790	CD79A
cg19230917	20	34667640	C20orf24
cg13098382	9	36391460	RNF38
cg22467071	17	59817613	PECAM1
cg23411876	7	140043355	NDUFB2
cg17041296	1	76170435	ASB17
cg17037924	15	46410392	DUT
cg08860710	3	134775597	CDV3
cg19560210	1	228579960	PGBD5
cg14519350	22	28991949	OSM
cg00871453	8	124153821	WDR67
cg09449490	18	16944841	ROCK1
cg13180809	10	100196389	HPS1
cg24332422	5	112101585	APC
cg18328334	2	218516897	TNS1
cg09504196	7	148454168	ZNF398
cg05845357	22	37382694	PGEA1
cg09158314	13	107720151	TNFSF13B
cg20857947	7	65177827	ASL
cg05881762	15	23235942	UBE3A
cg18652941	11	35117468	CD44
cg00846036	11	84311774	DLG2
cg22679003	18	24010508	CDH2
cg00094851	2	26059210	KIF3C
cg21274570	19	8023671	CCL25
cg08428707	20	31862543	CHMP4B
cg00568128	10	115924090	C10orf118
cg11698762	2	74502472	WDR54
cg22492966	10	64698935	JMJD1C
cg09872934	6	134537522	SGK
cg19835478	21	46225537	COL6A1
cg09545860	5	153805256	NS4ATP2
cg23216184	22	18448322	DGCR8
cg17936488	9	133141340	FAM78A
cg14777972	14	56805015	SEC10L1
cg25965576	20	23618089	CST4
cg08253405	1	109202595	C1orf62
cg10918202	8	104222349	BAALC
cg08810582	12	67425917	SLC35E3
cg10218959	9	129930023	PTGES2
cg11984608	3	191588249	CLDN16
cg07948245	14	31616690	ARHGAP5
cg14667273	1	1359797	VWA1
cg02192855	6	26381178	HIST1H2BI
cg17477756	19	8415471	HNRPM
cg26845838	2	9061208	OACT2
cg08805338	10	74925942	PPP3CB
cg20179697	6	158163595	SNX9
cg04140754	12	122762281	ATP6V0A2
cg13851211	16	48879179	ADCY7
cg26985289	1	9807209	CLSTN1
cg12067287	18	3211598	MYOM1
cg17274742	7	23253064	GPNMB
cg23609672	1	201411485	MYBPH
cg01703884	12	108362557	FLJ37587
cg25776555	19	57223589	ZNF614
cg27613076	10	121474934	INPP5F
cg01678893	19	12910949	CALR
cg20060451	5	179092551	MAML1
cg00967316	7	113346030	PPP1R3A
cg20748065	7	75421357	POR
cg01813965	16	56286605	C16orf50
cg05511685	17	60614750	RGS9
cg13589108	1	175407303	FAM5B
cg06899329	19	19488922	TSSK6
cg22646937	5	169749370	KCNMB1
cg06459378	7	99171693	CYP3A7
cg22963452	11	302766	IFITM1
cg00654814	17	72376663	MGAT5B
cg09509576	17	70913620	GRB2
cg00447208	17	73637896	TMC8
cg09343150	11	64335739	MEN1
cg08983760	13	77447583	EDNRB
cg05815906	4	140593788	RAB33B
cg24779015	12	56167317	MARS
cg09149294	15	96304797	ARRDC4
cg24127989	7	127836744	IMPDH1
cg25084878	5	127901610	FBN2
cg27091343	6	30238205	TRIM15
cg22577136	1	204710788	IKBKE
cg26626089	19	59077677	PRKCG
cg15479752	19	40632702	FFAR2
cg16584911	7	128651793	KIAA0828
cg24091474	19	41091025	TYROBP
cg19921776	1	182991120	C1orf22
cg22469141	19	14501373	GPSN2
cg22753607	9	37110306	ZCCHC7
cg07478208	19	52615143	MEIS3
cg18805835	5	138802953	DNAJC18
cg14993293	5	89741335	CETN3
cg19213569	1	59535193	FLJ10986
cg03513163	5	140411333	PCDHB1
cg05777319	3	98966609	ARL6
cg23644213	9	35086058	PIGO
cg05522383	4	111777343	PITX2
cg05889321	10	97406827	ALDH18A1
cg01623187	20	41789553	FAM112A
cg21273029	6	149110249	UST
cg24691461	20	30062162	C20orf160
cg14834436	14	60271171	MNAT1
cg14741922	11	61793510	SCGB2A2
cg17896249	16	65783488	E2F4
cg09197965	2	219827423	TUBA1
cg09495351	17	35628783	WIRE
cg06253072	6	33787828	C6orf125
cg15234096	5	96505009	LIX1
cg20253700	16	2039509	TSC2
cg25806808	4	74953788	CXCL1
cg23983366	9	6005828	RANBP6
cg18182358	3	99933692	ST3GAL6
cg08040428	8	18915193	PSD3
cg24027342	11	107636819	ATM
cg02497428	16	21572639	IGSF6
cg17889103	8	97316810	UQCRB
cg25492727	2	174821833	PTD004
cg01333788	1	34993401	GJB5
cg12043807	9	98220253	ZNF367
cg08557686	22	18636063	RTN4R
cg04297093	21	30786245	KRTAP19-3
cg17872757	11	128069390	FLI1
cg20303303	4	9727363	WDR1
cg20016874	14	54588199	C14orf32
cg12294121	4	46728332	GABRB1
cg11905488	12	10014871	CLEC12A
cg10784785	16	46977313	SIAH1
cg01246405	11	3833138	STIM1
cg09930410	1	24000420	GALE
cg16466334	11	102219568	MMP3
cg11231018	10	90413388	LIPF
cg22325572	1	111217704	CD53
cg16604218	1	45225192	EIF2B3
cg20291222	12	74070808	CAPS2
cg19220825	12	48640218	AQP5
cg17185543	9	138880410	EDF1
cg17125623	16	66677486	NFATC3
cg18878432	17	44038408	HOXB6
cg23181138	9	87546525	AGTPBP1
cg08670691	1	3658802	CCDC27
cg24520070	14	93532090	C14orf48
cg09133026	14	74457858	RPS6KL1
cg03161839	19	47079787	ARHGEF1
cg09458170	14	91642328	ATXN3
cg01333131	14	102594337	CDC42BPB
cg09306577	1	11963464	MFN2
cg06839953	1	27521044	C1orf160
cg21750602	10	133598016	PPP2R2D
cg10891025	15	42616229	EIF3S1
cg12322132	11	2122232	IGF2AS
cg27147306	8	99906656	STK3
cg14372394	2	100399978	CHST10
cg02240622	15	38388759	PLCB2
cg13372488	1	194844010	KCNT2
cg02717866	11	61005463	FLJ32771
cg15302379	10	102811838	KAZALD1
cg26119740	11	73559563	PPME1
cg14710524	16	30570225	MGC3121
cg14176836	16	30391719	ITGAL
cg10861017	19	42261343	ZNF420
cg10863038	2	192250793	OBFC2A
cg10396470	12	67367160	NUP107
cg07054788	1	93070092	RPL5
cg24661752	3	185374622	AP2M1
cg26276530	12	22090789	CMAS
cg05795313	12	47031403	ZNF641
cg19224837	14	94306368	GSC
cg08715135	8	126511929	TRIB1
cg09813840	12	107551551	SELPLG
cg18264687	9	20612357	MLLT3
cg09237521	11	296633	IFITM2
cg18123677	3	168937033	SERPINI1
cg13769204	1	228270234	GALNT2
cg14036856	1	43524150	MGC52423
cg15280964	1	233390756	RBM34
cg03048535	12	108231483	FOXN4
cg27298262	16	88603817	MGC3101
cg05163057	19	2280403	LSM7
cg11166252	7	17304783	AHR
cg11903057	4	39875171	RHOH
cg27092035	5	175725486	ARL10
cg12090242	22	16491911	ATP6V1E1
cg03900104	19	50600964	PPP1R13L
cg17552093	17	77469277	SIRT7
cg21869532	19	9593024	ZNF561
cg24868525	21	44256097	TMEM1
cg03332271	3	49916155	MST1R
cg24459209	11	56904791	PRG3
cg13882988	10	54201351	MBL2
cg06471905	17	40191214	ADAM11
cg16540768	1	95355235	TMEM56
cg26657648	2	102136143	IL1R1
cg15631323	14	33490219	EGLN3
cg03054162	2	70338734	PCYOX1
cg24030449	8	16904042	FGF20
cg14254419	1	109963740	AMPD2
cg08996413	8	134141609	SLA
cg21721865	13	37821576	UFM1
cg10500283	1	7835668	UTS2
cg07816074	4	8252460	SH3TC1
cg10869376	13	40243315	MRPS31
cg05924191	15	33067122	FLJ20582
cg06022562	17	78391170	FLJ13841
cg19207856	21	37366822	DSCR5
cg08434234	7	137181713	DGKI
cg08837884	19	4491782	LRG1
cg25694542	14	72563599	ZFYVE1
cg16940935	16	20609929	ACSM1
cg25335775	1	173258937	MRPS14
cg15118204	17	77469523	SIRT7
cg09358725	11	33870664	LMO2
cg14859417	10	129594939	PTPRE
cg17095279	17	61655808	APOH
cg19526600	1	54132703	DIO1
cg13297960	21	21292108	NCAM2
cg06381133	6	41855345	FRS3
cg16414945	1	159985957	DUSP12
cg25580076	10	102738531	MRPL43
cg02564733	11	129824284	ADAMTS15
cg10995925	6	31647580	LTA
cg12480658	2	175741394	ATF2
cg20050012	17	23995936	KIAA0100
cg15741583	11	6418484	HPX
cg10432177	22	41836535	BIK
cg23512958	8	79880331	IL7
cg13133883	10	85994640	RGR
cg19574623	12	26239779	SSPN
cg06488505	17	25958201	DKFZp667M2411
cg15786879	16	21077116	LOC57146
cg13913917	3	183994026	ATP11B
cg02994974	11	13941120	SPON1
cg07805833	6	43591369	POLR1C
cg26025891	15	75074954	PSTPIP1
cg03423524	11	65424500	FOSL1
cg01371477	1	148474446	ANP32E
cg24916177	13	40929761	RGC32
cg15374234	17	70220621	CD300LF
cg04455064	16	28765390	TUFM
cg14279899	6	137582467	IFNGR1
cg16483916	19	5518758	PLAC2
cg08013810	20	33852653	PHF20
cg18931888	3	139334564	A4GNT
cg18963171	21	42316009	C21orf121
cg16069910	19	17432528	TXNL6
cg23366119	18	70313929	CNDP2
cg03461495	2	219802463	ATG9A
cg06852744	7	44109498	AEBP1
cg23320056	1	154215366	ARHGEF2
cg20812929	14	23528185	DHRS4L2
cg23660082	20	23680166	CST1
cg06193397	8	120720250	ENPP2
cg14277764	5	70707520	PMCHL2
cg18670235	7	100648736	PLOD3
cg13564468	6	133161693	C6orf192
cg17197538	12	25295620	KRAS
cg25089231	6	149109435	UST
cg05120715	9	113699414	UGCG
cg26233529	9	37791319	WDR32
cg20542190	19	59542431	LILRA4
cg11328149	6	31797438	LY6G6C
cg02844629	1	229181355	ARV1
cg25368651	11	6474863	C11orf47
cg18152517	7	134566296	LOC346673
cg09321965	1	196467816	NEK7
cg20807701	7	107996877	DNAJB9
cg01602416	16	79687847	GCSH
cg27005181	13	19106413	HSMPP8
cg06771126	4	57242456	HOP
cg09650667	3	140591430	COPB2
cg03354772	10	134606493	C10orf93
cg00413066	15	50192756	BCL2L10
cg17692403	20	42398373	R3HDML
cg07714374	18	51406575	TCF4
cg13752005	12	118911167	CCDC64
cg13676215	7	17304501	AHR
cg01108476	6	35217361	TCP11
cg22368262	10	71060179	C10orf35
cg26855724	1	74971406	C1orf171
cg02047577	20	62058146	UCKL1
cg18533466	6	7052951	RREB1
cg25083781	20	29565957	HM13
cg12766348	5	177986645	CLK4
cg03085637	1	144227987	PEX11B
cg15883716	1	171905324	ANKRD45
cg24497877	1	1233923	PUSL1
cg26667975	19	1189229	C19orf26
cg09980622	1	148138127	BOLA1
cg04335339	10	116843108	ATRNL1
cg27143049	11	14622134	PDE3B
cg26885858	1	21638955	NBPF3
cg24241455	1	171950561	KLHL20
cg26267341	17	73722085	BIRC5
cg11928198	1	149403943	SCNM1
cg14415034	3	45705721	SACM1L
cg20979602	5	78943886	PAPD4
cg13461622	1	25163972	RUNX3
cg15875120	10	15942611	C10orf97
cg09845785	2	183095746	PDE1A
cg20641660	11	75833135	C11orf30
cg24305835	1	17253172	SDHB
cg14841875	1	116717934	ATP1A1
cg14221171	7	97199695	TAC1
cg12635664	10	71600592	SAR1A
cg19536127	2	47257790	CALM2
cg21142398	1	53972666	GLIS1
cg17253459	1	114324193	OLFML3
cg20831492	7	93471529	BET1
cg02790471	6	108200204	SCML4
cg11216616	12	119039893	RAB35
cg02237186	2	10180494	RRM2
cg26111030	17	35109904	ERBB2
cg25857886	11	125604048	FLJ21103
cg26155152	19	2894999	ZNF77
cg09037813	2	238264500	LRRFIP1
cg07621046	10	118419648	C10orf82
cg27291231	9	139201737	SSNA1
cg01402255	1	152067323	GATAD2B
cg16873863	11	2877752	SLC22A18
cg12883767	12	56299376	SLC26A10
cg17705056	18	75812548	PQLC1
cg03718026	8	57149974	RPS20
cg00810495	1	84717455	BXDC5
cg16652063	17	6557377	SLC13A5
cg07758574	3	49289374	C3orf62
cg24240626	2	79240228	REG3A
cg24141135	12	56168191	MARS
cg17366294	4	99283927	MGC46496
cg17057965	1	222368496	FBXO28
cg25434223	19	11452491	ELAVL3
cg06611744	13	26742618	RASL11A
cg03311036	7	142695565	CASP2
cg06397510	1	32176221	PTP4A2
cg25674286	1	111848438	ADORA3
cg25341726	16	28425832	IL27
cg09932694	1	1436703	ATAD3A
cg10531372	1	210864986	FAM71A
cg02078356	1	32311494	TMEM39B
cg27188703	12	48583848	FAIM2
cg25261908	19	54352798	TRPM4
cg20857253	21	32879161	TCP10L
cg05260966	22	31527394	TIMP3
cg14030083	17	70495217	CDR2L
cg19837751	22	16025416	CECR5
cg05886367	5	180399839	BTNL9
cg01193293	19	56336366	SIGLEC7
cg26228569	9	133945155	CRSP8
cg03663215	5	7449491	ADCY2
cg14458731	9	130123376	COQ4
cg05111829	10	70610489	SUPV3L1
cg09390792	11	44838020	TSPAN18
cg10797195	1	45577925	TOE1
cg00548060	1	181028528	NPL
cg10784030	1	38185275	INPP5B
cg26356176	5	53849137	SNAG1
cg15188688	22	17848342	CDC45L
cg04291079	14	100364183	MEG3
cg06815666	19	59310356	PRPF31
cg08108641	9	134031851	NTNG2
cg08450982	19	45887750	NUMBL
cg13789236	9	78199253	RFK
cg07498879	22	28993041	OSM
cg06096336	2	231698044	HTR2B
cg22384366	3	180349698	PIK3CA
cg13214349	7	106596318	HBP1
cg14217157	4	1981675	WHSC2
cg16994506	12	4253985	CCND2
cg14465910	6	43704742	GTPBP2
cg14171523	1	154430268	KIAA0446
cg15648315	13	112349637	FLJ26443
cg17605847	2	27210426	PREB
cg17154022	1	26671551	HMGN2
cg04112019	11	2121712	IGF2AS
cg20916523	3	10159584	VHL
cg04078896	20	61808717	ZGPAT
cg11324740	15	39412085	OIP5
cg01564343	6	41229898	TREML1
cg13435792	12	14983701	C12orf46
cg16228804	1	88922687	PKN2
cg17140815	7	128289887	ATP6V1F
cg23311549	12	6733110	MLF2
cg12999109	19	6284587	ASAH3
cg20858526	1	15637652	CTRC
cg09109996	11	123491304	LOH11CR2A
cg18220560	2	17799905	SMC6L1
cg15164103	7	129914107	MEST
cg19554294	19	58453680	VN1R2
cg03572913	20	33751267	C20orf52
cg25018755	22	41836896	BIK
cg05028467	5	175989703	SNCB
cg03664800	8	23317257	LOXL2
cg23984434	11	106393866	GUCY1A2
cg13278334	19	54646806	FLJ20643
cg08209724	17	27701251	ZNF207
cg00187686	11	59390794	TCN1
cg10409799	1	152867111	ADAR
cg16245339	16	391508	DECR2
cg20837735	18	59295157	SERPINB5
cg20095587	6	41238696	TREM2
cg22412741	19	52874033	GLTSCR1
cg06006444	4	104009287	UBE2D3
cg00346145	4	109761008	RPL34
cg07071881	22	31201139	FBXO7
cg20311501	5	112101401	APC
cg17416608	12	971305	RAB6IP2
cg08024766	17	74289472	PSCD1
cg22397854	1	36689088	C1orf102
cg13788062	4	113777638	FLJ11331
cg06229674	22	37822135	ARP10
cg16417437	11	85036415	TMEM126A
cg05360265	6	147567170	STXBP5
cg04062391	19	9470204	ZNF560
cg24709471	15	76420257	CRABP1
cg07602026	14	23675390	PSME1
cg11804789	20	24877716	CST7
cg11909310	7	89813722	DKFZP686A10121
cg24088438	11	63730805	URP2
cg09480837	10	95779491	PLCE1
cg14747225	16	43024	POLR3K
cg24949049	13	59911242	TDRD3
cg11835355	22	34891692	APOL3
cg26385286	6	10635801	GCNT2
cg17605084	12	53177758	HEM1
cg06168050	17	27701449	ZNF207
cg18112005	14	105028554	C14orf80
cg17607231	2	230798573	SP140
cg09409398	1	148166505	SF3B4
cg03197524	5	150441182	TNIP1
cg23207527	6	17391092	RBM24
cg21740204	9	72063364	SMC5L1
cg11646704	14	23728132	IPO4
cg16257685	13	75022268	UCHL3
cg15527554	2	135498556	YSK4
cg21985356	5	76418956	ZBED3
cg25974764	14	49304204	KLHDC2
cg16792800	13	92677362	GPC6
cg18636558	3	123096393	SLC15A2
cg02286990	1	32438685	CCDC28B
cg02686662	19	243245	PPAP2C
cg16257086	1	205992023	CD46
cg07711097	8	143912956	GML
cg25989745	9	12683326	TYRP1
cg14121103	3	43706977	ABHD5
cg10599444	14	22375781	MMP14
cg00918794	15	62241994	PPIB
cg23307264	19	6375217	KHSRP
cg17102807	6	43591360	POLR1C
cg05806233	7	79601684	GNAI1
cg27508071	7	6595875	C7orf26
cg24719575	4	57468525	REST
cg08993172	11	44283843	ALX4
cg17983064	5	131424256	IL3
cg14709524	16	88468132	NULP1
cg19018097	11	65357904	FLJ30934
cg06544198	6	10831688	TMEM14C
cg22665276	19	20897960	ZNF85
cg18676764	9	34117499	WDR40A
cg26111757	20	31105781	C20orf185
cg03825921	1	227474140	RAB4A
cg07586911	7	128142953	NYD-SP18
cg03731898	2	207512326	CPO
cg04515567	8	145672376	FOXH1
cg25667202	1	152229696	RPS27
cg09890200	2	179024407	PRKRA
cg06938406	12	119359967	COX6A1
cg05362516	16	53522590	IRX5
cg17791936	11	118407423	SLC37A4
cg01465641	21	33937553	ITSN1
cg25829729	13	35686667	TEB1
cg18758482	1	32888661	ZBTB8OS
cg24623694	19	45611600	PRX
cg12940073	16	46738165	ABCC12
cg22335340	12	6925414	PTPN6
cg09311052	1	152798042	UBE2Q1
cg17127132	2	85641893	GGCX
cg22622686	7	98987810	DKFZp727G131
cg15046675	19	54530589	CD37
cg04740359	12	5473803	NTF3
cg18270343	8	143745007	JRK
cg22580353	19	49838740	PVR
cg08642068	20	31055437	SPAG4L
cg01585758	2	202810998	SUMO1
cg21898046	5	180163632	MGAT1
cg16319213	21	46567309	PCNT2
cg16535180	22	18388367	C22orf25
cg20492121	1	180627881	GLUL
cg16609957	5	132189766	APXL2
cg21660392	17	64462140	ABCA8
cg15703357	2	96535176	LINCR
cg06269001	20	25124407	ENTPD6
cg23582919	16	23475881	UBPH
cg20757526	17	77588619	DCXR
cg11052143	2	202192265	ALS2CR11
cg23610820	19	48466761	PSG9
cg20923575	17	53951272	MTMR4
cg24890286	7	138967843	HIPK2
cg22425806	2	70635084	TGFA
cg12497692	19	40894929	ZBTB32
cg22917487	3	39297107	CX3CR1
cg07210490	12	48765901	SMARCD1
cg24181591	17	7152009	EIF5A
cg15253243	2	220117035	CHPF
cg09617773	6	76840428	IMPG1
cg26500816	17	6280190	AIPL1
cg01966465	7	87095352	RPIB9
cg02082571	12	8167985	CLEC4A
cg14727952	11	101723568	BIRC2
cg12592779	7	6712250	ZNF12
cg17385448	1	15784289	AGMAT
cg03573747	3	188043311	ADIPOQ
cg25156443	10	99521919	SFRP5
cg17905198	18	9093090	NDUFV2
cg23692497	11	77383830	INT4
cg14343107	15	38240987	BUB1B
cg24528523	11	2880384	SLC22A18
cg22088368	22	35734834	MGC35206
cg01277844	1	153201358	PYGO2
cg23033866	17	77281209	MRPL12
cg14078518	4	80548308	GK2
cg19963522	6	154719488	PIP3-E
cg21022247	12	50004577	BIN2
cg07477160	8	134378683	NDRG1
cg19847271	12	55432599	PRIM1
cg12582959	19	60851011	HSU79303
cg05421946	3	58198413	ABHD6
cg00402366	1	74436338	LRRC44
cg05844583	2	228291033	SLC19A3
cg03396229	8	139995753	COL22A1
cg00729541	9	130838398	FAM73B
cg16853982	1	234916012	ACTN2
cg00651216	6	44321698	HSP90AB1
cg18977436	13	101852077	FGF14
cg23235603	6	111243672	CDC2L6
cg14298726	7	89814152	DKFZP686A10121
cg25397076	1	9979892	RBP7
cg09059635	9	134032018	NTNG2
cg17628717	7	43317733	HECW1
cg17009717	2	113016179	POLR1B
cg01513611	19	5855233	NDUFA11
cg12064626	21	39739766	SH3BGR
cg25786862	6	49539247	MUT
cg14705927	10	74527024	P4HA1
cg18493182	8	143830964	LYPD2
cg07637239	10	118947249	KCNK18
cg23181133	19	46992652	CEACAM3
cg16588061	11	87710428	CTSC
cg09615786	3	100103271	DCBLD2
cg10920765	11	5233297	HBG2
cg05287690	4	153675794	FBXW7
cg25995460	1	22836743	C1QA
cg26783353	5	140664331	SLC25A2
cg10911877	17	2443030	PAFAH1B1
cg00239685	3	39123346	GORASP1
cg02902770	7	149670339	RARRES2
cg13540795	19	57243430	ZNF432
cg13859541	3	30622806	TGFBR2
cg05706061	9	114952795	SLC31A2
cg04506628	6	34833337	SNRPC
cg21608192	16	17471328	XYLT1
cg17982504	16	66614350	DUS2L
cg05361373	16	31121384	PYCARD
cg02175308	1	109742583	SORT1
cg04098585	2	204279460	CD28
cg06132694	4	119174620	NDST3
cg14129103	16	12516569	LOC92017
cg17592292	4	957094	DGKQ
cg09395833	19	15097755	ILVBL
cg10840864	17	59257046	PSMC5
cg08834018	22	17304883	PRODH
cg15875314	5	55070954	DDX4
cg09914444	1	46744770	DMBX1
cg12823748	12	60940347	USP15
cg24307225	16	56789051	CSNK2A2
cg00327185	11	111401708	DLAT
cg14534464	7	26158158	NFE2L3
cg03414321	20	30103683	HCK
cg15389153	3	42794345	CCDC13
cg14446808	5	179166195	MGAT4B
cg18127732	13	30090508	USPL1
cg21273125	15	87432794	ABHD2
cg21935083	5	131920213	RAD50
cg01152019	2	176723290	HOXD4
cg05251000	9	131975485	FREQ
cg02005336	11	61316699	FEN1
cg15693736	13	113057513	GRTP1
cg23333306	17	68819109	CDC42EP4
cg18677965	20	47269535	DDX27
cg00812502	22	17489875	DGCR2
cg24499839	1	229828861	DISC1
cg19531130	11	101291869	ANGPTL5
cg20182358	3	159771755	MLF1
cg27485235	3	185562762	CLCN2
cg16003500	20	48980667	ADNP
cg04345908	6	32839305	HLA-DQB2
cg06960698	13	101852847	FGF14
cg21351994	2	72998514	EMX1
cg25802871	7	2248710	FTSJ2
cg24438217	4	39656509	SCC-112
cg13216057	11	11987219	DKK3
cg08067365	1	938756	G1P2
cg04473030	10	131244772	MGMT
cg08797106	6	26128987	HIST1H3A
cg18567470	11	119713215	ARHGEF12
cg06804431	1	144227611	PEX11B
cg17725968	4	96980049	PDHA2
cg25944700	8	23442568	SLC25A37
cg02674804	19	1443043	REEP6
cg26706070	16	31027437	BCKDK
cg10972821	17	52518211	AKAP1
cg22541143	4	84596316	HEL308
cg24615044	17	39620217	MGC3123
cg21295467	11	123491376	LOH11CR2A
cg05526376	7	97574296	LMTK2
cg14471560	2	98591764	UNC50
cg02533993	21	43173013	WDR4
cg08261094	7	37922801	SFRP4
cg07990939	12	87060541	TMTC3
cg16909364	12	70344244	THAP2
cg15754109	8	68136985	COPS5
cg20520888	8	145158231	SPATC1
cg17428950	15	43714846	SQRDL
cg10773869	2	69910556	GMCL1
cg00945862	2	74423748	SLC4A5
cg17452257	17	6486163	KIAA0753
cg26043391	1	222368797	FBXO28
cg12554857	4	95483042	PGDS
cg24014661	6	44373647	MGC33600
cg08797471	9	89302940	DAPK1
cg23657252	4	79916607	BMP2K
cg10435003	6	31815581	MSH5
cg09445097	9	129226557	ZNF79
cg04578090	17	24063650	PROCA1
cg05656364	2	85658243	VAMP8
cg09531892	8	105671011	LRP12
cg15610233	8	24353819	ADAM7
cg04819539	12	56453817	METTL1
cg10135708	3	48576121	UCN2
cg13059335	8	24298054	ADAMDEC1
cg19369556	16	81219226	CDH13
cg20043466	20	21054097	C20orf19
cg24820809	22	34349198	MB
cg16176600	6	116488302	FRK
cg17491456	5	39460281	DAB2
cg27094076	7	50103087	ZPBP
cg05010058	2	65137766	CEP68
cg01720228	17	4433683	FLJ42461
cg21453677	6	26164927	HIST1H1C
cg09339301	6	163756235	QKI
cg27367952	2	218929830	MGC50811
cg13436343	1	31311019	PUM1
cg05607401	19	44518533	GMFG
cg00003994	7	15692387	MEOX2
cg25494064	9	99326161	TMOD1
cg04249030	15	73017057	COX5A
cg12200412	1	156590955	CD1E
cg09083627	13	87122598	SLITRK5
cg21168884	6	169940896	C6orf122
cg04915566	21	35343342	RUNX1
cg07880061	5	176662804	PX19
cg25350411	6	144370610	PLAGL1
cg03846767	1	3597152	TP73
cg09648233	7	101892758	ALKBH4
cg16648841	1	57093273	C8A
cg13365761	16	23101657	SCNN1G
cg14026602	16	8964224	USP7
cg10375110	4	40032200	CHRNA9
cg22973038	16	28764756	TUFM
cg10429262	1	9112094	GPR157
cg22392666	19	40326007	FXYD7
cg16837769	7	10946424	NDUFA4
cg15947959	5	172193761	ERGIC1
cg21917349	15	27001152	APBA2
cg04510262	18	12874175	PTPN2
cg24457403	17	37023863	KRT16
cg07349094	2	100125446	AFF3
cg26490839	19	54691280	RPS11
cg02672493	3	138020399	TMEM22
cg24237576	16	2225776	DNASE1L2
cg13264741	12	14024693	GRIN2B
cg02699645	21	45046027	UBE2G2
cg25787984	11	11988084	DKK3
cg05836145	7	20793642	SP8
cg05615150	3	35658819	ARPP-21
cg03389164	14	93493625	ASB2
cg26799802	11	2907929	PHLDA2
cg14329976	8	11665221	NEIL2
cg26357241	1	109091399	STXBP3
cg17045009	8	67742336	VCPIP1
cg19578398	10	102737005	PEO1
cg23773532	12	12994483	GPRC5D
cg20295671	22	20420486	YPEL1
cg21640749	17	70221326	CD300LF
cg11970301	16	29995389	PPP4C
cg19362572	15	47043334	SHC4
cg11054882	11	118394788	TRAPPC4
cg23074747	9	27563817	C9orf72
cg15990015	1	44451593	DMAP1
cg24903376	1	47552248	STIL
cg17746675	3	11863297	C3orf31
cg00875272	1	47467908	TAL1
cg11628034	19	44618744	RPS16
cg18675600	8	142501423	PTP4A3
cg23219720	7	88226491	FLJ32110
cg23124755	9	33437476	AQP3
cg25007250	7	150318645	NOS3
cg02366059	18	19271614	C18orf45
cg17469356	3	50340879	TUSC2
cg26194560	2	197372563	GTF3C3
cg18420965	4	66217740	EPHA5
cg19784449	1	27689043	WASF2
cg11390468	3	109423474	IFT57
cg19147570	2	63669264	MDH1
cg23397015	2	120818902	INHBB
cg11465372	12	51457458	KRT2B
cg26805528	9	130912363	CRAT
cg16348491	18	3252664	MRLC2
cg05600717	13	51276745	FLJ13639
cg09697386	9	85726431	KIF27
cg11939496	1	159100184	CD244
cg24691453	1	151785008	S100A4
cg06528936	1	37833985	GNL2
cg05922972	15	75149908	TSPAN3
cg13168683	4	6253280	JAKMIP1
cg06636246	10	98583237	MLR2
cg14409958	8	120720833	ENPP2
cg07015629	2	213111457	ERBB4
cg21333964	11	118460671	HMBS
cg04056179	2	198088629	PREI3
cg08379517	19	18370505	LRRC25
cg19235307	3	130642844	MBD4
cg04183933	2	198072113	HSPE1
cg08821669	12	119360361	COX6A1
cg02092706	7	6355321	MGC12966
cg10728503	17	53649087	MKS1
cg21935292	12	63439198	GNS
cg01570769	6	89847639	PNRC1
cg24731756	11	6581869	ILK
cg16016641	20	34287611	C20orf4
cg22512531	11	122214761	CRTAM
cg03604278	3	9897234	CIDEC
cg07236381	5	132327165	AFF4
cg09659887	11	9362691	IPO7
cg17929627	10	129814025	MKI67
cg24579667	2	156988657	GPD2
cg19632026	7	132417539	CHCHD3
cg22285621	11	66827898	SSH3
cg10830758	10	95452420	C10orf4
cg01942127	3	53504299	CACNA1D
cg04254916	12	51200314	KRT5
cg15979932	17	53335106	CUEDC1
cg03580247	17	39701014	SLC4A1
cg05208878	22	21231596	PRAME
cg19638349	2	18605351	RDH14
cg18248112	21	38550993	KCNJ15
cg09582042	13	94051677	ITR
cg13344740	7	96492068	DLX5
cg08917718	3	51977209	PCBP4
cg27215108	12	54409490	CD63
cg20451718	21	45184800	C21orf67
cg26866014	7	147918645	C7orf33
cg16880396	7	101714926	APS
cg17223189	19	63758413	CHMP2A
cg01216369	3	174341716	SPATA16
cg14722162	5	134811085	C5orf20
cg23410627	10	90956787	CH25H
cg06145308	7	134845641	CNOT4
cg14324200	1	851180	SAMD11
cg26288160	1	149287357	C1orf56
cg17018527	15	81566935	TM6SF1
cg14181391	20	32728843	CDC91L1
cg13255629	4	88971684	MEPE
cg27611781	22	36384129	PDXP
cg23002907	12	55201860	RBMS2
cg13577407	3	57969412	FLNB
cg15183083	11	29994886	KCNA4
cg11809085	9	116607577	TNFSF15
cg06347996	1	98159503	DPYD
cg21774863	4	13095596	RAB28
cg14879013	15	47700197	DTWD1
cg15700739	12	52713967	HOXC5
cg21387302	9	3516198	RFX3
cg16793061	8	72436538	EYA1
cg09884077	15	20638139	NIPA1
cg13765961	11	59979814	MS4A1
cg09935228	8	81720205	NULL
cg21578906	22	30981345	SLC5A4
cg08617916	1	204797076	RASSF5
cg16927606	19	40925164	U2AF1L4
cg22833292	11	63883382	RPS6KA4
cg01333011	12	28015932	PTHLH
cg01040759	2	85969895	ST3GAL5
cg16272420	10	118371034	PNLIPRP2
cg03756121	11	6459012	ARFIP2
cg05670408	1	25816689	MAN1C1
cg19904463	8	82355161	FABP5
cg13184442	6	44463141	CDC5L
cg06501790	5	176743863	SLC34A1
cg14287742	1	167602397	BLZF1
cg08028004	2	108702455	RANBP2
cg00177013	20	61809544	ARFRP1
cg19282782	19	14002098	IL27RA
cg19663942	17	75623942	TBC1D16
cg11857445	17	32380018	AATF
cg21973517	3	11737253	VGLL4
cg14258236	6	29431309	OR5V1
cg27056119	6	2787238	SERPINB1
cg21348691	16	66614713	DUS2L
cg14832904	2	53940532	GPR75
cg21440587	6	31691437	AIF1
cg19959519	17	26446932	NF1
cg10741760	1	19864611	HTR6
cg09682183	6	167625243	UNC93A
cg22418360	2	238541084	UBE2F
cg00645579	11	607140	IRF7
cg26815229	1	60165521	CYP2J2
cg24826645	13	113000210	LAMP1
cg26292028	12	108363111	FLJ37587
cg03402775	3	109790837	DZIP3
cg00611397	20	60201421	GTPBP5
cg10247268	10	3099799	PFKP
cg17489897	10	89613412	PTEN
cg07684809	12	74014479	MGC26856
cg14643520	3	143077967	ATP1B3
cg00657582	14	20974746	CHD8
cg12428416	13	19615597	GJA3
cg15842884	20	5539925	KIAA1434
cg06248182	17	24205944	ERAL1
cg06154597	4	914812	MGC4618
cg04803153	19	42021699	MGC62100
cg14058345	3	139531436	TXNDC6
cg03243946	12	21702301	LDHB
cg18279742	16	1955704	RPS2
cg05801648	9	92604277	SYK
cg17465219	16	74056060	LOC124491
cg09515778	7	150386005	CDK5
cg26502594	19	52451316	CCDC9
cg26427308	2	238140155	PRLH
cg12946690	17	2153490	SMG6
cg00532335	10	95506851	LGI1
cg12542281	13	32011069	PFAAP5
cg20216935	3	30623411	TGFBR2
cg03558807	5	111523880	TIGA1
cg23076086	6	112301542	FYN
cg13255096	6	137154632	MAP3K5
cg13794888	15	73704847	RNUT1
cg07685869	16	56394207	KIFC3
cg09750183	11	60764685	PGA5
cg04914305	19	17277447	MRPL34
cg14450605	10	51242502	NCOA4
cg25256723	1	167822568	F5
cg02391387	7	110989458	IMMP2L
cg26832879	19	59311885	TFPT
cg24276491	14	34079243	C14orf11
cg05350879	4	88670247	SPARCL1
cg27289104	14	49389021	SDCCAG1
cg05429895	9	119506461	TLR4
cg23530850	16	84204511	KIAA0182
cg16307860	1	220953574	C1orf80
cg23838531	17	15843562	TTC19
cg04126335	1	144236580	ITGA10
cg05940536	12	50631238	ACVR1B
cg16825643	16	87330244	FAM38A
cg18920846	11	8921081	ASCL3
cg25993718	20	54013603	CBLN4
cg15109571	10	104254013	SUFU
cg04893119	8	75898856	PI15
cg25433648	1	151855406	S100A14
cg03373080	10	74122386	C10orf42
cg04748704	7	136203783	CHRM2
cg04950789	8	86277476	E2F5
cg14726637	1	205735931	CR1
cg22193702	1	17404020	PADI1
cg11064797	5	140996812	C5orf16
cg20278498	11	125586858	RPUSD4
cg21712685	6	35852583	UNQ3045
cg17971003	11	107088014	SLN
cg23948756	14	103165389	KNS2
cg16848873	17	44037307	HOXB6
cg04134859	7	72735628	WBSCR22
cg12042678	10	14960916	SUV39H2
cg03975345	5	93980059	MGC34713
cg00613344	1	220789293	KIAA1822L
cg05338167	15	66285305	CALML4
cg15423862	3	157320803	KCNAB1
cg19042950	7	23476295	IGF2BP3
cg11868900	8	49810588	EFCAB1
cg10337819	14	23848119	LTB4R2
cg15740508	1	115040082	AMPD1
cg09979256	6	127481797	RSPO3
cg16121444	1	167603938	NME7
cg20811273	4	185807973	FLJ33167
cg02198582	16	2039377	TSC2
cg20273774	5	180603904	GNB2L1
cg13916322	11	63138304	HRASLS3
cg06281795	8	91164290	CALB1
cg23335946	1	183392589	C1orf26
cg00151607	16	87451008	GALNS
cg15473335	22	36412116	MGC3731
cg05338155	10	91164631	IFIT5
cg11502800	19	41397612	ZNF565
cg07384961	16	3008129	CLDN6
cg10334928	14	80934760	STON2
cg06207460	9	4731011	AK3
cg11051843	7	80386631	SEMA3C
cg21368354	13	110065857	FLJ10769
cg21476940	1	159121578	ITLN1
cg23272214	21	46094271	PCBP3
cg10569414	21	42315323	C21orf121
cg25149155	14	22845617	BCL2L2
cg02775617	10	32257287	ARHGAP12
cg00798206	3	38182114	OXSR1
cg19511844	17	35337645	ORMDL3
cg27342801	2	79240781	REG3A
cg21770145	17	77463289	PCYT2
cg21597649	7	12217867	TMEM106B
cg09164559	10	70418338	KIAA1279
cg14665389	10	114700805	TCF7L2
cg03862540	18	9604206	PPP4R1
cg08684473	19	59452902	LILRB5
cg01138020	17	4283843	MGC29671
cg25655096	12	6615553	GPR92
cg17850880	13	25693990	RNF6
cg12371177	12	6289409	PLEKHG6
cg01737507	5	122399992	PPIC
cg23234154	4	103901735	MANBA
cg11154798	5	34692320	RAI14
cg05333568	1	221633417	C1orf65
cg16597172	2	15998120	MYCN
cg01651364	11	95762299	FLJ23518
cg10364182	11	36572574	LOC119710
cg06887167	12	118799062	CIT
cg18409845	10	94040123	2012-03-05
cg16381688	6	24773926	THEM2
cg21625881	20	56863708	GNAS
cg24272559	1	164839340	LOC116123
cg24685926	14	23755121	MDP-1
cg13206017	3	188870919	SST
cg06807379	19	3922119	DAPK3
cg16657615	16	3010631	TNFRSF12A
cg10028071	10	22644924	COMMD3
cg27493997	1	154942016	CRABP2
cg03521600	8	121526681	MTBP
cg13174197	3	52695562	GNL3
cg08950375	2	237988139	COL6A3
cg04910299	11	117811563	MLL
cg04541607	22	25343978	CRYBB1
cg08321346	2	241145656	ANKMY1
cg19196684	1	53380625	SLC1A7
cg10548978	10	72215059	C10orf27
cg25584626	5	119828133	LOC51334
cg12576844	5	132235411	LEAP-2
cg05666713	1	199448506	DKFZp434B1231
cg09688763	10	114196788	ZDHHC6
cg00197381	5	137701568	FAM53C
cg18986964	9	132579141	ABL1
cg01294695	15	88095644	MESP1
cg23699324	2	79593816	CTNNA2
cg10574499	16	66476255	UNQ2446
cg03776551	18	31210848	ZNF396
cg25095814	2	201806261	CASP8
cg19475870	5	27074362	CDH9
cg06491924	19	57122146	ZNF613
cg11000221	17	54998075	DHX40
cg02947253	1	111848223	ADORA3
cg10455676	2	55349888	MTIF2
cg24450312	1	204747781	RASSF5
cg27420123	11	30208049	FSHB
cg22074467	10	5050566	AKR1C2
cg08631151	17	42411975	RPRML
cg26152597	3	116348564	ZBTB20
cg20555507	9	72926272	TRPM3
cg06692050	10	99522388	SFRP5
cg14209569	15	73415606	COMMD4
cg17660026	22	39582577	ST13
cg09598225	20	56900234	GNAS
cg16708012	12	107516243	TMEM119
cg19008649	2	217268537	IGFBP5
cg20398399	3	184756501	KLHL6
cg13424446	20	23917432	GGTLA4
cg15536230	21	43809520	H2BFS
cg27336379	1	75850818	SLC44A5
cg17525406	1	4615380	AJAP1
cg20655558	22	39587785	DNAJB7
cg14676817	1	39229844	C1orf108
cg22552168	8	22079336	BMP1
cg07705908	6	34631903	SPDEF
cg09462826	11	61341349	FADS1
cg19035993	22	30438701	MGC50372
cg23124451	22	37878077	CBX7
cg08551857	8	82186659	PAG1
cg08927489	1	149521124	ZNF687
cg19853703	22	34374738	APOL6
cg14116122	12	84198015	CART1
cg25426743	7	27132628	HOXA3
cg19439399	6	80713314	ELOVL4
cg14603406	10	104394369	TRIM8
cg22764341	4	47181845	ATP10D
cg11528101	7	43875569	MRPS24
cg26314781	6	26473464	BTN3A2
cg24211742	12	131193849	NOC4L
cg15098690	4	142361434	ZNF330
cg27222589	12	51255029	K6IRS4
cg01788438	1	23543479	HNRPR
cg25894551	11	117205061	FXYD2
cg01992081	17	50853957	MMD
cg10362426	1	54291444	C1orf83
cg15742700	8	11388262	BLK
cg07460665	17	44263911	CALCOCO2
cg25833031	10	30679302	PAPD1
cg09747829	6	69404776	BAI3
cg24710886	1	31311524	PUM1
cg12417299	3	52779600	NEK4
cg15002187	7	139744961	SLC37A3
cg22437284	20	35405950	SRC
cg15691199	14	22659259	CEBPE
cg18705301	15	39482722	NDUFAF1
cg15427656	10	74598129	ECD
cg14623805	10	70151062	CCAR1
cg04833845	19	48977916	KCNN4
cg17775713	3	134948159	TF
cg15942481	12	74071497	CAPS2
cg16239406	6	37062227	MTCH1
cg05508048	13	50925322	DDX26
cg05558390	20	56848772	GNAS
cg24428760	20	32045686	RALY
cg24110050	1	66990441	TCTEX1D1
cg23858074	6	97837441	C6orf167
cg13792279	21	30460420	CLDN17
cg26781575	2	187266779	KIAA1946
cg07414384	14	34414418	BAZ1A
cg20083730	16	55217225	MT1E
cg07457944	18	66108041	SOCS6
cg15660498	19	40941773	LOC148137
cg26198776	11	7965448	EIF3S5
cg19114595	1	68288565	DIRAS3
cg16185365	3	197714705	RNF168
cg09669099	16	67977058	TERF2
cg03294619	5	172594409	NKX2-5
cg03623878	13	112703561	MCF2L
cg14828965	16	30680924	RNF40
cg23685580	15	41728159	CATSPER2
cg24450631	3	187025403	IGF2BP2
cg08707063	1	78217552	FUBP1
cg12216205	6	99970531	C6orf111
cg04894993	7	129497606	KIAA0265
cg27250927	11	18299997	HPS5
cg03382346	19	57925057	ZNF611
cg21692936	11	62380570	SLC3A2
cg23737055	8	101641303	ANKRD46
cg00755709	9	103187452	BAAT
cg14775560	11	49186744	FOLH1
cg03602500	19	59739533	FLJ00060
cg01151699	22	35429205	CACNG2
cg00291877	15	99653456	SNRPA1
cg17348931	7	96177082	SHFM1
cg22686523	17	23965053	FLJ25006
cg03395546	19	45914439	ADCK4
cg15882999	17	77412015	P4HB
cg07959896	2	38858955	GEMIN6
cg03539474	2	172459334	SLC25A12
cg08052882	5	43638423	NNT
cg03804985	9	129199515	SLC2A8
cg13752949	16	19442814	CP110
cg15769409	9	137512095	KIAA0649
cg03364781	4	113518042	ALPK1
cg20571908	10	91451661	MPHOSPH1
cg14444244	2	171978572	FLJ13096
cg21762589	10	133646466	BNIP3
cg25737836	21	46529578	MCM3AP
cg02433671	19	11390856	RGL3
cg00720072	10	94041139	2012-03-05
cg26411702	8	21937944	NPM2
cg10158181	4	2935639	GRK4
cg19881177	9	98221055	ZNF367
cg17061853	12	26983172	C12orf11
cg09131135	2	27740139	SUPT7L
cg19435264	5	149549730	SLC6A7
cg02381948	10	131245102	MGMT
cg16431978	21	30719803	KRTAP13-3
cg26297688	12	105873223	C12orf23
cg10281478	7	95240464	DYNC1I1
cg14464791	11	118166809	DDX6
cg21087137	12	74014736	MGC26856
cg23661676	19	40553702	GPR42
cg11840540	19	40336836	FXYD5
cg22874695	8	42516485	C8orf40
cg19063397	19	55578939	POLD1
cg23738770	10	104144595	NFKB2
cg12808992	6	150305047	ULBP2
cg24267801	8	100974683	COX6C
cg16360372	5	147192921	SPINK1
cg23520347	1	204797462	RASSF5
cg22663080	1	94148105	GCLM
cg23878206	19	55123237	ATF5
cg17611475	12	56423446	CENTG1
cg10583382	11	31487940	IMMP1L
cg10652277	4	41687119	SLC30A9
cg13526007	14	41146460	LRFN5
cg02065387	5	161206885	GABRA1
cg08269321	17	42411056	RPRML
cg09069593	16	56133786	GPR114
cg01546046	14	30564600	AP4S1
cg15139737	9	138959212	FBXW5
cg17466768	2	25047660	RBJ
cg12962778	12	53064579	ZNF385
cg04614380	3	50167453	SEMA3F
cg06114765	21	16024861	USP25
cg19931106	2	37165396	CCDC75
cg15761405	1	156013029	FCRL2
cg13282951	19	4861520	UHRF1
cg22248011	6	52550340	TRAM2
cg23326785	11	117906281	TMEM25
cg04569233	3	39296453	CX3CR1
cg12631737	11	93916838	FUT4
cg23759214	11	93866573	MRE11A
cg14425294	17	7846361	GUCY2D
cg07865790	12	97562421	IKIP
cg24482053	14	74587756	MLH3
cg03382797	9	134745184	C9orf98
cg08191854	21	44597722	TRPM2
cg13015534	17	72151388	ST6GALNAC1
cg25152348	22	49293578	hCAP-H2
cg09965258	9	14303762	NFIB
cg17982102	18	9697896	RAB31
cg02266731	12	67643600	CPM
cg06912252	9	103288747	C9orf125
cg21421501	11	61490781	FTH1
cg19289461	16	30302313	2012-09-01
cg02639007	12	93377476	CCDC41
cg14310034	14	53493183	BMP4
cg26889990	3	44878520	TMEM42
cg04738091	10	89612064	PTEN
cg10536625	16	1596985	IFT140
cg00223186	1	178738823	ACBD6
cg00544557	21	38500612	DSCR10
cg10241097	1	110456183	UBL4B
cg11492403	17	38385078	AARSD1
cg04454050	6	41230059	TREML1
cg11204562	10	115501143	C10orf81
cg18732541	19	7647602	MCEMP1
cg04454391	16	23515319	NDUFAB1
cg21785536	3	69146018	AER61
cg20895028	20	57966838	CDH26
cg26701198	13	39127707	COG6
cg00430945	19	54309121	LIN7B
cg13271951	16	29949261	FAM57B
cg13634678	15	100009657	TM2D3
cg06539804	20	2729489	CPXM
cg09019938	10	52504504	PRKG1
cg18231267	1	25101686	RUNX3
cg20346726	11	101423613	MGC13040
cg02431964	2	119416499	MARCO
cg26285698	16	29664835	C16orf54
cg10787197	6	11887927	C6orf105
cg10165198	3	137452119	PCCB
cg23521069	14	38653264	SIP1
cg12042396	2	172573384	MAP1D
cg05684015	1	93584465	DR1
cg01743370	2	162909221	GCA
cg15448245	22	22971654	GGTLA1
cg06384463	1	90955296	BARHL2
cg18719571	6	15772210	DTNBP1
cg07000831	13	48916515	SETDB2
cg01687711	10	74056166	CBARA1
cg21378206	2	113533514	IL1F5
cg14820798	7	148952121	FLJ12700
cg12593411	19	10074722	ANGPTL6
cg10467681	9	139203605	ANAPC2
cg01231779	14	51605637	NID2
cg26374101	9	139620634	ARRDC1
cg02861781	13	19665498	GJB2
cg21584983	19	11501070	SITPEC
cg00056767	13	43351183	FLJ38725
cg25138936	17	24071117	RPL23A
cg02564061	12	48285230	C12orf25
cg18587018	5	156502543	CRSP9
cg04473302	7	107088453	SLC26A4
cg02499249	3	25444724	RARB
cg12888039	1	201193889	ADIPOR1
cg08210616	3	44729199	ZNF502
cg24154474	15	20638420	NIPA1
cg08108953	20	43763355	WFDC13
cg02719245	14	94694046	DICER1
cg01288067	9	36562645	MELK
cg15652797	7	86812927	TP53AP1
cg21991396	1	245648040	CIAS1
cg14550007	1	41479957	SCMH1
cg20972553	14	74968690	JDP2
cg21169285	5	179640271	MAPK9
cg25658980	19	54646816	FLJ20643
cg16900022	6	90586015	MDN1
cg12621514	10	53743053	DKK1
cg15687659	3	129927810	RAB7
cg15160445	20	56860144	GNAS
cg25729957	10	104604126	C10orf32
cg00661485	5	169465950	FOXI1
cg07223164	4	109790851	DC2
cg01795697	17	59933463	DDX5
cg25363445	11	44283092	ALX4
cg16910767	19	37858369	RGS9BP
cg17155596	10	90630022	STAMBPL1
cg07589355	12	55202109	RBMS2
cg04837898	3	45706258	SACM1L
cg21463023	3	42598866	SS18L2
cg06279414	14	91575893	TRIP11
cg15250797	2	119997996	SCTR
cg25259754	1	155936844	FCRL3
cg01413516	19	17793328	INSL3
cg26021476	8	110415561	ENY2
cg14982472	21	42492720	ABCG1
cg20908993	14	66896131	ATP6V1D
cg08305742	2	88136042	LOC51315
cg25420952	9	115880905	AMBP
cg12387247	19	7672974	FCER2
cg18585306	3	17758495	TBC1D5
cg14761227	7	129808324	CPA1
cg19906397	22	22459020	SMARCB1
cg15606663	21	30734474	KRTAP15-1
cg16468729	4	74825329	IL8
cg15238200	17	71405229	TRIM65
cg17026542	6	132064183	OR2A4
cg10624445	16	56563625	CNGB1
cg19971804	2	38956387	MORN2
cg18519564	9	4782419	RCL1
cg02551396	20	42249296	JPH2
cg04350646	7	42938695	PSMA2
cg10719920	21	45549271	C21orf93
cg12520111	7	44802252	PPIA
cg00518911	7	27187829	HOXA10
cg24046110	8	143856145	LYNX1
cg04632683	19	59311934	TFPT
cg02192965	2	44356244	SLC3A1
cg23845773	11	6590315	TAF10
cg19669036	22	19542365	SNAP29
cg21035142	7	150767873	CRYGN
cg09499698	4	68093749	CENPC1
cg07858745	7	73710450	GTF2I
cg09830278	10	112714704	SHOC2
cg24500683	6	64339730	PTP4A1
cg24012887	19	13089900	BTBD14B
cg08554462	18	59137891	BCL2
cg20218060	2	201437524	CLK1
cg17767184	3	95264861	DHFRL1
cg17240987	20	43854983	WFDC3
cg13633560	11	76058569	LRRC32
cg00833777	16	31179143	ITGAM
cg12205591	21	43461621	CRYAA
cg02212836	6	6534074	LY86
cg04872689	2	68445879	PLEK
cg17833578	10	85991540	LRRC21
cg13081704	11	2847033	KCNQ1DN
cg25689955	11	47558276	KBTBD4
cg04444006	11	47155333	ZNF289
cg06495924	8	145221562	CYC1
cg15111734	10	93658894	C10orf13
cg08798523	13	24759533	MTMR6
cg11880892	10	71662666	PPA1
cg06476606	10	91051708	IFIT2
cg17034082	5	153398986	C5orf3
cg16752778	1	77457817	PIGK
cg15916628	19	60784646	ZNF579
cg18940763	22	27527846	XBP1
cg25423111	14	23745777	TSSK4
cg16139316	1	151597382	S100A9
cg08558340	7	100310199	ARS2
cg07636178	6	26153513	HIST1H3C
cg17565490	20	3714961	CENPB
cg11743795	3	57718023	SLMAP
cg15489301	7	133863578	AKR1B10
cg22559669	4	99799144	TSPAN5
cg24506604	12	50865769	LOC144501
cg17568996	22	41158069	NFAM1
cg14796007	7	99535914	AP4M1
cg17028039	10	123347685	FGFR2
cg27393372	2	174968947	SCRN3
cg02635865	20	56318496	RAB22A
cg13164537	18	65775051	CD226
cg26904212	17	7458422	FXR2
cg26453990	11	65412062	FIBP
cg15361750	19	52530972	GPR77
cg24493940	12	130879631	MMP17
cg14569415	2	220071828	GMPPA
cg05433460	11	46677489	ZNF408
cg10801369	17	30441292	RFFL
cg00567479	2	241944672	FARP2
cg06221259	5	137802370	REEP2
cg20239740	19	60382307	SYT5
cg00491404	1	110108114	EPS8L3
cg16142977	19	3936688	EEF2
cg03005055	14	64076704	HSPA2
cg03242880	11	110888125	BTG4
cg05367858	11	10518871	RNF141
cg16891895	1	180840078	RGS16
cg22229034	5	172130637	DUSP1
cg20792294	11	2122001	IGF2AS
cg02706575	17	29707167	CCL13
cg07531356	9	5175951	INSL6
cg21142272	16	65781842	LOC283849
cg17208363	15	39639256	TYRO3
cg24098302	15	42506957	CTDSPL2
cg06750167	12	116022841	TESC
cg02661879	7	128257850	FLNC
cg20994801	1	9633985	PIK3CD
cg27168844	6	52159276	IL17
cg12780286	3	123036276	EAF2
cg13983578	8	29264072	DUSP4
cg00922727	6	109521816	SESN1
cg15133917	2	179380882	TTN
cg25885771	6	27914060	HIST1H2AK
cg06609475	5	1854142	NDUFS6
cg05922591	19	59866436	LILRB4
cg27303880	1	64012776	ROR1
cg14314889	17	3283521	OR1E2
cg01655341	19	46595537	EXOSC5
cg01840268	6	26510755	BTN3A1
cg23950724	12	33484444	SYT10
cg07461318	12	94709096	NTN4
cg04464559	6	107887334	PDSS2
cg24214470	17	1611869	SERPINF1
cg24512973	1	153428408	MUC1
cg09296044	15	41264898	CCNDBP1
cg21500966	11	89507624	NAALAD2
cg14586939	4	156349656	NPY2R
cg15413566	7	8268496	ICA1
cg00948500	21	30928577	KRTAP20-2
cg13613532	11	107843607	MGC33948
cg03017946	4	73116145	NPFFR2
cg01172735	1	28459530	SESN2
cg22378065	6	144370865	PLAGL1
cg23030090	19	47055466	RPS19
cg22753768	3	52418464	BAP1
cg11618577	2	27519047	KRTCAP3
cg18589858	11	74538633	SLCO2B1
cg13785207	22	38258873	RPS19BP1
cg11700584	14	49158294	RPL36AL
cg21874193	12	11066165	TAS2R48
cg14324675	6	31662827	LST1
cg23250700	19	12917068	RAD23A
cg25341032	10	111756039	ADD3
cg13205516	7	55999858	GBAS
cg21910663	16	87257941	MVD
cg25352650	8	67503653	RRS1
cg09279263	3	9810310	TADA3L
cg02978737	22	35546013	PVALB
cg02149446	19	52504359	C5AR1
cg06274159	4	189153861	ZFP42
cg20543416	16	3035677	MMP25
cg00763679	2	241902871	2012-09-02
cg13504059	17	35975468	CCR7
cg15077637	17	40332927	EFTUD2
cg07093046	1	235025276	MTR
cg08095532	15	76618343	PSMA4
cg01746088	2	38831698	SFRS7
cg20164558	6	43060102	PPP2R5D
cg24833176	8	133857529	PHF20L1
cg11648289	7	154942435	EN2
cg05164634	12	47652805	WNT10B
cg09664442	8	671122	ERICH1
cg22289810	17	26445733	NF1
cg05131524	7	87401187	ADAM22
cg20804821	3	51963494	GPR62
cg16188243	19	2734719	SGTA
cg03327494	3	197422445	ZDHHC19
cg02204046	2	15998211	MYCN
cg23629183	3	99174090	MINA
cg01860753	1	204797209	RASSF5
cg15248035	9	36159949	CCIN
cg12118011	1	177529918	SOAT1
[truncated: 23,158 more rows]
