# Supplementary material for: DNA methylation changes in the postmortem dorsolateral prefrontal cortex of patients with schizophrenia
Source: Front Genet. 2014 Aug 26;5:280. doi: 10.3389/fgene.2014.00280 (PMC4144343; doi:10.3389/fgene.2014.00280)
Supplement: Supplementary file 3 [file DataSheet3.XLSX]

## Sheet: Sheet1
Table S3. Diagnostic differences in DNA methylation [at 5 % Bonferroni correction (p < 1.99 x 10-6)].
CpG Number	Gene Symbol	Chr	Relation to CpG Island	p value	Direction of change
cg16386158	IL1RL1	2	other	2.92854e-18	SCZ < CTRL
cg03072102	LRRIQ2	3	Shore	1.6593e-17	SCZ > CTRL
cg00901652	SH2BP1	11	Shore	6.17294e-17	SCZ > CTRL
cg16219122	ABCB1	7	other	1.4309e-16	SCZ < CTRL
cg23147597	CEACAM19	19	other	5.67023e-14	SCZ < CTRL
cg15271616	RUSC2	9	Island	7.35827e-14	SCZ > CTRL
cg06659073	SERAC1	6	Island	1.16017e-12	SCZ > CTRL
cg12809314	ZNF445	3	Shore	1.76959e-12	SCZ > CTRL
cg12676081	RIOK2	5	Shore	1.85816e-12	SCZ > CTRL
cg21492378	CEP1	9	other	3.62976e-12	SCZ < CTRL
cg14681629	LOC153684	5	Shore	4.22447e-12	SCZ > CTRL
cg18063149	FMO3	1	other	8.33732e-12	SCZ < CTRL
cg26928603	KIRREL	1	Shore	1.17091e-11	SCZ > CTRL
cg05380910	STOML3	13	other	2.23693e-11	SCZ < CTRL
cg07613278	API5	11	Shore	2.31145e-11	SCZ > CTRL
cg19135706	RAB3C	5	Shore	3.42147e-11	SCZ > CTRL
cg08347423	INVS	9	Island	4.48824e-11	SCZ > CTRL
cg19224164	C4orf9	4	Shore	5.34058e-11	SCZ > CTRL
cg25778166	FMO3	1	other	8.62608e-11	SCZ < CTRL
cg23126915	XRCC2	7	Shore	9.93696e-11	SCZ < CTRL
cg07577263	NUP205	7	other	1.05425e-10	SCZ > CTRL
cg01668126	MSR1	8	other	1.07622e-10	SCZ < CTRL
cg14081015	RIOK2	5	Shore	1.26988e-10	SCZ > CTRL
cg17724365	NBN	8	Shore	1.36061e-10	SCZ > CTRL
cg18412613	YKT6	7	Island	2.02707e-10	SCZ > CTRL
cg18485485	DECR1	8	Island	2.26581e-10	SCZ > CTRL
cg00340102	ERGIC3	20	Shore	3.15687e-10	SCZ > CTRL
cg13808561	API5	11	Island	3.39248e-10	SCZ > CTRL
cg23920917	CPSF6	12	Shore	3.51925e-10	SCZ > CTRL
cg02224164	ARHGAP9	12	Shore	4.38054e-10	SCZ < CTRL
cg05608188	FLJ13576	7	Island	4.68581e-10	SCZ > CTRL
cg03375002	LAT2	7	other	8.25025e-10	SCZ < CTRL
cg08054038	PVRL2	19	Shore	1.01422e-09	SCZ > CTRL
cg03712843	STOML3	13	other	1.15252e-09	SCZ < CTRL
cg01389761	TERC	3	Island	1.41877e-09	SCZ > CTRL
cg20595215	LMCD1	3	Shore	1.50883e-09	SCZ > CTRL
cg21070087	HECW1	7	other	1.80249e-09	SCZ < CTRL
cg02421543	DR1	1	Shore	2.85228e-09	SCZ > CTRL
cg10987882	RNF24	20	Shore	3.54141e-09	SCZ > CTRL
cg27140220	PKIA	8	Island	3.59649e-09	SCZ > CTRL
cg06399881	TMPRSS11B	4	other	4.38862e-09	SCZ < CTRL
cg22832044	CDH1	16	Island	4.62931e-09	SCZ > CTRL
cg21743830	CCL25	19	Shelf	5.8375e-09	SCZ < CTRL
cg09033997	CCR9	3	other	1.10225e-08	SCZ < CTRL
cg10951619	FAM5C	1	other	1.23817e-08	SCZ > CTRL
cg08724517	FLJ21159	4	Shore	1.64139e-08	SCZ > CTRL
cg01758870	MGC72075	7	Island	2.10981e-08	SCZ < CTRL
cg15415509	ADRB2	5	Shore	2.65646e-08	SCZ > CTRL
cg20372689	RCN2	15	Shore	2.99809e-08	SCZ > CTRL
cg13334990	ENO2	12	Island	3.84525e-08	SCZ > CTRL
cg19690214	PIP3-E	6	other	4.58383e-08	SCZ < CTRL
cg04326040	VPS53	17	Shore	5.86642e-08	SCZ > CTRL
cg20126158	2012-03-06	5	Shore	7.61789e-08	SCZ > CTRL
cg07288394	C19orf12	19	Shore	8.16162e-08	SCZ > CTRL
cg06730286	IFT140	16	Shelf	8.47356e-08	SCZ > CTRL
cg19756611	DACH1	13	Shore	8.77915e-08	SCZ > CTRL
cg07042144	NALP12	19	other	9.6172e-08	SCZ > CTRL
cg04997967	KCNIP2	10	Island	1.16055e-07	SCZ > CTRL
cg18656170	LTB	6	Shelf	1.20935e-07	SCZ > CTRL
cg12733430	KLHL8	4	Island	1.21829e-07	SCZ > CTRL
cg20123891	NXPH3	17	Island	1.22139e-07	SCZ > CTRL
cg06324094	JTB	1	Island	1.30531e-07	SCZ > CTRL
cg23246978	GPC6	13	Shore	1.4008e-07	SCZ > CTRL
cg24130010	CHODL	21	island	1.42107e-07	SCZ > CTRL
cg22052955	RARG	12	Island	1.73604e-07	SCZ > CTRL
cg12969407	NCOA7	6	other	2.06187e-07	SCZ > CTRL
cg21076470	MRPS14	1	Island	2.08518e-07	SCZ > CTRL
cg06793062	CNTNAP4	16	other	2.17562e-07	SCZ > CTRL
cg23953831	IGSF2	1	other	3.02109e-07	SCZ > CTRL
cg15411984	LRRC23	12	other	3.06437e-07	SCZ > CTRL
cg15264273	ZNF169	9	other	3.28132e-07	SCZ < CTRL
cg03961189	SH2BP1	11	Island	3.45079e-07	SCZ > CTRL
cg19343464	GRIA4	11	Shore	3.55332e-07	SCZ > CTRL
cg12781395	SNW1	14	Shore	3.85294e-07	SCZ > CTRL
cg12032116	DMXL1	5	Shore	3.94689e-07	SCZ > CTRL
cg13573276	RDHE2	8	Shore	4.04492e-07	SCZ < CTRL
cg18003135	EDNRB	13	other	4.047e-07	SCZ < CTRL
cg16306115	DCDC2	6	Island	4.44628e-07	SCZ > CTRL
cg03442064	FOXP4	6	Island	4.86086e-07	SCZ > CTRL
cg27397287	CD97	19	other	5.27137e-07	SCZ < CTRL
cg07077459	PLAGL1	6	Island	5.88104e-07	SCZ > CTRL
cg19632206	FAM5C	1	other	5.94127e-07	SCZ > CTRL
cg19546781	CCL17	16	other	6.26069e-07	SCZ > CTRL
cg16248277	FGF8	10	Island	7.31762e-07	SCZ > CTRL
cg00495442	KIAA1219	20	Island	7.63654e-07	SCZ > CTRL
cg15312298	FAM84B	8	Shore	7.7887e-07	SCZ > CTRL
cg05604720	RIPK2	8	Island	8.16383e-07	SCZ > CTRL
cg15415507	EPHA2	1	Island	8.76085e-07	SCZ > CTRL
cg26956535	LAG3	12	Shelf	8.81026e-07	SCZ > CTRL
cg25159668	AADACL2	3	other	9.64697e-07	SCZ < CTRL
cg08308510	C20orf173	20	other	9.96842e-07	SCZ < CTRL
cg00350702	ERGIC3	20	Island	1.0626e-06	SCZ > CTRL
cg00121640	ASTN2	9	Island	1.09274e-06	SCZ > CTRL
cg08899632	ZFP64	20	Shore	1.15551e-06	SCZ > CTRL
cg21116410	PEX12	17	Island	1.21991e-06	SCZ > CTRL
cg27043873	CDH18	5	other	1.22799e-06	SCZ < CTRL
cg27087572	LSM1	8	Island	1.23402e-06	SCZ > CTRL
cg19035457	TPARL	4	Shore	1.25347e-06	SCZ > CTRL
cg02920216	CHODL	21	Shore	1.34633e-06	SCZ > CTRL
cg20813773	MGC34713	5	Shore	1.36094e-06	SCZ > CTRL
cg17124509	C17orf57	17	Shore	1.49309e-06	SCZ > CTRL
cg04542415	ZFP64	20	Island	1.61851e-06	SCZ > CTRL
cg09953122	CST8	20	other	1.67408e-06	SCZ < CTRL
cg04545516	SEMG1	20	other	1.70952e-06	SCZ < CTRL
cg06191990	TSFM	12	other	1.86869e-06	SCZ > CTRL
cg17758148	JMY	5	other	1.92619e-06	SCZ < CTRL
cg06378357	U1SNRNPBP	12	Shore	1.98622e-06	SCZ > CTRL
CGIs, CGI shores (0 - 2kb from CGI), and CGI shelves (2 - 4 kb from CGI) were defined as in a previous paper (Irizarry RA et al., 2009)
