# Supplementary material for: DNA methylation changes in the postmortem dorsolateral prefrontal cortex of patients with schizophrenia
Source: Front Genet. 2014 Aug 26;5:280. doi: 10.3389/fgene.2014.00280 (PMC4144343; doi:10.3389/fgene.2014.00280)
Supplement: Supplementary file 4 [file DataSheet4.XLSX]

## Sheet: Sheet1
Table S4. Cis associations of SNPs with DNA methylation at CpG sites (cis defined as within 1 Mb of a CpG site).
CpG Number	CpG Gene Symbol	chr	SNP Number	(-log) Bonferroni corrected p_value
cg12339802	C1orf109	1	rs3762352	78.5059
cg12339802	C1orf109	1	rs2306625	75.7186
cg17749961	LYCAT	2	rs1662955	74.9212
cg17749961	LYCAT	2	rs829573	74.9212
cg17749961	LYCAT	2	rs829584	74.9212
cg12339802	C1orf109	1	rs11264091	73.8936
cg17749961	LYCAT	2	rs1723175	73.7306
cg12339802	C1orf109	1	rs7526362	73.6312
cg17749961	LYCAT	2	rs829658	73.0351
cg17749961	LYCAT	2	rs1723167	71.2623
cg17749961	LYCAT	2	rs1612616	69.535
cg00605270	SMPDL3B	1	rs3737807	67.7895
cg15928398	ST6GAL1	3	rs1468906	63.3926
cg14141399	HAS1	19	rs11672222	59.6673
cg13300756	HAS1	19	rs11672222	56.7456
cg00605270	SMPDL3B	1	rs1010082	54.1308
cg17711541	HIST1H2AC	6	rs645279	52.6893
cg08212685	ATG10	5	rs7733122	50.6768
cg08212685	ATG10	5	rs324914	50.6699
cg08212685	ATG10	5	rs17245188	50.6699
cg19766460	C21orf128	21	rs1571737	50.2295
cg08212685	ATG10	5	rs6875409	50.0816
cg20203395	MGC33648	5	rs185220	49.1509
cg08212685	ATG10	5	rs4703870	48.3216
cg08212685	ATG10	5	rs17243791	48.1115
cg20530314	AGTR1	3	rs275653	48.0189
cg07175007	UHMK1	1	rs6687743	47.6048
cg08212685	ATG10	5	rs1428940	47.5603
cg08212685	ATG10	5	rs1019806	47.3015
cg13771579	TCL1B	14	rs11160284	47.1112
cg08212685	ATG10	5	rs1543911	46.9372
cg08212685	ATG10	5	rs891159	46.9372
cg11003133	AIM2	1	rs2298803	46.7472
cg11003133	AIM2	1	rs16841642	46.7472
cg08212685	ATG10	5	rs6888977	46.6911
cg20540428	PPP4R2	3	rs9816164	46.6792
cg07175007	UHMK1	1	rs4657201	46.4747
cg08212685	ATG10	5	rs10068160	46.4174
cg08212685	ATG10	5	rs4703879	46.3602
cg08212685	ATG10	5	rs6884232	46.3602
cg13131015	GUCY2C	12	rs3811173	46.3044
cg13131015	GUCY2C	12	rs2099015	46.3044
cg07175007	UHMK1	1	rs2236581	46.2856
cg14332079	CDCA2	8	rs11787383	45.6652
cg08212685	ATG10	5	rs749401	45.5863
cg08212685	ATG10	5	rs749402	45.4788
cg20530314	AGTR1	3	rs201944	45.4302
cg20530314	AGTR1	3	rs275652	45.4302
cg08212685	ATG10	5	rs2407064	45.4153
cg02579736	FANCD2	3	rs7648104	44.8721
cg02579736	FANCD2	3	rs17032278	44.8721
cg02579736	FANCD2	3	rs7631678	44.8721
cg02579736	FANCD2	3	rs7637888	44.8721
cg02579736	FANCD2	3	rs17032295	44.8721
cg13877915	ZNF132	19	rs4801583	44.7462
cg13877915	ZNF132	19	rs3764534	44.7462
cg13877915	ZNF132	19	rs1051500	44.7462
cg13877915	ZNF132	19	rs1465789	44.7462
cg13877915	ZNF132	19	rs7259841	44.7462
cg14159672	FLJ32569	1	rs708727	44.7399
cg14332079	CDCA2	8	rs3812422	44.4702
cg14332079	CDCA2	8	rs3812421	44.4702
cg02579736	FANCD2	3	rs6442150	44.3923
cg13877915	ZNF132	19	rs10423138	44.2952
cg07175007	UHMK1	1	rs1062174	44.2569
cg01889448	HLA-DQB1	6	rs35367950	44.2019
cg01889448	HLA-DQB1	6	rs9273349	44.2019
cg01889448	HLA-DQB1	6	rs1063355	44.2019
cg01889448	HLA-DQB1	6	GA023724	44.2019
cg06665322	GPA33	1	rs2281962	44.1822
cg05163071	RETNLB	3	rs11708527	44.1791
cg05213296	BXDC1	6	rs9374227	44.0712
cg05213296	BXDC1	6	rs3862838	44.0712
cg05213296	BXDC1	6	rs9400439	44.0712
cg01889448	HLA-DQB1	6	GA005601	43.9931
cg20389709	KLF11	2	rs4669521	43.935
cg05213296	BXDC1	6	rs9400437	43.7539
cg01889448	HLA-DQB1	6	GA023720	43.7311
cg07175007	UHMK1	1	rs10919550	43.7262
cg07175007	UHMK1	1	rs6656197	43.6758
cg09553448	NUP214	9	rs3736957	43.4304
cg14332079	CDCA2	8	rs9644041	43.4254
cg08634464	LOC126295	19	rs4807358	43.3323
cg07175007	UHMK1	1	rs2050907	43.3092
cg04727522	C18orf22	18	rs3744872	43.2113
cg17749961	LYCAT	2	rs829689	43.1931
cg00292662	LGALS1	22	rs713835	43.0476
cg00292662	LGALS1	22	rs929039	43.0476
cg00292662	LGALS1	22	rs4820294	42.8525
cg14893161	FLJ32569	1	rs708727	42.6518
cg15691649	SLC17A3	6	rs645279	42.4529
cg01889448	HLA-DQB1	6	rs17612633	42.3825
cg12556325	C7orf29	7	GA006756	42.2774
cg12556325	C7orf29	7	rs11769348	42.2774
cg13047596	UNQ830	2	rs812383	42.0832
cg02579736	FANCD2	3	rs7615646	42.0057
cg08679985	KLF17	1	rs663818	41.7692
cg14159672	FLJ32569	1	GA019870	41.6562
cg09553448	NUP214	9	rs7861678	41.476
cg21039679	FLJ35695	15	rs12903120	41.43
cg24920358	PPIE	1	rs3738673	41.4048
cg24920358	PPIE	1	rs6664570	41.4048
cg24920358	PPIE	1	rs10888958	41.4048
cg24920358	PPIE	1	rs7547787	41.4048
cg14332079	CDCA2	8	rs2012592	41.4015
cg14332079	CDCA2	8	rs2321049	41.4015
cg09553448	NUP214	9	rs967174	41.204
cg17571291	BLVRA	7	rs10215155	41.0637
cg11890956	DSCR2	21	rs12482181	41.0205
cg11890956	DSCR2	21	rs14194	41.0205
cg26195577	C20orf3	20	rs6138458	40.9805
cg11890956	DSCR2	21	rs2836964	40.8577
cg11890956	DSCR2	21	rs2836968	40.8577
cg06148175	ACY3	11	rs2509719	40.7697
cg08634464	LOC126295	19	rs8100809	40.7379
cg21717724	PSMD5	9	rs10760117	40.666
cg11890956	DSCR2	21	rs13625	40.6393
cg11890956	DSCR2	21	rs6517523	40.5583
cg11890956	DSCR2	21	rs2234543	40.3391
cg04727522	C18orf22	18	rs4497762	40.3363
cg11890956	DSCR2	21	rs6517526	40.3295
cg02579736	FANCD2	3	rs7652935	40.2099
cg02579736	FANCD2	3	rs6764068	40.2099
cg21717724	PSMD5	9	rs1060817	40.1678
cg11890956	DSCR2	21	rs6517538	40.0871
cg26195577	C20orf3	20	rs6114980	40.0248
cg12454167	KNG1	3	rs3821815	39.9648
cg12454167	KNG1	3	rs5029969	39.9648
cg12454167	KNG1	3	rs5029970	39.9648
cg12454167	KNG1	3	rs3806689	39.9648
cg11890956	DSCR2	21	rs7280375	39.9252
cg11890956	DSCR2	21	rs2836925	39.9252
cg11890956	DSCR2	21	rs6517519	39.9252
cg11890956	DSCR2	21	rs2836929	39.9252
cg11890956	DSCR2	21	rs2836932	39.9252
cg11003133	AIM2	1	rs1935067	39.7456
cg12454167	KNG1	3	rs3806688	39.7182
cg08212685	ATG10	5	rs226205	39.713
cg23123362	ICF45	5	rs2270817	39.4955
cg23855989	AQP5	12	rs3759129	39.4763
cg08634464	LOC126295	19	rs4807357	39.4307
cg14893161	FLJ32569	1	GA019870	39.3885
cg13877915	ZNF132	19	rs9304814	39.363
cg21298523	NUDT9	4	rs7673763	39.3551
cg12454167	KNG1	3	rs1050274	39.3183
cg07664183	FAM29A	9	rs7865126	39.2292
cg21717724	PSMD5	9	rs4837796	39.2164
cg10281770	WDR45L	17	rs4789817	39.1965
cg00849368	ARSK	5	rs7534	38.8733
cg14696820	LCE1A	1	rs11587012	38.8586
cg22643217	KRTAP11-1	21	rs13051653	38.7644
cg22643217	KRTAP11-1	21	rs748051	38.7644
cg22643217	KRTAP11-1	21	rs11908965	38.7644
cg09553448	NUP214	9	rs2872824	38.7631
cg00750606	CDA	1	rs4655224	38.6334
cg00750606	CDA	1	rs10799646	38.6334
cg00750606	CDA	1	rs6701759	38.6334
cg00750606	CDA	1	rs1890005	38.6334
cg23499129	MGC35308	6	GA006087	38.5175
cg21565972	FLJ23754	17	rs7406220	38.5087
cg21565972	FLJ23754	17	rs11658335	38.5087
cg21565972	FLJ23754	17	rs7213172	38.5087
cg21565972	FLJ23754	17	rs4625783	38.5087
cg26195577	C20orf3	20	rs7268095	38.4241
cg00000292	ATP2A1	16	rs8049439	38.2671
cg05163071	RETNLB	3	rs6804995	38.2014
cg11706911	AGMAT	1	rs10927805	38.029
cg11706911	AGMAT	1	rs6429759	38.029
cg11706911	AGMAT	1	rs10159271	38.029
cg21565972	FLJ23754	17	rs11077969	37.8812
cg00000292	ATP2A1	16	rs7187776	37.8379
cg21565972	FLJ23754	17	rs7220639	37.805
cg24920358	PPIE	1	rs12074147	37.7551
cg02579736	FANCD2	3	rs13066757	37.7272
cg08380539	CTBS	1	rs2303307	37.6524
cg21565972	FLJ23754	17	rs8080423	37.5097
cg21565972	FLJ23754	17	rs7501461	37.5097
cg21565972	FLJ23754	17	rs8078087	37.5097
cg21565972	FLJ23754	17	rs12051747	37.5097
cg21565972	FLJ23754	17	rs8080625	37.5097
cg21565972	FLJ23754	17	rs8067875	37.5097
cg21565972	FLJ23754	17	rs4789675	37.5097
cg20540428	PPP4R2	3	rs9870408	37.4885
cg20540428	PPP4R2	3	rs2035811	37.4885
cg20540428	PPP4R2	3	rs9310260	37.4885
cg00849368	ARSK	5	rs17084916	37.3828
cg18705301	NDUFAF1	15	rs1899	37.2772
cg18705301	NDUFAF1	15	rs11858812	37.2772
cg00000292	ATP2A1	16	rs12444171	37.2186
cg25282410	MRPL18	6	rs2273827	37.2066
cg25282410	MRPL18	6	rs2273821	37.2066
cg20540428	PPP4R2	3	rs2322809	37.1163
cg20540428	PPP4R2	3	rs726029	37.1035
cg08679985	KLF17	1	rs600450	37.0934
cg00750606	CDA	1	rs10916819	37.0637
cg01889448	HLA-DQB1	6	rs17612858	37.0187
cg18705301	NDUFAF1	15	rs11854632	36.9849
cg18705301	NDUFAF1	15	rs316604	36.8657
cg21565972	FLJ23754	17	rs7503225	36.8626
cg21565972	FLJ23754	17	rs6502068	36.8626
cg02579736	FANCD2	3	rs13063098	36.8373
cg24235633	CDIPT	16	rs747973	36.8161
cg21565972	FLJ23754	17	rs6502070	36.6068
cg00000292	ATP2A1	16	rs8062405	36.5955
cg08634464	LOC126295	19	rs11084971	36.5207
cg12556325	C7orf29	7	GA024973	36.4735
cg20530314	AGTR1	3	rs275651	36.3391
cg05213296	BXDC1	6	rs9372284	36.2233
cg21565972	FLJ23754	17	rs6502057	36.1873
cg11471401	KRT6A	12	rs393352	36.1085
cg00000292	ATP2A1	16	rs9972693	36.0881
cg00000292	ATP2A1	16	rs9972768	36.0881
cg00000292	ATP2A1	16	rs4788101	36.0881
cg00000292	ATP2A1	16	rs4788102	36.0881
cg00000292	ATP2A1	16	rs7198606	36.0881
cg00000292	ATP2A1	16	rs8055982	36.0881
cg00000292	ATP2A1	16	rs11864107	36.0881
cg00000292	ATP2A1	16	rs3888190	36.0881
cg00000292	ATP2A1	16	rs8055138	36.0881
cg00000292	ATP2A1	16	rs4788099	36.0881
cg08660285	WDR78	1	rs2182143	36.0348
cg08660285	WDR78	1	rs3008848	36.0348
cg08660285	WDR78	1	rs3008855	36.0348
cg08660285	WDR78	1	rs2985824	36.0348
cg08660285	WDR78	1	rs912797	36.0348
cg08660285	WDR78	1	rs2985794	36.0348
cg08660285	WDR78	1	rs4655663	36.0348
cg08660285	WDR78	1	rs11208979	36.0348
cg08660285	WDR78	1	rs1137656	36.0348
cg20540428	PPP4R2	3	rs1060584	36.0022
cg21039679	FLJ35695	15	rs2132157	35.9737
cg12620499	DSU	2	GA002714	35.972
cg21565972	FLJ23754	17	rs6502055	35.9643
cg25729068	MTAC2D1	14	rs1884840	35.9559
cg21301148	MYH6	14	rs7159599	35.8621
cg08660285	WDR78	1	rs2985818	35.8455
cg06418219	SHC1	1	rs12087657	35.741
cg17711541	HIST1H2AC	6	rs1165201	35.7233
cg08660285	WDR78	1	GA019061	35.7143
cg13047596	UNQ830	2	rs709933	35.712
cg13047596	UNQ830	2	rs709934	35.712
cg18705301	NDUFAF1	15	rs11070328	35.571
cg18705301	NDUFAF1	15	rs28463309	35.571
cg18705301	NDUFAF1	15	rs7162231	35.571
cg18705301	NDUFAF1	15	rs17730589	35.571
cg18705301	NDUFAF1	15	rs7169543	35.571
cg09553448	NUP214	9	rs7859782	35.4764
cg24235633	CDIPT	16	rs889695	35.4116
cg21565972	FLJ23754	17	rs7226049	35.4042
cg08660285	WDR78	1	rs17497828	35.3854
cg08660285	WDR78	1	rs2985825	35.3431
cg22995176	UPK3B	7	rs10952936	35.1815
cg12556325	C7orf29	7	GA006757	35.1188
cg00000292	ATP2A1	16	rs2008514	35.1116
cg00000292	ATP2A1	16	rs4788095	35.1116
cg08660285	WDR78	1	rs2815359	35.0308
cg18705301	NDUFAF1	15	rs7165914	34.9948
cg21565972	FLJ23754	17	rs7502078	34.9629
cg22995176	UPK3B	7	rs2110464	34.94
cg22995176	UPK3B	7	rs7807719	34.94
cg19767249	DCPS	11	rs12786155	34.8094
cg00849368	ARSK	5	rs3909479	34.7775
cg20389709	KLF11	2	rs6721191	34.7586
cg00000292	ATP2A1	16	rs4451951	34.7513
cg19168338	CORO7	16	rs9925719	34.6044
cg21565972	FLJ23754	17	rs7221544	34.59
cg05213296	BXDC1	6	rs3851220	34.5757
cg18705301	NDUFAF1	15	rs17730888	34.484
cg22995176	UPK3B	7	rs887911	34.4697
cg21298523	NUDT9	4	rs12640451	34.4313
cg03760483	ALOX12	17	rs1042357	34.3906
cg02579736	FANCD2	3	rs17050660	34.3896
cg22398616	LECT1	13	rs3759509	34.3848
cg08878744	LCE1B	1	rs11587012	34.3652
cg22995176	UPK3B	7	rs1638154	34.3647
cg21565972	FLJ23754	17	rs8077772	34.3368
cg22995176	UPK3B	7	GA024624	34.3323
cg03760483	ALOX12	17	rs10852889	34.3254
cg11471401	KRT6A	12	rs370354	34.323
cg21565972	FLJ23754	17	rs12945993	34.1935
cg19767249	DCPS	11	rs8177374	34.0405
cg12454167	KNG1	3	rs1851665	34.0297
cg12454167	KNG1	3	rs1836860	34.0297
cg05149586	SDSL	12	rs734070	33.9928
cg05149586	SDSL	12	rs16942797	33.9928
cg05149586	SDSL	12	rs12823432	33.9928
cg24058132	GALC	14	rs17687109	33.9923
cg24058132	GALC	14	rs17797981	33.9923
cg24058132	GALC	14	rs17798011	33.9923
cg09419670	PSMD5	9	rs4837796	33.9909
cg12454167	KNG1	3	rs5029975	33.8925
cg23652631	SPATA1	1	rs17365723	33.852
cg10237469	CEACAM4	19	rs10469271	33.7534
cg21565972	FLJ23754	17	rs7209474	33.7004
cg19168338	CORO7	16	rs6500596	33.6848
cg25282410	MRPL18	6	rs9365097	33.6524
cg25729068	MTAC2D1	14	rs4904818	33.6341
cg17571291	BLVRA	7	rs17710630	33.5647
cg09419670	PSMD5	9	rs10760117	33.5638
cg25282410	MRPL18	6	rs9347340	33.5605
cg25282410	MRPL18	6	rs15982	33.5605
cg25282410	MRPL18	6	rs4709368	33.5605
cg02719634	SLC22A18AS	11	rs413781	33.4847
cg09419670	PSMD5	9	rs1060817	33.4751
cg17571291	BLVRA	7	rs10233867	33.4571
cg17339202	SYNC1	1	rs360042	33.4204
cg17339202	SYNC1	1	rs360041	33.4204
cg17385448	AGMAT	1	rs11580170	33.4149
cg17091770	STYX	14	rs7142734	33.4036
cg07175007	UHMK1	1	rs6665354	33.3645
cg02579736	FANCD2	3	rs34632086	33.3601
cg02579736	FANCD2	3	rs2272123	33.3601
cg11471401	KRT6A	12	rs422012	33.32
cg17571291	BLVRA	7	rs10229363	33.3074
cg13683864	RPL14	3	rs2276870	33.3017
cg13683864	RPL14	3	rs2276871	33.3017
cg13683864	RPL14	3	rs7628796	33.3017
cg09045681	TCF19	6	rs17197101	33.1577
cg08212685	ATG10	5	rs178957	33.1434
cg17571291	BLVRA	7	rs10281917	33.1294
cg17571291	BLVRA	7	rs10231164	33.1294
cg17571291	BLVRA	7	rs10265186	33.1294
cg17571291	BLVRA	7	rs10233697	33.1294
cg17571291	BLVRA	7	rs1044220	33.1294
cg17571291	BLVRA	7	rs13233084	33.1294
cg17571291	BLVRA	7	rs10266210	33.1294
cg17571291	BLVRA	7	rs10226623	33.1294
cg09045681	TCF19	6	rs2073724	33.1184
cg09045681	TCF19	6	rs17190776	33.1184
cg06718696	DDX48	17	rs2241886	33.0978
cg11471401	KRT6A	12	rs421007	33.0708
cg23283495	IRF6	1	rs7545542	32.7909
cg13047596	UNQ830	2	rs778340	32.7495
cg02579736	FANCD2	3	rs3774208	32.7341
cg02579736	FANCD2	3	rs6783705	32.7341
cg02579736	FANCD2	3	rs6785976	32.7341
cg02579736	FANCD2	3	rs6442154	32.7341
cg02579736	FANCD2	3	rs3894321	32.7341
cg02579736	FANCD2	3	rs17032440	32.7341
cg06150803	TNFRSF19	13	rs1928117	32.6223
cg10237469	CEACAM4	19	rs8103285	32.575
cg23750142	CA8	8	rs13274525	32.5698
cg10281770	WDR45L	17	rs3826310	32.5008
cg08679985	KLF17	1	rs1291051	32.412
cg24476569	ABCC4	13	rs8001444	32.4079
cg24476569	ABCC4	13	rs869951	32.4079
cg08085267	C17orf57	17	rs6504833	32.3834
cg17974185	CTNNBL1	20	rs6020251	32.3212
cg04058169	BUB3	10	rs2304550	32.3191
cg10237469	CEACAM4	19	rs10402677	32.2836
cg24058132	GALC	14	rs17687364	32.2577
cg19109431	NFKBIE	6	rs28362856	32.2529
cg17711541	HIST1H2AC	6	rs199741	32.2387
cg22995176	UPK3B	7	rs1329145	32.2027
cg02579736	FANCD2	3	rs17050699	32.1744
cg19767249	DCPS	11	rs3802814	32.1742
cg04058169	BUB3	10	rs3816137	32.0451
cg25229172	CCDC38	12	rs1436121	32.0269
cg13144783	CCR1	3	rs7616215	32.0084
cg18888403	HMGCL	1	rs2502979	31.9968
cg13047596	UNQ830	2	rs2675966	31.9787
cg13047596	UNQ830	2	rs2592117	31.9787
cg13047596	UNQ830	2	rs2592116	31.9787
cg13047596	UNQ830	2	rs2592115	31.9787
cg10237469	CEACAM4	19	rs8107152	31.9084
cg08212685	ATG10	5	rs6895884	31.8987
cg02844051	ZD52F10	19	rs12460932	31.7967
cg12447832	TTC15	2	rs13022433	31.7805
cg19109431	NFKBIE	6	rs28362854	31.6791
cg19109431	NFKBIE	6	rs2233434	31.6791
cg10237469	CEACAM4	19	rs9304604	31.6543
cg13300756	HAS1	19	rs7248778	31.6086
cg09604428	PB1	3	rs2251219	31.6065
cg13144783	CCR1	3	rs4683184	31.606
cg17091770	STYX	14	rs7143253	31.6036
cg17091770	STYX	14	rs11625099	31.6036
cg10237469	CEACAM4	19	rs11666835	31.579
cg25229172	CCDC38	12	rs4762643	31.5705
cg03760483	ALOX12	17	rs15966	31.5687
cg10281770	WDR45L	17	rs12950772	31.5394
cg10735607	TMEM109	11	rs7126832	31.4826
cg09553448	NUP214	9	rs975277	31.4388
cg14159672	FLJ32569	1	rs708724	31.3817
cg14159672	FLJ32569	1	rs708725	31.3817
cg21565972	FLJ23754	17	rs4247357	31.3637
cg21565972	FLJ23754	17	rs7217625	31.3637
cg13144783	CCR1	3	rs2087726	31.3233
cg05149586	SDSL	12	rs12815112	31.3172
cg14141399	HAS1	19	rs7248778	31.2816
cg13877915	ZNF132	19	rs9304815	31.2731
cg06027949	SNX16	8	rs11776932	31.2669
cg06027949	SNX16	8	rs774469	31.2669
cg06027949	SNX16	8	rs1021329	31.2669
cg06027949	SNX16	8	rs10504741	31.2669
cg06027949	SNX16	8	rs1451994	31.2669
cg17091770	STYX	14	rs12436601	31.2634
cg04058169	BUB3	10	rs7897156	31.2611
cg18888403	HMGCL	1	rs6697805	31.2468
cg20389709	KLF11	2	rs7632	31.2233
cg04058169	BUB3	10	rs3763741	31.1953
cg15691649	SLC17A3	6	rs1165201	31.1805
cg02579736	FANCD2	3	rs3732968	31.1711
cg25229172	CCDC38	12	rs1982138	31.1554
cg10237469	CEACAM4	19	rs1859341	31.1049
cg09604428	PB1	3	rs1961958	31.1008
cg07175007	UHMK1	1	rs12757408	31.0835
cg00000292	ATP2A1	16	rs12928404	31.0742
cg14951292	HMOX2	16	rs11639998	31.0473
cg13683864	RPL14	3	rs6771527	31.0061
cg13683864	RPL14	3	rs11539046	31.0061
cg20727362	CYB5R3	22	rs2284088	31
cg13877915	ZNF132	19	rs6510152	30.9816
cg19767249	DCPS	11	rs8177343	30.9758
cg02579736	FANCD2	3	rs3732967	30.9417
cg02579736	FANCD2	3	rs3732966	30.9417
cg02579736	FANCD2	3	rs13063929	30.9417
cg10281770	WDR45L	17	rs11655621	30.9416
cg09604428	PB1	3	rs6762813	30.9225
cg17385448	AGMAT	1	rs2236215	30.9139
cg17091770	STYX	14	rs12435056	30.8918
cg03760483	ALOX12	17	rs11078659	30.8815
cg04762213	BAT2	6	rs2857693	30.8458
cg22995176	UPK3B	7	rs1754202	30.8117
cg15028436	TXNDC3	7	rs16879722	30.7991
cg15205507	ZNF331	19	rs10405978	30.7839
cg11890956	DSCR2	21	rs6517522	30.7822
cg02945646	AP1G2	14	rs12886523	30.7724
cg02945646	AP1G2	14	rs35309020	30.7724
cg02945646	AP1G2	14	rs28403575	30.7724
cg02945646	AP1G2	14	rs34015250	30.7724
cg08660285	WDR78	1	rs2755244	30.7643
cg09604428	PB1	3	rs11177	30.7593
cg09604428	PB1	3	rs11130317	30.7593
cg09604428	PB1	3	rs2028216	30.7593
cg09604428	PB1	3	rs2289250	30.7593
cg09604428	PB1	3	rs11130315	30.7593
cg09604428	PB1	3	rs12488461	30.7593
cg09604428	PB1	3	rs12496634	30.7593
cg09604428	PB1	3	rs12487445	30.7593
cg09604428	PB1	3	rs2164884	30.7593
cg09604428	PB1	3	rs4687636	30.7593
cg09604428	PB1	3	rs3755806	30.7593
cg09604428	PB1	3	rs4687638	30.7593
cg09604428	PB1	3	rs13064064	30.7593
cg09604428	PB1	3	rs13068293	30.7593
cg21065959	LCE1E	1	rs11587012	30.6125
cg14696820	LCE1A	1	rs1888964	30.5914
cg14696820	LCE1A	1	rs2879458	30.5914
cg20637307	ERBB4	2	rs7355673	30.5763
cg20637307	ERBB4	2	rs2128321	30.5763
cg08085267	C17orf57	17	rs35161461	30.5632
cg04762213	BAT2	6	rs2857697	30.5534
cg05213296	BXDC1	6	rs3763195	30.5311
cg17091770	STYX	14	rs2884343	30.5245
cg09553448	NUP214	9	rs928675	30.5039
cg10735607	TMEM109	11	rs2868245	30.5029
cg10735607	TMEM109	11	rs3763841	30.5029
cg10735607	TMEM109	11	rs3763840	30.5029
cg11471401	KRT6A	12	rs830378	30.4799
cg10237469	CEACAM4	19	rs28447294	30.4771
cg23750142	CA8	8	rs6998745	30.4571
cg19168338	CORO7	16	rs7205189	30.4428
cg19168338	CORO7	16	rs11076830	30.4283
cg18705301	NDUFAF1	15	rs11635906	30.3986
cg17091770	STYX	14	rs11620764	30.3918
cg14893161	FLJ32569	1	rs708724	30.3814
cg14893161	FLJ32569	1	rs708725	30.3814
cg17339202	SYNC1	1	rs786302	30.3078
cg14401897	KIAA0963	19	rs873289	30.2674
cg10237469	CEACAM4	19	rs8102519	30.2646
cg09045681	TCF19	6	rs130072	30.2342
cg02579736	FANCD2	3	rs3846177	30.2162
cg11706911	AGMAT	1	rs2042367	30.2157
cg11706911	AGMAT	1	rs1862710	30.2157
cg25356886	CRYGD	2	rs10932241	30.2043
cg08878744	LCE1B	1	rs1888964	30.1827
cg08878744	LCE1B	1	rs2879458	30.1827
cg21771250	FAM83F	22	rs2958650	30.1776
cg08660285	WDR78	1	rs2755246	30.1265
cg08660285	WDR78	1	rs2755250	30.1265
cg06027949	SNX16	8	rs10111831	30.1196
cg17974185	CTNNBL1	20	rs2281148	30.1021
cg23750142	CA8	8	rs7843385	30.0953
cg23123362	ICF45	5	rs1846664	30.0296
cg10735607	TMEM109	11	rs7107068	30.0287
cg10735607	TMEM109	11	rs4939475	30.0287
cg10735607	TMEM109	11	rs12291364	30.0287
cg21565972	FLJ23754	17	rs4789670	29.9788
cg08660285	WDR78	1	rs2815371	29.9274
cg06027949	SNX16	8	rs1817107	29.9269
cg06027949	SNX16	8	rs1452001	29.9269
cg06027949	SNX16	8	rs1376841	29.9269
cg04058169	BUB3	10	rs1058359	29.9118
cg13119609	APOC2	19	rs2288911	29.8987
cg09604428	PB1	3	rs13082960	29.8943
cg04762213	BAT2	6	rs2844475	29.8726
cg14159672	FLJ32569	1	rs823094	29.83
cg10735607	TMEM109	11	GA027883	29.8253
cg27535305	SCP2	1	rs511599	29.8161
cg27535305	SCP2	1	rs576891	29.8161
cg27535305	SCP2	1	rs11206043	29.8161
cg27535305	SCP2	1	rs1775540	29.8161
cg07356753	GBE1	3	rs7620240	29.7784
cg09604428	PB1	3	rs2336545	29.7688
cg09604428	PB1	3	rs10780035	29.7688
cg09604428	PB1	3	rs10865976	29.7688
cg09604428	PB1	3	rs2268026	29.7688
cg04058169	BUB3	10	rs4980181	29.7437
cg10735607	TMEM109	11	rs2240045	29.6597
cg10735607	TMEM109	11	rs2074418	29.6597
cg10735607	TMEM109	11	rs7928208	29.6597
cg06027949	SNX16	8	rs2600604	29.6539
cg04616566	THSD4	15	rs17737742	29.6413
cg02358804	ZNF146	19	rs2910681	29.6263
cg02358804	ZNF146	19	rs2432055	29.6263
cg19767249	DCPS	11	rs1893352	29.4921
cg12447832	TTC15	2	rs12464175	29.489
cg04727522	C18orf22	18	rs12964779	29.4424
cg07356753	GBE1	3	rs11711331	29.4373
cg07356753	GBE1	3	rs11915042	29.4373
cg08085267	C17orf57	17	rs12600865	29.2656
cg23069305	SENP1	12	rs726354	29.2453
cg23069305	SENP1	12	rs10492080	29.2453
cg02579736	FANCD2	3	rs9875081	29.2419
cg10735607	TMEM109	11	rs7946859	29.211
cg05089968	MGC35308	6	rs10946158	29.1878
cg02579736	FANCD2	3	rs6791810	29.1725
cg02579736	FANCD2	3	rs13319597	29.1725
cg23283495	IRF6	1	rs2013162	29.159
cg09604428	PB1	3	rs2230535	29.1127
cg07356753	GBE1	3	rs3849571	29.1074
cg05089968	MGC35308	6	rs12214812	29.0821
cg23283495	IRF6	1	rs2073486	28.9962
cg13105904	KIAA0323	14	rs2273629	28.9955
cg08872550	CA2	8	rs4566	28.9334
cg10735607	TMEM109	11	rs2074416	28.8731
cg10735607	TMEM109	11	rs7114357	28.8731
cg09553448	NUP214	9	rs2148659	28.8633
cg23069305	SENP1	12	rs7296913	28.857
cg23069305	SENP1	12	rs1476608	28.857
cg23069305	SENP1	12	rs17122651	28.857
cg23069305	SENP1	12	rs3742074	28.857
cg23069305	SENP1	12	rs11613485	28.857
cg14893161	FLJ32569	1	rs823094	28.7999
cg10237469	CEACAM4	19	rs10403979	28.7937
cg06851207	FLJ10781	19	rs12978825	28.7881
cg06851207	FLJ10781	19	rs3826853	28.7881
cg14332079	CDCA2	8	rs4872313	28.7577
cg20540428	PPP4R2	3	rs9869215	28.7307
cg08872550	CA2	8	rs2307075	28.6851
cg10735607	TMEM109	11	rs2072098	28.6507
cg21565972	FLJ23754	17	rs9891962	28.6365
cg12556325	C7orf29	7	rs11764936	28.6168
cg04727522	C18orf22	18	rs11664762	28.6013
cg09553448	NUP214	9	rs2281905	28.5847
cg04727522	C18orf22	18	rs3744870	28.565
cg12620499	DSU	2	rs1344694	28.5429
cg00659129	DDEF1	8	rs7812299	28.5337
cg00659129	DDEF1	8	rs7812469	28.5337
cg14001035	ATP10A	15	rs8038726	28.5303
cg08085267	C17orf57	17	rs7218813	28.5231
cg08085267	C17orf57	17	rs2271803	28.5231
cg09604428	PB1	3	rs2239551	28.5154
cg27519424	HLCS	21	rs8132470	28.4881
cg05149586	SDSL	12	rs12832115	28.4697
cg05089968	MGC35308	6	rs4144886	28.45
cg21565972	FLJ23754	17	rs4789671	28.4325
cg21565972	FLJ23754	17	rs2228309	28.4279
cg00659129	DDEF1	8	rs10090231	28.4112
cg00659129	DDEF1	8	rs10090767	28.4112
cg00659129	DDEF1	8	rs11992932	28.4112
cg00659129	DDEF1	8	rs11997462	28.4112
cg00659129	DDEF1	8	rs11993714	28.4112
cg05149586	SDSL	12	rs7295347	28.3919
cg23499129	MGC35308	6	rs1998168	28.3685
cg04559909	CXCL5	4	rs425535	28.3643
cg21301148	MYH6	14	rs7147244	28.3352
cg00000292	ATP2A1	16	rs28698667	28.3164
cg00000292	ATP2A1	16	rs4788084	28.3164
cg22995176	UPK3B	7	rs2533952	28.2541
cg15028436	TXNDC3	7	rs1470719	28.248
cg00000292	ATP2A1	16	rs12446550	28.2454
cg04384208	FCGR3A	1	rs12129787	28.2272
cg23069305	SENP1	12	rs11609399	28.2117
cg10237469	CEACAM4	19	rs10405906	28.1862
cg10237469	CEACAM4	19	rs7253056	28.1862
cg05089968	MGC35308	6	rs10455809	28.1531
cg08660285	WDR78	1	rs2985822	28.1092
cg09604428	PB1	3	rs3774354	28.1044
cg10281770	WDR45L	17	rs3826309	28.0788
cg21565972	FLJ23754	17	rs9908277	28.0653
cg11632617	PPCDC	15	rs2120019	28.0637
cg01889448	HLA-DQB1	6	rs17843604	28.0563
cg10735607	TMEM109	11	rs4939477	28.0457
cg14159672	FLJ32569	1	rs823096	28.003
cg05342835	SYNC1	1	rs360042	27.9992
cg05342835	SYNC1	1	rs360041	27.9992
cg04762213	BAT2	6	rs2736171	27.9977
cg06851207	FLJ10781	19	GA034772	27.9342
cg00849368	ARSK	5	rs10515227	27.9162
cg07685786	S100B	21	rs2839364	27.9002
cg02579736	FANCD2	3	rs6804473	27.8985
cg02579736	FANCD2	3	rs7611218	27.8985
cg21565972	FLJ23754	17	rs9907757	27.8947
cg12339802	C1orf109	1	rs768659	27.8916
cg14951292	HMOX2	16	rs3747584	27.8722
cg11632617	PPCDC	15	rs13056	27.7917
cg11632617	PPCDC	15	rs2304903	27.7917
cg13560548	C3orf24	3	rs7652935	27.7642
cg13560548	C3orf24	3	rs6764068	27.7642
cg19168338	CORO7	16	rs6500598	27.7291
cg12819826	PPAN	19	rs3760755	27.7245
cg04001333	C14orf58	14	rs4903329	27.6973
cg04001333	C14orf58	14	rs2287015	27.6973
cg04001333	C14orf58	14	rs2287016	27.6973
cg00000292	ATP2A1	16	rs3859172	27.6799
cg03222066	ABCG4	11	rs4301800	27.6753
cg08872550	CA2	8	GA025296	27.668
cg05695927	SPATA5L1	15	rs3809472	27.6651
cg05695927	SPATA5L1	15	rs1820518	27.6651
cg05695927	SPATA5L1	15	rs12440038	27.6651
cg00849368	ARSK	5	rs11949551	27.656
cg12973651	CNFN	19	rs3810147	27.6488
cg11632617	PPCDC	15	rs8028632	27.6359
cg20389709	KLF11	2	rs3885668	27.6306
cg18151487	ARL3	10	rs10786705	27.6255
cg14893161	FLJ32569	1	rs823096	27.5784
cg10237469	CEACAM4	19	rs16975865	27.5738
cg22995176	UPK3B	7	rs6465128	27.5563
cg20540428	PPP4R2	3	rs4677232	27.55
cg00000292	ATP2A1	16	rs4788069	27.4413
cg14159672	FLJ32569	1	rs1172198	27.4202
cg11706911	AGMAT	1	rs1820204	27.4145
cg11706911	AGMAT	1	rs1820205	27.4145
cg11706911	AGMAT	1	rs4263990	27.4145
cg11706911	AGMAT	1	rs3795760	27.4145
cg11706911	AGMAT	1	rs10927796	27.4145
cg11706911	AGMAT	1	rs2042371	27.4145
cg11706911	AGMAT	1	rs1052576	27.4145
cg11471401	KRT6A	12	rs365763	27.4003
cg22680812	EPB42	15	rs16957292	27.3965
cg21565972	FLJ23754	17	rs4641801	27.3693
cg21301148	MYH6	14	rs12890908	27.3633
cg23659398	PPP3CC	8	rs11986952	27.3633
cg03222066	ABCG4	11	rs595412	27.3446
cg03222066	ABCG4	11	rs671872	27.3446
cg10001720	LAPTM5	1	rs10914193	27.3093
cg10001720	LAPTM5	1	rs3762296	27.3093
cg16094954	BCL3	19	rs2965169	27.2648
cg24884084	SPRR1B	1	rs11587012	27.2593
cg13560548	C3orf24	3	rs3846177	27.2551
cg20203395	MGC33648	5	rs860580	27.248
cg20263942	GOLPH2	9	rs957617	27.2427
cg10237469	CEACAM4	19	rs11665870	27.2314
cg12556325	C7orf29	7	rs2108854	27.2195
cg20530314	AGTR1	3	rs2638363	27.1587
cg00000292	ATP2A1	16	rs34835	27.0996
cg18294158	ORC5L	7	rs12705189	27.0991
cg13560548	C3orf24	3	rs6791810	27.0788
cg13560548	C3orf24	3	rs13319597	27.0788
cg13560548	C3orf24	3	rs7648104	27.0445
cg13560548	C3orf24	3	rs17032278	27.0445
cg13560548	C3orf24	3	rs7631678	27.0445
cg13560548	C3orf24	3	rs7637888	27.0445
cg13560548	C3orf24	3	rs17032295	27.0445
cg11471401	KRT6A	12	rs583678	27.0424
cg25229172	CCDC38	12	GA011003	27.0384
cg00042156	MGC16291	10	rs2801023	27.0225
cg25172835	PUNC	15	rs7182756	27.0131
cg13410437	OR5P2	11	rs11500784	26.9815
cg04619854	UBXD4	2	rs12616678	26.9749
cg11890956	DSCR2	21	rs418359	26.9684
cg08123074	PHACTR4	1	rs6674161	26.9648
cg21771250	FAM83F	22	rs17406386	26.9493
cg13560548	C3orf24	3	rs9875081	26.9471
cg04058169	BUB3	10	rs10902883	26.9393
cg11471401	KRT6A	12	rs1798639	26.9171
cg17091770	STYX	14	rs2273743	26.888
cg11706911	AGMAT	1	rs4646018	26.8812
cg11706911	AGMAT	1	rs2042370	26.8812
cg11706911	AGMAT	1	rs1052571	26.8812
cg21771250	FAM83F	22	rs2958659	26.8494
cg08085267	C17orf57	17	rs3760372	26.8275
cg27535305	SCP2	1	rs480299	26.8054
cg24750391	PON3	7	rs17882539	26.7883
cg13119609	APOC2	19	rs204905	26.7524
cg11890956	DSCR2	21	rs2183573	26.7193
cg09553448	NUP214	9	rs16922	26.6761
cg06418219	SHC1	1	rs4578216	26.6489
cg15691649	SLC17A3	6	rs199741	26.6438
cg09134726	PRTN3	19	rs2066983	26.6423
cg13560548	C3orf24	3	rs6442150	26.6385
cg00000292	ATP2A1	16	rs7186573	26.6299
cg00000292	ATP2A1	16	rs4788073	26.6299
cg00000292	ATP2A1	16	rs17640009	26.6299
cg14332079	CDCA2	8	rs11135869	26.6237
cg14332079	CDCA2	8	rs10866843	26.6237
cg14332079	CDCA2	8	rs6557843	26.6237
cg21832243	TTC3	21	rs2298682	26.6175
cg11632617	PPCDC	15	rs3850093	26.6088
cg13877915	ZNF132	19	rs893186	26.5959
cg18885346	PKHD1	6	rs9357723	26.5774
cg04619854	UBXD4	2	rs12623521	26.5651
cg09604428	PB1	3	rs34017441	26.5484
cg10001720	LAPTM5	1	rs4614309	26.544
cg02358804	ZNF146	19	rs2432053	26.5424
cg20389709	KLF11	2	rs4669524	26.4377
cg14159672	FLJ32569	1	rs823130	26.4167
cg10237469	CEACAM4	19	rs8102439	26.3852
cg22802439	UPK1A	19	rs4806187	26.3684
cg02351381	C12orf34	12	rs11068103	26.3674
cg00000292	ATP2A1	16	rs7193402	26.3443
cg23069305	SENP1	12	rs4760620	26.3118
cg12924262	CHPT1	12	rs2695284	26.2947
cg12924262	CHPT1	12	rs2559854	26.2947
cg12924262	CHPT1	12	rs3809260	26.2947
cg12924262	CHPT1	12	rs2695290	26.2947
cg03222066	ABCG4	11	rs11217164	26.198
cg05695927	SPATA5L1	15	rs4774580	26.1688
cg05695927	SPATA5L1	15	rs4395020	26.1688
cg05695927	SPATA5L1	15	rs3759899	26.1688
cg05695927	SPATA5L1	15	rs12437840	26.1688
cg05695927	SPATA5L1	15	rs12437887	26.1688
cg05695927	SPATA5L1	15	rs7164602	26.1688
cg05695927	SPATA5L1	15	rs1346268	26.1688
cg18151487	ARL3	10	rs3740606	26.1537
cg18959422	MYBPH	1	rs762625	26.1073
cg00000292	ATP2A1	16	rs4788076	26.1071
cg13683864	RPL14	3	rs6801859	26.0657
cg16354207	UBE2F	2	rs10167355	26.0313
cg11554507	NEUROD6	7	rs11767648	26.0023
cg04619854	UBXD4	2	rs2712065	25.9846
cg17571291	BLVRA	7	rs10248844	25.9622
cg12819826	PPAN	19	rs3760756	25.959
cg13560548	C3orf24	3	rs6804473	25.9508
cg13560548	C3orf24	3	rs7611218	25.9508
cg14893161	FLJ32569	1	rs1172198	25.9341
cg02828104	Kua	20	rs170825	25.9205
cg14332079	CDCA2	8	rs2659582	25.9181
cg07181349	KIT	4	rs6554198	25.89
cg11554507	NEUROD6	7	rs2233402	25.8878
cg24058132	GALC	14	rs10483987	25.8854
cg06200697	CTNND1	11	rs530094	25.8558
cg06200697	CTNND1	11	rs541245	25.8558
cg06200697	CTNND1	11	rs501054	25.8558
cg06200697	CTNND1	11	rs483030	25.8558
cg06200697	CTNND1	11	rs612688	25.8558
cg06200697	CTNND1	11	rs608648	25.8558
cg06200697	CTNND1	11	rs675154	25.8558
cg18888403	HMGCL	1	rs35385477	25.8439
cg07181349	KIT	4	rs999020	25.8242
cg14332079	CDCA2	8	rs13277090	25.8224
cg25734864	PROZ	13	rs7335409	25.8185
cg14332079	CDCA2	8	rs6557842	25.8162
cg14332079	CDCA2	8	rs1567121	25.8162
cg05342835	SYNC1	1	rs786302	25.8076
cg17091770	STYX	14	rs7148178	25.7825
cg00000292	ATP2A1	16	rs26528	25.7577
cg07211259	PDCD1LG2	9	rs16923189	25.7567
cg16708981	ZNF677	19	rs16984664	25.6861
cg24750391	PON3	7	rs11764079	25.6808
cg24750391	PON3	7	rs11770903	25.6808
cg00000292	ATP2A1	16	rs3785354	25.6729
cg00000292	ATP2A1	16	rs4787457	25.6729
cg00000292	ATP2A1	16	rs4788079	25.6729
cg00000292	ATP2A1	16	rs4787456	25.6729
cg00000292	ATP2A1	16	rs4788078	25.6729
cg22484793	TLR9	3	rs187084	25.6663
cg06985415	C10orf39	10	rs2818387	25.6233
cg23855392	MTHFS	15	rs16971515	25.613
cg24884084	SPRR1B	1	rs1888964	25.6084
cg24884084	SPRR1B	1	rs2879458	25.6084
cg27257987	PSG4	19	rs3746297	25.5991
cg14893161	FLJ32569	1	rs823130	25.598
cg00042156	MGC16291	10	rs2801951	25.5744
cg27535305	SCP2	1	rs1241980	25.5737
cg13877915	ZNF132	19	rs3764535	25.5474
cg00000292	ATP2A1	16	rs153109	25.5366
cg23283495	IRF6	1	rs17015250	25.535
cg02828104	Kua	20	rs6020298	25.5332
cg03552103	2013-09-10	2	rs6594049	25.5265
cg22333868	SYT1	12	rs2037743	25.52
cg04121983	CASKIN2	17	rs35643020	25.5161
cg03222066	ABCG4	11	rs668033	25.5092
cg10104451	ARC	8	rs10097505	25.4634
cg13877915	ZNF132	19	rs1077420	25.4273
cg02828104	Kua	20	rs6125918	25.4158
cg19680672	MGMT	10	rs544217	25.3977
cg09553448	NUP214	9	rs10901354	25.3907
cg18888403	HMGCL	1	rs2473375	25.3878
cg18103150	C11orf47	11	rs17243759	25.3692
cg18103150	C11orf47	11	rs11040900	25.3692
cg18103150	C11orf47	11	rs10839568	25.3692
cg18103150	C11orf47	11	rs4758423	25.3692
cg00000292	ATP2A1	16	rs4788074	25.3152
cg18705301	NDUFAF1	15	rs28493702	25.3013
cg04619854	UBXD4	2	rs2551341	25.2912
cg04619854	UBXD4	2	rs7564732	25.2912
cg13119609	APOC2	19	rs7257916	25.2279
cg07175007	UHMK1	1	rs6700298	25.2244
cg10735607	TMEM109	11	rs2074417	25.1921
cg27398547	C14orf39	14	rs965455	25.1913
cg27398547	C14orf39	14	rs2224410	25.1913
cg19680672	MGMT	10	rs570967	25.1898
cg14076161	PRB4	12	rs10772397	25.1752
cg02828104	Kua	20	rs232736	25.1706
cg20389709	KLF11	2	rs6432055	25.1462
cg04559909	CXCL5	4	rs2457996	25.142
cg07356753	GBE1	3	rs3849570	25.1023
cg03222066	ABCG4	11	rs595359	25.0903
cg08380539	CTBS	1	rs2911597	25.0793
cg18151487	ARL3	10	rs3781571	25.0769
cg14332079	CDCA2	8	rs965130	25.0687
cg18888403	HMGCL	1	rs12031592	25.0451
cg08380539	CTBS	1	rs2945145	25.0275
cg09604428	PB1	3	rs3796353	24.9917
cg09604428	PB1	3	rs6786919	24.9917
cg09604428	PB1	3	rs11714565	24.9917
cg18888403	HMGCL	1	rs974698	24.985
cg18888403	HMGCL	1	rs1018396	24.985
cg27398547	C14orf39	14	rs1268621	24.9686
cg08123074	PHACTR4	1	rs16837603	24.9588
cg13560548	C3orf24	3	rs9849434	24.9554
cg13560548	C3orf24	3	rs2272124	24.9554
cg13560548	C3orf24	3	rs7647987	24.9554
cg13560548	C3orf24	3	rs12152512	24.9554
cg02198044	NEDD4	15	rs1509408	24.934
cg07175007	UHMK1	1	rs10919548	24.9286
cg00000292	ATP2A1	16	rs40837	24.9223
cg21878918	LOC56901	12	rs4075325	24.9194
cg07880854	FLJ37440	2	rs10180018	24.9149
cg24150528	FLJ10246	5	rs12514198	24.9104
cg05016508	FLRT1	11	rs687581	24.8891
cg18059933	TP53INP1	8	GA007097	24.8889
cg12454167	KNG1	3	rs2689197	24.8571
cg12454167	KNG1	3	rs2651640	24.8571
cg01119135	C1orf116	1	rs2629676	24.8273
cg20540428	PPP4R2	3	rs902650	24.8266
cg12620499	DSU	2	rs6435930	24.8261
cg15872103	SLC35F5	2	rs1053413	24.8226
cg08085267	C17orf57	17	rs3809863	24.8078
cg16907488	CCDC17	1	rs4660312	24.8041
cg16907488	CCDC17	1	rs3013595	24.8041
cg04619854	UBXD4	2	rs6731333	24.7982
cg13119609	APOC2	19	rs5157	24.7937
cg27398547	C14orf39	14	rs12147690	24.7927
cg06665322	GPA33	1	rs2281960	24.7841
cg09604428	PB1	3	rs8906	24.7391
cg09604428	PB1	3	rs6976	24.7391
cg27398547	C14orf39	14	rs11845369	24.7017
cg27398547	C14orf39	14	rs1254324	24.7017
cg27398547	C14orf39	14	rs713336	24.7017
cg27398547	C14orf39	14	rs10151958	24.7017
cg20540428	PPP4R2	3	rs4677225	24.685
cg21717724	PSMD5	9	rs12343516	24.6604
cg27398547	C14orf39	14	rs8020587	24.6576
cg15872103	SLC35F5	2	rs3748906	24.6295
cg17687883	MTHFD2	2	rs1723285	24.6226
cg03116740	TSPAN4	11	rs1130698	24.6077
cg03116740	TSPAN4	11	rs28551040	24.5903
cg09553448	NUP214	9	rs4740420	24.5893
cg27398547	C14orf39	14	rs1956549	24.5728
cg09604428	PB1	3	rs2289249	24.5629
cg12454167	KNG1	3	rs1648715	24.5618
cg05766474	CCL16	17	rs2073667	24.5484
cg10741760	HTR6	1	rs10917509	24.5214
cg18059933	TP53INP1	8	rs896854	24.5155
cg20540428	PPP4R2	3	rs7640805	24.5092
cg09604428	PB1	3	rs17052256	24.5089
cg20727362	CYB5R3	22	rs2285141	24.4949
cg13560548	C3orf24	3	rs7615646	24.4745
cg18888403	HMGCL	1	rs760941	24.4589
cg14159672	FLJ32569	1	rs823105	24.4491
cg08380539	CTBS	1	rs2911598	24.4185
cg14332079	CDCA2	8	rs2659590	24.4069
cg10741760	HTR6	1	rs6693503	24.4039
cg18098286	UGT1A10	2	rs17863759	24.3903
cg12620499	DSU	2	rs934154	24.3766
cg13560548	C3orf24	3	rs13066757	24.3552
cg20945531	FLJ34503	6	rs4945983	24.3364
cg24476569	ABCC4	13	rs871052	24.3246
cg27398547	C14orf39	14	rs1254317	24.3229
cg11173246	TSPAN4	11	rs28551040	24.2993
cg01757745	C10orf93	10	rs4242712	24.265
cg20945531	FLJ34503	6	rs4945507	24.2412
cg26195577	C20orf3	20	rs6707	24.2404
cg26195577	C20orf3	20	rs227658	24.2404
cg00000292	ATP2A1	16	rs9931989	24.2217
cg00000292	ATP2A1	16	rs7188071	24.2217
cg27398547	C14orf39	14	rs10873125	24.221
cg11471401	KRT6A	12	rs406857	24.2143
cg23069305	SENP1	12	rs1859441	24.1926
cg27398547	C14orf39	14	rs1955696	24.1925
cg22396129	ZCRB1	12	rs3810788	24.192
cg21132104	SPATA5L1	15	rs3809472	24.1781
cg21132104	SPATA5L1	15	rs1820518	24.1781
cg21132104	SPATA5L1	15	rs12440038	24.1781
cg10872209	ARL3	10	rs10786705	24.1497
cg11471401	KRT6A	12	rs401926	24.1396
cg11471401	KRT6A	12	rs423949	24.1396
cg11471401	KRT6A	12	rs1798640	24.1396
cg11471401	KRT6A	12	rs67876	24.1396
cg11471401	KRT6A	12	rs298109	24.1396
cg11471401	KRT6A	12	rs182436	24.1396
cg24750391	PON3	7	rs13226149	24.1389
cg13047596	UNQ830	2	rs2166441	24.1138
cg08380539	CTBS	1	rs11164023	24.1035
cg20945531	FLJ34503	6	rs4945982	24.0963
cg08634464	LOC126295	19	rs10410539	24.0876
cg03222066	ABCG4	11	rs547345	24.0691
cg23297477	CMTM3	16	rs7199632	24.0619
cg00000292	ATP2A1	16	rs7359397	24.06
cg00000292	ATP2A1	16	rs12325113	24.06
cg04428453	FLJ20581	16	rs7198481	24.0599
cg21832243	TTC3	21	rs8127148	24.0533
cg21832243	TTC3	21	rs6517404	24.0533
cg18881501	MAP2K3	17	rs1009133	23.9759
cg07880854	FLJ37440	2	rs10166396	23.9706
cg08380539	CTBS	1	rs12119873	23.9181
cg12620499	DSU	2	rs1991533	23.9177
cg08085267	C17orf57	17	rs7214410	23.9052
cg13560548	C3orf24	3	rs2272123	23.8883
cg13560548	C3orf24	3	rs34632086	23.8883
cg24150528	FLJ10246	5	rs12110174	23.8498
cg11173246	TSPAN4	11	rs28620453	23.838
cg21132104	SPATA5L1	15	rs3759899	23.8098
cg21132104	SPATA5L1	15	rs12437840	23.8098
cg21132104	SPATA5L1	15	rs12437887	23.8098
cg21132104	SPATA5L1	15	rs7164602	23.8098
cg21132104	SPATA5L1	15	rs1346268	23.8098
cg21132104	SPATA5L1	15	rs4774580	23.8098
cg21132104	SPATA5L1	15	rs4395020	23.8098
cg27535305	SCP2	1	rs536621	23.8091
cg27535305	SCP2	1	rs514881	23.8091
cg00000292	ATP2A1	16	rs7498555	23.8086
cg11173246	TSPAN4	11	rs1130663	23.791
cg11173246	TSPAN4	11	rs7929032	23.791
cg11173246	TSPAN4	11	rs17416106	23.791
cg21832243	TTC3	21	rs2835576	23.7741
cg21832243	TTC3	21	rs2835577	23.7741
cg21832243	TTC3	21	rs2835578	23.7741
cg21832243	TTC3	21	rs2835579	23.7741
cg21832243	TTC3	21	rs2006941	23.7741
cg21832243	TTC3	21	rs2835600	23.7741
cg21832243	TTC3	21	rs2835574	23.7741
cg16907488	CCDC17	1	rs3014238	23.7702
cg02579736	FANCD2	3	rs6781811	23.7549
cg02579736	FANCD2	3	rs6789156	23.7549
cg16907488	CCDC17	1	rs28647556	23.7423
cg21252483	NUCB1	19	rs3760785	23.7273
cg20203395	MGC33648	5	rs10461617	23.7243
cg03116740	TSPAN4	11	rs1130680	23.7167
cg12620499	DSU	2	rs7590720	23.7155
cg00659129	DDEF1	8	rs7011509	23.7064
cg00659129	DDEF1	8	rs7016144	23.7064
cg00292662	LGALS1	22	GA018078	23.7008
cg21832243	TTC3	21	rs1015549	23.6569
cg15928398	ST6GAL1	3	rs6767800	23.6509
cg21717724	PSMD5	9	rs2416800	23.6392
cg06873352	LYK5	17	rs1982400	23.6313
cg11706911	AGMAT	1	rs3795762	23.6207
cg27519424	HLCS	21	rs2409872	23.61
cg02579736	FANCD2	3	rs6442147	23.6089
cg09134726	PRTN3	19	rs351111	23.5954
cg21301148	MYH6	14	rs11850295	23.5947
cg15316289	CRELD2	22	rs9616380	23.5873
cg09604428	PB1	3	rs4687626	23.5812
cg06027949	SNX16	8	rs1966850	23.5802
cg25729068	MTAC2D1	14	rs10498631	23.5669
cg25729068	MTAC2D1	14	rs10498632	23.5669
cg11706911	AGMAT	1	rs10927797	23.5588
cg04103317	SPINK4	9	rs550758	23.5583
cg04103317	SPINK4	9	rs706107	23.5583
cg04103317	SPINK4	9	rs706108	23.5583
cg16907488	CCDC17	1	rs4660882	23.5527
cg13560548	C3orf24	3	rs13063098	23.5095
cg18003698	GNRHR	4	rs13102739	23.5043
cg08085267	C17orf57	17	rs9893901	23.4848
cg02844051	ZD52F10	19	GA034408	23.4653
cg06027949	SNX16	8	rs12542978	23.4642
cg11173246	TSPAN4	11	rs7928935	23.4494
cg16907488	CCDC17	1	rs4274104	23.4483
cg10771262	TCF21	6	rs2327430	23.4423
cg01889448	HLA-DQB1	6	rs9274689	23.4305
cg19680672	MGMT	10	rs513736	23.4156
cg04619854	UBXD4	2	rs2551337	23.3909
cg08085267	C17orf57	17	rs12452796	23.3896
cg21832243	TTC3	21	rs3787780	23.376
cg06027949	SNX16	8	rs11779650	23.3633
cg14893161	FLJ32569	1	rs823105	23.3468
cg13047596	UNQ830	2	rs1947105	23.3273
cg13047596	UNQ830	2	rs1446311	23.3273
cg13047596	UNQ830	2	rs3816334	23.3273
cg13047596	UNQ830	2	rs991873	23.3273
cg13047596	UNQ830	2	rs6437074	23.3273
cg13047596	UNQ830	2	rs3817311	23.3273
cg13047596	UNQ830	2	rs283486	23.3273
cg13047596	UNQ830	2	rs11555646	23.3273
cg13047596	UNQ830	2	rs13013142	23.3273
cg00000292	ATP2A1	16	rs151181	23.3152
cg01776246	COIL	17	rs2301823	23.2815
cg15746187	FBXO44	1	rs1883575	23.281
cg11173246	TSPAN4	11	rs1130680	23.2762
cg02351381	C12orf34	12	rs7952780	23.2649
cg15316289	CRELD2	22	rs9616370	23.2627
cg18059933	TP53INP1	8	rs4735337	23.2145
cg18059933	TP53INP1	8	rs4735339	23.2145
cg19566405	FLJ10260	17	rs997655	23.2061
cg18705301	NDUFAF1	15	rs2730056	23.2028
cg18705301	NDUFAF1	15	rs316607	23.2028
cg06873352	LYK5	17	rs2137144	23.1855
cg03116740	TSPAN4	11	rs17416106	23.1788
cg03116740	TSPAN4	11	rs1130663	23.1788
cg03116740	TSPAN4	11	rs7929032	23.1788
cg18888403	HMGCL	1	rs7514394	23.1745
cg12315997	RPL9	4	rs749915	23.1734
cg26802333	MT1X	16	rs1599933	23.1732
cg08085267	C17orf57	17	rs4968319	23.1608
cg08085267	C17orf57	17	rs1912482	23.1608
cg08085267	C17orf57	17	rs2175290	23.157
cg21832243	TTC3	21	rs2835601	23.1532
cg21832243	TTC3	21	rs2835575	23.1273
cg13047596	UNQ830	2	rs1801251	23.102
cg27398547	C14orf39	14	rs10151423	23.0773
cg01413516	INSL3	19	rs4808100	23.0655
cg19399532	FLJ35530	1	rs12405456	23.0419
cg18103150	C11orf47	11	rs2303492	23.0238
cg18059933	TP53INP1	8	rs6982393	23.0125
cg11554507	NEUROD6	7	rs6462270	23.0121
cg11173246	TSPAN4	11	rs3059	23.0088
cg19399532	FLJ35530	1	rs10913567	23.008
cg00849368	ARSK	5	rs2161258	22.9998
cg20203395	MGC33648	5	rs832582	22.9989
cg20203395	MGC33648	5	rs832583	22.9989
cg23297477	CMTM3	16	rs16956600	22.9773
cg26804057	POP1	8	rs2071597	22.9757
cg18705301	NDUFAF1	15	rs7164684	22.9714
cg06200697	CTNND1	11	rs544446	22.9598
cg06200697	CTNND1	11	rs1424752	22.9598
cg06200697	CTNND1	11	rs480933	22.9598
cg06200697	CTNND1	11	rs669433	22.9598
cg06200697	CTNND1	11	rs549022	22.9598
cg11890956	DSCR2	21	rs2026267	22.9515
cg21039679	FLJ35695	15	rs12916379	22.9341
cg21878918	LOC56901	12	rs3923885	22.9339
cg21878918	LOC56901	12	rs11609986	22.9339
cg11890956	DSCR2	21	rs2836982	22.9264
cg08123074	PHACTR4	1	rs6686344	22.9113
cg09604428	PB1	3	rs678	22.8769
cg13560548	C3orf24	3	rs3774208	22.8688
cg13560548	C3orf24	3	rs6783705	22.8688
cg13560548	C3orf24	3	rs6785976	22.8688
cg13560548	C3orf24	3	rs6442154	22.8688
cg13560548	C3orf24	3	rs3894321	22.8688
cg13560548	C3orf24	3	rs17032440	22.8688
cg20587168	MGC33407	19	rs10410943	22.8455
cg03116740	TSPAN4	11	rs7928935	22.8371
cg03116740	TSPAN4	11	rs3059	22.8289
cg03116740	TSPAN4	11	rs28620453	22.8186
cg11890956	DSCR2	21	rs2735306	22.7915
cg12339802	C1orf109	1	rs11264087	22.7793
cg11890956	DSCR2	21	rs7281853	22.774
cg13877915	ZNF132	19	rs3764533	22.768
cg04517429	DCHS2	4	rs13132637	22.7641
cg03760483	ALOX12	17	rs2920421	22.7628
cg21832243	TTC3	21	rs11088381	22.7595
cg20203395	MGC33648	5	rs2441132	22.7266
cg06027949	SNX16	8	rs13258623	22.7219
cg00000292	ATP2A1	16	rs7189927	22.7074
cg25554036	WFS1	4	rs13107806	22.6989
cg16907488	CCDC17	1	rs3014218	22.6945
cg24150528	FLJ10246	5	rs11748652	22.6871
cg18705301	NDUFAF1	15	rs316611	22.6639
cg08212685	ATG10	5	rs150934	22.6594
cg01757745	C10orf93	10	rs7087388	22.6528
cg04330084	FLJ35834	7	rs1474411	22.6473
cg08847533	NEK9	14	rs3742778	22.6436
cg18705301	NDUFAF1	15	rs7168431	22.6388
cg22333868	SYT1	12	rs1918193	22.6197
cg11173246	TSPAN4	11	rs8672	22.6163
cg08380539	CTBS	1	rs15911	22.5642
cg16907488	CCDC17	1	rs6429576	22.563
cg27398547	C14orf39	14	rs1955700	22.5542
cg14332079	CDCA2	8	rs7005823	22.5493
cg11471401	KRT6A	12	rs1798642	22.5322
cg08085267	C17orf57	17	rs6504872	22.5295
cg11632617	PPCDC	15	rs12898259	22.5099
cg11632617	PPCDC	15	rs12901243	22.5099
cg11890956	DSCR2	21	rs2037925	22.5076
cg05016508	FLRT1	11	rs638227	22.4931
cg07747299	C21orf56	21	rs8133082	22.4897
cg20695562	USP33	1	rs11801808	22.4835
cg20203395	MGC33648	5	rs252919	22.4814
cg20203395	MGC33648	5	rs2113078	22.4814
cg26615126	COLEC11	2	rs2071639	22.4757
cg04727522	C18orf22	18	rs12455687	22.474
cg02579736	FANCD2	3	rs7633769	22.4688
cg17339202	SYNC1	1	rs360040	22.3847
cg14332079	CDCA2	8	rs11996213	22.3737
cg08847533	NEK9	14	rs1043674	22.3722
cg08847533	NEK9	14	rs11159116	22.3722
cg08847533	NEK9	14	rs4899545	22.3722
cg08847533	NEK9	14	rs12890371	22.3722
cg08847533	NEK9	14	rs4322591	22.3722
cg08847533	NEK9	14	rs876402	22.3722
cg08847533	NEK9	14	rs910316	22.3722
cg03552103	2013-09-10	2	rs6723295	22.3712
cg03552103	2013-09-10	2	rs2043462	22.3712
cg03552103	2013-09-10	2	rs4953843	22.3712
cg18294158	ORC5L	7	rs6944360	22.3604
cg11890956	DSCR2	21	rs2776309	22.3583
cg06851207	FLJ10781	19	rs8107491	22.3519
cg11173246	TSPAN4	11	rs7924806	22.3498
cg03116740	TSPAN4	11	rs8672	22.3495
cg17385448	AGMAT	1	rs7533125	22.3374
cg12454167	KNG1	3	rs1403694	22.3215
cg12454167	KNG1	3	rs1656911	22.3215
cg10741760	HTR6	1	rs9659997	22.3128
cg02254407	PLEKHB1	11	rs652229	22.3059
cg13131015	GUCY2C	12	rs2099014	22.3051
cg21391660	LLGL2	17	rs8074291	22.2833
cg21391660	LLGL2	17	rs6501819	22.2833
cg17385448	AGMAT	1	rs11584398	22.2805
cg17385448	AGMAT	1	rs4646092	22.2805
cg17385448	AGMAT	1	rs4646091	22.2805
cg00035347	NT5C2	10	rs7920251	22.2781
cg00035347	NT5C2	10	rs4307650	22.2781
cg00035347	NT5C2	10	rs2066323	22.2781
cg00035347	NT5C2	10	rs746293	22.2781
cg00035347	NT5C2	10	rs3977751	22.2781
cg00035347	NT5C2	10	rs4917996	22.2781
cg08872550	CA2	8	rs11985733	22.272
cg08872550	CA2	8	rs1543852	22.272
cg11471401	KRT6A	12	rs664354	22.2583
cg19000186	CNGA1	4	rs1550444	22.2494
cg13047596	UNQ830	2	rs283471	22.2394
cg19680672	MGMT	10	rs567700	22.2243
cg14951292	HMOX2	16	rs4786500	22.2211
cg08847533	NEK9	14	rs10146482	22.2166
cg17385448	AGMAT	1	rs11583306	22.2153
cg19000186	CNGA1	4	rs3762859	22.2103
cg14332079	CDCA2	8	rs9644098	22.2008
cg14332079	CDCA2	8	rs17053914	22.2008
cg21391660	LLGL2	17	rs8079373	22.1942
cg22680812	EPB42	15	rs9972367	22.1941
cg27398547	C14orf39	14	rs12436632	22.1892
cg26804057	POP1	8	rs4734384	22.1874
cg26804057	POP1	8	rs13280283	22.1874
cg22396129	ZCRB1	12	rs3810789	22.1839
cg22396129	ZCRB1	12	rs10880285	22.1839
cg22396129	ZCRB1	12	rs3810786	22.1839
cg09604428	PB1	3	rs12635140	22.1804
cg20540428	PPP4R2	3	rs2231928	22.1505
cg18294158	ORC5L	7	rs9791845	22.1505
cg15308737	ARSG	17	rs2072268	22.1254
cg21878918	LOC56901	12	rs491750	22.1187
cg21878918	LOC56901	12	rs575153	22.1187
cg15316289	CRELD2	22	rs7511620	22.112
cg06873352	LYK5	17	rs1877318	22.108
cg06873352	LYK5	17	rs4968661	22.108
cg06873352	LYK5	17	rs7210724	22.108
cg06873352	LYK5	17	rs1470697	22.108
cg06873352	LYK5	17	rs1043127	22.108
cg06873352	LYK5	17	rs7212196	22.108
cg06873352	LYK5	17	rs4968599	22.108
cg06873352	LYK5	17	rs8081454	22.108
cg20203395	MGC33648	5	rs1573998	22.1033
cg14332079	CDCA2	8	rs11135871	22.0968
cg14332079	CDCA2	8	rs11998700	22.0968
cg08847533	NEK9	14	rs10138183	22.0892
cg00398048	AGA	4	rs17064930	22.0837
cg10872209	ARL3	10	rs3740606	22.0701
cg13119609	APOC2	19	rs1132899	22.0501
cg19680672	MGMT	10	rs551491	22.0419
cg09604428	PB1	3	rs4475032	22.0348
cg08085267	C17orf57	17	rs12452315	22.0034
cg05016508	FLRT1	11	rs594461	22.0028
cg05016508	FLRT1	11	rs651855	22.0028
cg11173246	TSPAN4	11	rs1130698	21.9676
cg13560548	C3orf24	3	rs6789156	21.9657
cg13560548	C3orf24	3	rs6781811	21.9657
cg14332079	CDCA2	8	rs12155980	21.9616
cg06873352	LYK5	17	rs1376110	21.9562
cg06873352	LYK5	17	rs9897229	21.9562
cg06258834	KLK7	19	rs1275221	21.9457
cg20645058	CLEC12B	12	rs1807355	21.9365
cg20645058	CLEC12B	12	rs1075996	21.9365
cg14332079	CDCA2	8	rs6557840	21.9346
cg14332079	CDCA2	8	rs11774502	21.9346
cg08085267	C17orf57	17	rs9914653	21.9316
cg09604428	PB1	3	rs11720243	21.914
cg09604428	PB1	3	rs13063160	21.914
cg09604428	PB1	3	rs6786043	21.914
cg09604428	PB1	3	rs11130310	21.914
cg09604428	PB1	3	rs3774366	21.914
cg09604428	PB1	3	rs3733045	21.914
cg13560548	C3orf24	3	rs17050660	21.914
cg21878918	LOC56901	12	rs4760236	21.8962
cg13105904	KIAA0323	14	rs2255591	21.8933
cg06200697	CTNND1	11	rs2848445	21.8897
cg22333868	SYT1	12	rs10735416	21.8862
cg09604428	PB1	3	rs3852066	21.8681
cg06873352	LYK5	17	rs6504178	21.865
cg19000186	CNGA1	4	rs1348023	21.8573
cg13560548	C3orf24	3	rs6442147	21.8359
cg21065959	LCE1E	1	rs1888964	21.8335
cg21065959	LCE1E	1	rs2879458	21.8335
cg15316289	CRELD2	22	rs9616388	21.8201
cg00035347	NT5C2	10	rs8139	21.8194
cg00035347	NT5C2	10	rs3740387	21.8194
cg00035347	NT5C2	10	rs943036	21.8194
cg00035347	NT5C2	10	rs943035	21.8194
cg09604428	PB1	3	rs2336146	21.8167
cg08872550	CA2	8	rs7841178	21.8013
cg21878918	LOC56901	12	rs7298418	21.7926
cg21878918	LOC56901	12	rs10876976	21.7926
cg03251655	FLJ10260	17	rs997655	21.79
cg19784477	TFPI2	7	rs17165845	21.7877
cg12555334	PSPH	7	rs7793921	21.782
cg11890956	DSCR2	21	rs2836981	21.7694
cg00000292	ATP2A1	16	rs27741	21.7622
cg15316289	CRELD2	22	rs9616204	21.7485
cg19680672	MGMT	10	rs480643	21.7436
cg14579051	COL9A1	6	rs6916646	21.7358
cg09604428	PB1	3	rs7652191	21.7305
cg22396129	ZCRB1	12	rs10880286	21.7263
cg08847533	NEK9	14	rs10149880	21.6844
cg04330084	FLJ35834	7	rs12539809	21.6766
cg08679985	KLF17	1	rs602802	21.6613
cg08085267	C17orf57	17	rs12948299	21.6608
cg02579736	FANCD2	3	rs9849434	21.6526
cg02579736	FANCD2	3	rs2272124	21.6526
cg02579736	FANCD2	3	rs7647987	21.6526
cg02579736	FANCD2	3	rs12152512	21.6526
cg17749961	LYCAT	2	rs10170012	21.648
cg20637307	ERBB4	2	rs6435711	21.6285
cg10741760	HTR6	1	rs4912141	21.6238
cg17749961	LYCAT	2	rs4952155	21.6189
cg23855392	MTHFS	15	rs2115536	21.6157
cg05213296	BXDC1	6	rs1704721	21.606
cg12454167	KNG1	3	rs1648716	21.6039
cg16360444	ITGA7	12	rs3852534	21.5906
cg17475918	HLA-E	6	rs166327	21.59
cg21252483	NUCB1	19	rs1058483	21.5836
cg11471401	KRT6A	12	rs396831	21.5826
cg22421699	SMPDL3B	1	rs3737807	21.5613
cg00605270	SMPDL3B	1	rs5027651	21.5562
cg13300756	HAS1	19	rs1993104	21.5408
cg08380539	CTBS	1	rs12143652	21.5103
cg20945531	FLJ34503	6	rs2758455	21.5087
cg08380539	CTBS	1	rs2911590	21.4933
cg12610070	TSPAN15	10	rs12413525	21.4918
cg19000186	CNGA1	4	rs1972883	21.4863
cg07356753	GBE1	3	rs3772882	21.4748
cg27329371	ALDH3A1	17	rs4646785	21.4601
cg08872550	CA2	8	rs6988475	21.4434
cg08380539	CTBS	1	rs2994435	21.4249
cg09604428	PB1	3	rs7622694	21.4226
cg02358804	ZNF146	19	rs2972540	21.4104
cg00398048	AGA	4	rs6814553	21.4092
cg08085267	C17orf57	17	rs7216112	21.397
cg09604428	PB1	3	rs3755798	21.3663
cg09604428	PB1	3	rs11716747	21.3663
cg09604428	PB1	3	rs35526119	21.3663
cg09604428	PB1	3	rs7624716	21.3663
cg09604428	PB1	3	rs2164885	21.3663
cg09604428	PB1	3	rs3733041	21.3663
cg09604428	PB1	3	rs2289247	21.3663
cg09604428	PB1	3	rs3733039	21.3663
cg09604428	PB1	3	rs1866268	21.3663
cg09604428	PB1	3	rs2336149	21.3663
cg09604428	PB1	3	rs7611731	21.3663
cg09604428	PB1	3	rs6804145	21.3663
cg02442161	PI3	20	rs13038342	21.3632
cg21717724	PSMD5	9	rs10985008	21.362
cg21717724	PSMD5	9	rs10985009	21.362
cg14001035	ATP10A	15	rs7165728	21.3501
cg11890956	DSCR2	21	rs4624474	21.3441
cg03222066	ABCG4	11	rs617948	21.3401
cg08946332	ALOX12	17	rs10852889	21.3312
cg24235633	CDIPT	16	rs3815822	21.3088
cg10453365	RHCG	15	rs2289352	21.281
cg09604428	PB1	3	rs13079063	21.2803
cg10708793	LGP2	17	rs11079033	21.2762
cg21878918	LOC56901	12	rs537482	21.2663
cg21878918	LOC56901	12	rs12310220	21.246
cg21832243	TTC3	21	rs1003719	21.2293
cg06851207	FLJ10781	19	GA034771	21.2263
cg00035347	NT5C2	10	rs2275271	21.2182
cg00035347	NT5C2	10	rs2297786	21.2182
cg00035347	NT5C2	10	rs10748836	21.2182
cg00035347	NT5C2	10	rs4532960	21.2182
cg00035347	NT5C2	10	rs7914558	21.2182
cg11394644	C17orf80	17	rs745143	21.2156
cg23750142	CA8	8	rs6990370	21.2138
cg12447832	TTC15	2	rs4854179	21.2022
cg11394644	C17orf80	17	rs3751925	21.1962
cg00912191	DC-UbP	5	rs7736157	21.1722
cg00912191	DC-UbP	5	rs6894637	21.1722
cg00912191	DC-UbP	5	rs4331922	21.1722
cg08847533	NEK9	14	rs10142770	21.1715
cg08847533	NEK9	14	rs10136948	21.1626
cg15205507	ZNF331	19	rs1284517	21.158
cg20203395	MGC33648	5	rs2591964	21.1492
cg20203395	MGC33648	5	rs2255726	21.1492
cg20203395	MGC33648	5	rs832531	21.1492
cg20203395	MGC33648	5	rs2591968	21.1492
cg00398048	AGA	4	rs6847279	21.1472
cg14688272	FN3KRP	17	rs11869249	21.1444
cg14688272	FN3KRP	17	rs11653899	21.1444
cg22802439	UPK1A	19	rs10422762	21.14
cg18356799	DSC1	18	rs976751	21.1298
cg20587168	MGC33407	19	rs301409	21.1283
cg14332079	CDCA2	8	rs2048080	21.1275
cg24357161	RCV1	17	rs9900085	21.1179
cg11394644	C17orf80	17	rs4605239	21.1133
cg11394644	C17orf80	17	rs1566286	21.1133
cg13105904	KIAA0323	14	rs10143703	21.1115
cg08847533	NEK9	14	rs2300601	21.0939
cg04616566	THSD4	15	rs4310807	21.0852
cg23069305	SENP1	12	rs7315258	21.085
cg11890956	DSCR2	21	rs2836988	21.0781
cg22333868	SYT1	12	rs1245840	21.078
cg22333868	SYT1	12	rs1268463	21.078
cg25876934	WEE1	11	rs3763869	21.0707
cg07440387	SFRS6	20	rs6103329	21.0662
cg08946332	ALOX12	17	rs1042357	21.0615
cg21565972	FLJ23754	17	rs9905991	21.0568
cg00398048	AGA	4	rs6852945	21.0542
cg11394644	C17orf80	17	rs3736364	21.0483
cg20203395	MGC33648	5	rs9283717	21.0477
cg03605761	RNF126	19	rs916904	21.0368
cg23855392	MTHFS	15	rs12898642	21.0328
cg27187881	NAGA	22	rs6002616	21.0324
cg19168338	CORO7	16	GA031049	20.9754
cg21878918	LOC56901	12	rs12296766	20.9693
cg21878918	LOC56901	12	rs7135142	20.9693
cg06150803	TNFRSF19	13	rs880624	20.9667
cg21832243	TTC3	21	rs1003721	20.9543
cg14332079	CDCA2	8	rs2248185	20.9526
cg00035347	NT5C2	10	rs4917994	20.9507
cg04330084	FLJ35834	7	rs9656304	20.9483
cg27398547	C14orf39	14	rs10139251	20.9449
cg19168338	CORO7	16	rs6500602	20.9322
cg17749961	LYCAT	2	rs13427862	20.9291
cg13560548	C3orf24	3	rs9811771	20.9284
cg17569486	AP1S3	2	rs10200716	20.9231
cg00035347	NT5C2	10	rs1926034	20.9067
cg02442161	PI3	20	rs17333103	20.8974
cg02442161	PI3	20	rs17333180	20.8974
cg02442161	PI3	20	rs979641	20.8974
cg26267310	DHRS10	19	rs16982311	20.8844
cg01734338	KCNQ1	11	rs12296050	20.8648
cg06873352	LYK5	17	rs896064	20.8636
cg06873352	LYK5	17	rs968719	20.8618
cg19680672	MGMT	10	rs553371	20.8502
cg21771250	FAM83F	22	rs11912922	20.8456
cg22472290	ZNF577	19	rs892039	20.8378
cg21878918	LOC56901	12	rs10783818	20.8367
cg23750142	CA8	8	rs7832414	20.8195
cg13771579	TCL1B	14	rs1748952	20.801
cg15028436	TXNDC3	7	rs2722265	20.7961
cg15028436	TXNDC3	7	rs2598053	20.7961
cg00035347	NT5C2	10	rs10883824	20.7806
cg20385229	ALKBH	14	rs176965	20.7799
cg20385229	ALKBH	14	rs10144448	20.7691
cg09604428	PB1	3	rs2286798	20.7624
cg07576541	SNAPAP	1	rs3806234	20.7463
cg20385229	ALKBH	14	rs176956	20.7455
cg20385229	ALKBH	14	rs2284235	20.7455
cg20385229	ALKBH	14	rs176941	20.7455
cg27187881	NAGA	22	rs4147638	20.7433
cg09604428	PB1	3	rs1133415	20.7431
cg18294158	ORC5L	7	rs10236401	20.7424
cg04700814	HEXIM1	17	rs8070447	20.7357
cg17091770	STYX	14	rs8018404	20.7315
cg14141399	HAS1	19	rs1993104	20.7127
cg06873352	LYK5	17	rs2028567	20.7088
cg06873352	LYK5	17	rs2584627	20.7088
cg06873352	LYK5	17	rs2597636	20.7088
cg06873352	LYK5	17	rs1062787	20.7088
cg06873352	LYK5	17	rs7221853	20.7088
cg06873352	LYK5	17	rs7207005	20.7088
cg06873352	LYK5	17	rs2584608	20.7088
cg21832243	TTC3	21	rs1053984	20.6965
cg11706911	AGMAT	1	rs10492987	20.6713
cg09604428	PB1	3	rs13071584	20.6618
cg00035347	NT5C2	10	rs3736922	20.6506
cg11394644	C17orf80	17	rs1010442	20.6468
cg22333868	SYT1	12	rs1125110	20.6285
cg11394644	C17orf80	17	rs1052705	20.6275
cg11394644	C17orf80	17	rs1026128	20.6275
cg11394644	C17orf80	17	rs1026129	20.6275
cg01757745	C10orf93	10	rs11597534	20.6256
cg20385229	ALKBH	14	rs176959	20.6044
cg04559909	CXCL5	4	rs183028	20.6022
cg27519424	HLCS	21	rs8131913	20.5962
cg19766460	C21orf128	21	rs8127300	20.59
cg14688272	FN3KRP	17	rs2451206	20.5855
cg09604428	PB1	3	rs1014969	20.5759
cg09553448	NUP214	9	rs719854	20.5751
cg25729068	MTAC2D1	14	rs11160029	20.5561
cg18881501	MAP2K3	17	rs10468608	20.543
cg04330084	FLJ35834	7	rs4727971	20.5322
cg13105904	KIAA0323	14	rs4982912	20.5217
cg12308275	TGM5	15	rs471122	20.5199
cg12308275	TGM5	15	rs531910	20.5199
cg00398048	AGA	4	rs17064848	20.5126
cg07063745	LANCL1	2	rs3856348	20.5091
cg13560548	C3orf24	3	rs7633769	20.5056
cg13410437	OR5P2	11	rs12271325	20.4953
cg00849368	ARSK	5	rs2303650	20.4916
cg17711541	HIST1H2AC	6	rs4419666	20.481
cg23995753	LY75	2	rs2292391	20.4799
cg09045681	TCF19	6	rs28362332	20.4773
cg09045681	TCF19	6	rs28362343	20.4773
cg17353431	THAP7	22	rs2239961	20.4721
cg13105904	KIAA0323	14	rs1004664	20.4698
cg04623837	HCG9	6	rs9260860	20.4441
cg04623837	HCG9	6	rs9260916	20.4441
cg04623837	HCG9	6	rs9260930	20.4441
cg04623837	HCG9	6	rs9260984	20.4441
cg04623837	HCG9	6	rs9261040	20.4441
cg04623837	HCG9	6	rs9261082	20.4441
cg04623837	HCG9	6	rs6904120	20.4441
cg04623837	HCG9	6	rs9261108	20.4441
cg09290866	IL15RA	10	rs7077401	20.4413
cg16907488	CCDC17	1	rs2934857	20.421
cg14332079	CDCA2	8	rs2709618	20.4193
cg09604428	PB1	3	rs13085775	20.4163
cg14332079	CDCA2	8	rs1000798	20.4147
cg14332079	CDCA2	8	rs3763520	20.4147
cg17749961	LYCAT	2	rs6723023	20.4019
cg17749961	LYCAT	2	rs12471868	20.4019
cg09604428	PB1	3	rs2079929	20.4008
cg09604428	PB1	3	rs12497998	20.4008
cg09604428	PB1	3	rs2159644	20.4008
cg08847533	NEK9	14	rs4903278	20.3758
cg05163071	RETNLB	3	rs11710935	20.3684
cg00398048	AGA	4	rs17064860	20.3598
cg21832243	TTC3	21	rs2835667	20.3585
cg08872550	CA2	8	rs9329911	20.3429
cg14141399	HAS1	19	rs4802856	20.3151
cg09604428	PB1	3	rs767418	20.3063
cg09604428	PB1	3	rs6445535	20.3063
cg16101800	PCK1	20	rs6070157	20.3
cg17475918	HLA-E	6	rs1150739	20.2986
cg17569486	AP1S3	2	rs17243807	20.2886
cg20616414	WNK2	9	rs7031721	20.261
cg21832243	TTC3	21	rs3992	20.2609
cg20203395	MGC33648	5	rs2662027	20.2562
cg08380539	CTBS	1	rs2994953	20.2463
cg17749961	LYCAT	2	rs10200589	20.2442
cg22333868	SYT1	12	rs1405498	20.2225
cg23750142	CA8	8	rs7841372	20.2151
cg00035347	NT5C2	10	rs7092200	20.2011
cg14332079	CDCA2	8	rs17053612	20.1881
cg20672044	HPR	16	rs12325171	20.1856
cg13560548	C3orf24	3	rs1552244	20.1668
cg18441959	VPREB1	22	rs738895	20.1665
cg20540428	PPP4R2	3	rs2035809	20.1647
cg02732509	CTDSP2	12	rs4760172	20.1509
cg14076161	PRB4	12	rs7132674	20.1395
cg20051177	TCF20	22	rs5996130	20.1322
cg12308275	TGM5	15	rs555001	20.1191
cg19680672	MGMT	10	rs477692	20.1165
cg27187881	NAGA	22	rs133369	20.115
cg27535305	SCP2	1	rs1242198	20.114
cg18294158	ORC5L	7	rs4486111	20.104
cg18294158	ORC5L	7	rs6947861	20.104
cg02442161	PI3	20	rs2664581	20.0966
cg19680672	MGMT	10	rs531572	20.094
cg00398048	AGA	4	rs12504521	20.0732
cg24357161	RCV1	17	rs2240739	20.0616
cg11394644	C17orf80	17	rs7221701	20.0348
cg04103317	SPINK4	9	rs706113	20.0259
cg17558126	RASSF5	1	rs3813976	20.0196
cg11890956	DSCR2	21	rs1888488	20.0169
cg15691649	SLC17A3	6	rs4419666	20.0154
cg08085267	C17orf57	17	rs8065669	20.0084
cg04330084	FLJ35834	7	rs7791660	20.0038
cg14800883	ARPC4	3	GA003041	19.9987
cg23297477	CMTM3	16	rs2290182	19.9905
cg14076161	PRB4	12	rs7976950	19.9761
cg27263448	NAG8	7	rs6467154	19.9706
cg20385229	ALKBH	14	rs7151685	19.9579
cg20385229	ALKBH	14	rs9323651	19.9579
cg21595737	GMFB	14	rs3783635	19.9567
cg02299653	LSM5	7	rs6952557	19.9442
cg18103150	C11orf47	11	rs4282961	19.9346
cg14401897	KIAA0963	19	rs11882232	19.9286
cg21832243	TTC3	21	rs7277820	19.9252
cg21832243	TTC3	21	rs2835653	19.9247
cg21832243	TTC3	21	rs2835659	19.9247
cg21832243	TTC3	21	rs764175	19.9247
cg21832243	TTC3	21	rs767998	19.9247
cg21832243	TTC3	21	rs2835638	19.9247
cg21832243	TTC3	21	rs2835644	19.9247
cg21832243	TTC3	21	rs2835647	19.9247
cg21832243	TTC3	21	rs2835621	19.9247
cg18103150	C11orf47	11	rs10839577	19.9234
cg12556325	C7orf29	7	GA006755	19.912
cg21167159	H19	11	rs2067051	19.9099
cg02299653	LSM5	7	rs6462371	19.8987
cg21690806	SLC9A8	20	rs8121969	19.8811
cg08946332	ALOX12	17	rs11078659	19.8806
cg00750606	CDA	1	rs12037522	19.8787
cg16907488	CCDC17	1	rs2088102	19.8679
cg08380539	CTBS	1	rs11164005	19.8653
cg13047596	UNQ830	2	rs283474	19.8627
cg16540259	NDST2	10	rs2271271	19.8506
cg09604428	PB1	3	rs2083180	19.85
cg17376813	C19orf21	19	rs8104762	19.849
cg27398547	C14orf39	14	rs7156375	19.8362
cg04727522	C18orf22	18	rs1134231	19.8343
cg21832243	TTC3	21	rs2252893	19.8332
cg04289385	ETV7	6	rs2234071	19.8187
cg17385448	AGMAT	1	rs1980607	19.8152
cg21878918	LOC56901	12	rs543410	19.8089
cg24235633	CDIPT	16	rs12917712	19.7966
cg18888403	HMGCL	1	rs2473377	19.7945
cg15028436	TXNDC3	7	rs2722333	19.7929
cg15028436	TXNDC3	7	rs2722371	19.7773
cg00995152	DAB2IP	9	rs12000584	19.7752
cg08380539	CTBS	1	rs2007454	19.7663
cg00186954	ST5	11	rs2653601	19.7639
cg15028436	TXNDC3	7	rs2598068	19.7564
cg14332079	CDCA2	8	rs2659572	19.7491
cg13560548	C3orf24	3	rs17050699	19.7448
cg25729068	MTAC2D1	14	rs3783829	19.7324
cg21167159	H19	11	rs2075745	19.7198
cg04103317	SPINK4	9	rs706117	19.7137
cg27263448	NAG8	7	rs4731390	19.6923
cg12556325	C7orf29	7	rs11974980	19.6894
cg25729068	MTAC2D1	14	rs2402074	19.6806
cg14642338	DKFZP586H2123	11	rs17795210	19.6803
cg00750606	CDA	1	rs12145351	19.6732
cg14141399	HAS1	19	rs11084109	19.6719
cg00042156	MGC16291	10	rs158389	19.6595
cg17749961	LYCAT	2	rs12467646	19.6152
cg08946332	ALOX12	17	rs15966	19.604
cg16540259	NDST2	10	rs3911887	19.5794
cg16540259	NDST2	10	rs3849969	19.5794
cg16540259	NDST2	10	rs4746148	19.5794
cg16540259	NDST2	10	rs4746143	19.5794
cg16540259	NDST2	10	rs10740418	19.5794
cg27398547	C14orf39	14	rs7156317	19.5759
cg07440387	SFRS6	20	rs6017075	19.5754
cg08380539	CTBS	1	rs1400777	19.5749
cg04623837	HCG9	6	rs9261156	19.5704
cg04623837	HCG9	6	rs10745	19.5704
cg03552103	2013-09-10	2	rs4953760	19.5692
cg11394644	C17orf80	17	rs3764359	19.5681
cg11394644	C17orf80	17	rs1009110	19.5681
cg11394644	C17orf80	17	rs1037256	19.5681
cg01561916	HAAO	2	rs3816183	19.5569
cg22396129	ZCRB1	12	rs17091102	19.5495
cg22396129	ZCRB1	12	rs2406874	19.5495
cg27535305	SCP2	1	rs551591	19.5419
cg27535305	SCP2	1	rs504816	19.5419
cg09419670	PSMD5	9	rs12343516	19.5418
cg12556325	C7orf29	7	rs17837498	19.5402
cg04289385	ETV7	6	rs11757823	19.5365
cg09045681	TCF19	6	rs1108746	19.5298
cg08927738	BCAS1	20	rs6127085	19.5234
cg22472290	ZNF577	19	rs7247017	19.5233
cg01561916	HAAO	2	rs3816184	19.5226
cg11394644	C17orf80	17	rs3764361	19.5218
cg01561916	HAAO	2	rs2278581	19.5157
cg01561916	HAAO	2	rs1439644	19.5157
cg21832243	TTC3	21	rs2835630	19.5115
cg21832243	TTC3	21	rs2835657	19.5115
cg05089968	MGC35308	6	rs11753652	19.5063
cg08380539	CTBS	1	rs6576713	19.4975
cg00000292	ATP2A1	16	rs11646653	19.497
cg21298523	NUDT9	4	rs7660018	19.4898
cg22472290	ZNF577	19	rs17835311	19.4841
cg10708793	LGP2	17	rs2074166	19.4721
cg00186954	ST5	11	rs2742497	19.4655
cg00186954	ST5	11	rs2742496	19.4655
cg01757745	C10orf93	10	rs7906120	19.4643
cg02299653	LSM5	7	rs7791492	19.4558
cg19168338	CORO7	16	rs4786494	19.4534
cg25282410	MRPL18	6	rs2295901	19.4515
cg21640749	CD300LF	17	rs8073748	19.45
cg06851207	FLJ10781	19	rs10424030	19.4454
cg06851207	FLJ10781	19	rs10416550	19.4385
cg01274660	TRIP6	7	rs2396755	19.4187
cg00186954	ST5	11	rs2056903	19.3968
cg22396129	ZCRB1	12	rs11181447	19.3959
cg04623837	HCG9	6	rs6923856	19.3921
cg04623837	HCG9	6	rs3901554	19.3921
cg27226214	VHL	3	rs3755783	19.3909
cg05982504	IGFALS	16	rs2473466	19.3881
cg20169062	HSPB3	5	rs12520186	19.3881
cg03116740	TSPAN4	11	rs7924806	19.3766
cg17749961	LYCAT	2	rs4952151	19.367
cg04623837	HCG9	6	rs9261270	19.3664
cg04623837	HCG9	6	rs7770505	19.3664
cg04623837	HCG9	6	rs7771476	19.3664
cg04623837	HCG9	6	rs9261263	19.3664
cg04623837	HCG9	6	rs9261264	19.3664
cg04623837	HCG9	6	rs9261265	19.3664
cg04623837	HCG9	6	rs3807030	19.3664
cg04623837	HCG9	6	rs9261285	19.3664
cg04623837	HCG9	6	rs2301751	19.3664
cg04623837	HCG9	6	rs3807036	19.3664
cg04623837	HCG9	6	rs9261316	19.3664
cg04623837	HCG9	6	rs9261317	19.3664
cg04623837	HCG9	6	rs9261361	19.3664
cg04623837	HCG9	6	rs6925061	19.3664
cg04623837	HCG9	6	rs9261203	19.3664
cg04623837	HCG9	6	rs9261207	19.3664
cg04623837	HCG9	6	rs28776219	19.3664
cg04623837	HCG9	6	rs9261375	19.3664
cg04623837	HCG9	6	rs6923832	19.3664
cg22736323	PDGFRA	4	rs1800812	19.3653
cg22396129	ZCRB1	12	rs7296847	19.3632
cg02732509	CTDSP2	12	rs1599750	19.3587
cg04623837	HCG9	6	rs9260915	19.3573
cg04623837	HCG9	6	rs9261091	19.3369
cg17475918	HLA-E	6	rs2394255	19.323
cg11890956	DSCR2	21	rs2836987	19.3223
cg09604428	PB1	3	rs2019065	19.3203
cg11173246	TSPAN4	11	rs34956804	19.3183
cg07207937	MRPL1	4	rs7661064	19.316
cg27398547	C14orf39	14	rs4899014	19.3153
cg27398547	C14orf39	14	rs6573321	19.3153
cg16540259	NDST2	10	rs11000785	19.3071
cg11471401	KRT6A	12	rs298104	19.2945
cg07356753	GBE1	3	rs6798680	19.2887
cg22680812	EPB42	15	rs12324094	19.2717
cg10872209	ARL3	10	rs3781571	19.2673
cg27329371	ALDH3A1	17	rs2072327	19.2644
cg24792360	FUCA1	1	rs6689530	19.2618
cg08085267	C17orf57	17	rs2317826	19.2595
cg21878918	LOC56901	12	rs481196	19.2572
cg18441959	VPREB1	22	rs2329974	19.2528
cg08789630	MYST4	10	rs4746243	19.2467
cg00000292	ATP2A1	16	rs149299	19.2456
cg04727522	C18orf22	18	rs4798931	19.2406
cg20672044	HPR	16	rs8045316	19.228
cg18294158	ORC5L	7	rs2188284	19.2048
cg02732509	CTDSP2	12	rs10877030	19.2047
cg17711541	HIST1H2AC	6	rs9461204	19.1514
cg17711541	HIST1H2AC	6	rs1892256	19.1514
cg17711541	HIST1H2AC	6	rs16890999	19.1514
cg16540259	NDST2	10	rs12256103	19.1458
cg04762213	BAT2	6	rs2260000	19.132
cg04762213	BAT2	6	rs2844477	19.1266
cg01889448	HLA-DQB1	6	rs17211510	19.1247
cg09419670	PSMD5	9	rs2416800	19.118
cg06873352	LYK5	17	rs7222189	19.1111
cg06873352	LYK5	17	rs11654841	19.1111
cg06873352	LYK5	17	rs6504180	19.1111
cg06873352	LYK5	17	rs8066754	19.1111
cg06873352	LYK5	17	rs3785572	19.1111
cg06873352	LYK5	17	GA032843	19.1111
cg06873352	LYK5	17	rs11079510	19.1111
cg06873352	LYK5	17	rs8069969	19.1111
cg06873352	LYK5	17	rs9207	19.1111
cg26133068	SLC2A11	22	rs2275979	19.1078
cg20507276	OR2L13	1	rs6701018	19.103
cg17475918	HLA-E	6	rs6457126	19.1017
cg14332079	CDCA2	8	rs7008627	19.1012
cg19784477	TFPI2	7	rs4264	19.0998
cg17475918	HLA-E	6	rs3869065	19.0963
cg07063745	LANCL1	2	rs3856340	19.0935
cg01072821	UNQ9391	8	rs7846328	19.0844
cg13560548	C3orf24	3	rs3732967	19.0748
cg13560548	C3orf24	3	rs3732966	19.0748
cg13560548	C3orf24	3	rs13063929	19.0748
cg23283495	IRF6	1	rs2076153	19.0729
cg23874078	CEPT1	1	rs3762374	19.065
cg08380539	CTBS	1	rs3021402	19.0587
cg16360444	ITGA7	12	rs7970844	19.044
cg07950803	CD1A	1	rs440419	19.0417
cg17687883	MTHFD2	2	rs13006863	19.0401
cg23815491	HP	16	rs9941087	19.0368
cg21595737	GMFB	14	rs2298078	19.0126
cg25729068	MTAC2D1	14	rs1884841	18.9748
cg19339848	MTO1	6	rs674708	18.9673
cg16540259	NDST2	10	rs7098573	18.9669
cg08847533	NEK9	14	rs1047418	18.9617
cg17749961	LYCAT	2	rs2363851	18.9313
cg17749961	LYCAT	2	rs4952154	18.9313
cg27226214	VHL	3	rs13089863	18.9268
cg13560548	C3orf24	3	rs3732968	18.9201
cg07596401	LHPP	10	rs2459214	18.911
cg03890877	PTK9L	3	rs7628461	18.9064
cg14076161	PRB4	12	rs7968647	18.9023
cg17749961	LYCAT	2	rs7597579	18.9021
cg17749961	LYCAT	2	rs10200895	18.9021
cg22680812	EPB42	15	rs1474199	18.8949
cg05213296	BXDC1	6	rs3763196	18.8613
cg05213296	BXDC1	6	rs9374234	18.8579
cg00540769	ACOT12	5	rs723046	18.8309
cg22680812	EPB42	15	rs16973395	18.8217
cg02828104	Kua	20	rs6012846	18.8125
cg07181349	KIT	4	rs7695300	18.81
cg04619854	UBXD4	2	rs2551325	18.7912
cg06873352	LYK5	17	rs28386778	18.789
cg07952391	FLJ10916	2	rs4337471	18.785
cg09604428	PB1	3	rs6445528	18.7791
cg04289385	ETV7	6	rs1076928	18.7776
cg11173246	TSPAN4	11	rs6762	18.7635
cg04230060	SUSD1	9	rs7020062	18.7543
cg23750142	CA8	8	rs7009181	18.743
cg22396129	ZCRB1	12	rs10880301	18.7296
cg03890877	PTK9L	3	rs11715391	18.7243
cg25762395	C1orf174	1	rs10909819	18.7198
cg25762395	C1orf174	1	rs11807227	18.7198
cg21167159	H19	11	GA009427	18.715
cg18705301	NDUFAF1	15	rs11630656	18.7142
cg06386533	SOCS5	2	rs12474201	18.7108
cg09604428	PB1	3	rs7638808	18.6791
cg06386533	SOCS5	2	rs4953419	18.6655
cg11618577	KRTCAP3	2	rs12475426	18.6635
cg23029519	IFNA4	9	rs7037868	18.6606
cg06873352	LYK5	17	rs6504177	18.6585
cg08418111	LDHC	11	rs4757663	18.6564
cg02579736	FANCD2	3	rs9811771	18.6529
cg21690806	SLC9A8	20	rs6063437	18.6506
cg04435420	SGCD	5	rs4705000	18.6411
cg04619854	UBXD4	2	rs2712056	18.6319
cg06386533	SOCS5	2	rs3829835	18.6154
cg06386533	SOCS5	2	rs11676737	18.6154
cg20169062	HSPB3	5	rs4865832	18.6024
cg00035347	NT5C2	10	rs11191549	18.6012
cg08847533	NEK9	14	rs4903275	18.5969
cg00042156	MGC16291	10	rs1255372	18.5904
cg00042156	MGC16291	10	rs2982229	18.5904
cg22333868	SYT1	12	rs1245819	18.5715
cg11890956	DSCR2	21	rs2836980	18.5668
cg02732509	CTDSP2	12	rs10877028	18.5588
cg16293105	SIGLEC6	19	rs1457098	18.5516
cg03890877	PTK9L	3	GA021486	18.5487
cg07207937	MRPL1	4	rs6817305	18.5449
cg14159672	FLJ32569	1	rs823082	18.5423
cg14159672	FLJ32569	1	rs1361754	18.5423
cg03890877	PTK9L	3	rs4082828	18.5339
cg07844021	COIL	17	rs2301823	18.5325
cg13300756	HAS1	19	rs4802856	18.5248
cg07664183	FAM29A	9	rs12237614	18.5248
cg12556325	C7orf29	7	rs3735172	18.5189
cg00035347	NT5C2	10	rs10883800	18.5146
cg09045681	TCF19	6	rs9263844	18.5103
cg09045681	TCF19	6	rs9263846	18.5103
cg07404485	PON1	7	rs757158	18.5095
cg19339848	MTO1	6	rs9341424	18.496
cg14332079	CDCA2	8	rs958579	18.4539
cg22333868	SYT1	12	rs7311549	18.4529
cg11173246	TSPAN4	11	rs6597977	18.4442
cg12620499	DSU	2	rs705648	18.4439
cg14332079	CDCA2	8	rs17053743	18.4326
cg17385448	AGMAT	1	rs11585808	18.4288
cg00035347	NT5C2	10	rs10883811	18.4267
cg00035347	NT5C2	10	rs12248123	18.4267
cg15068733	FGF11	17	rs4151121	18.4257
cg12437481	MRPL28	16	rs1573733	18.4186
cg15055101	SH2D3A	19	rs7248911	18.4042
cg12556325	C7orf29	7	rs10952250	18.3917
cg09045681	TCF19	6	rs9263870	18.3586
cg09045681	TCF19	6	rs9263916	18.3586
cg09045681	TCF19	6	rs4446605	18.3586
cg09045681	TCF19	6	rs9263948	18.3586
cg00000292	ATP2A1	16	rs40831	18.3541
cg16293105	SIGLEC6	19	rs2124910	18.3422
cg16907488	CCDC17	1	rs12023439	18.3408
cg18135555	PIWIL2	8	rs4871990	18.3399
cg12791554	TAS2R49	12	rs10772408	18.3269
cg18885346	PKHD1	6	rs2184460	18.3213
cg13300756	HAS1	19	rs11084109	18.3192
cg08380539	CTBS	1	rs1144276	18.3101
cg05342835	SYNC1	1	rs360040	18.3091
cg08380539	CTBS	1	rs2945152	18.305
cg19680672	MGMT	10	rs4750759	18.2952
cg15576195	HTATIP2	11	rs10833312	18.2911
cg00035347	NT5C2	10	rs1556960	18.2908
cg24750391	PON3	7	rs17886036	18.2888
cg24750391	PON3	7	rs17166859	18.2888
cg24750391	PON3	7	rs17166861	18.2888
cg06027949	SNX16	8	rs7814896	18.2783
cg15055101	SH2D3A	19	rs2305805	18.2675
cg11890956	DSCR2	21	rs2836959	18.2573
cg00540769	ACOT12	5	rs17230425	18.2571
cg21878918	LOC56901	12	rs560048	18.2561
cg25282410	MRPL18	6	rs2842974	18.2502
cg25282410	MRPL18	6	rs4709370	18.2502
cg04762213	BAT2	6	rs2259571	18.2469
cg15055101	SH2D3A	19	rs7258236	18.2456
cg00308665	HTR2A	13	rs6313	18.2434
cg17687883	MTHFD2	2	rs7587117	18.2402
cg18888403	HMGCL	1	rs4649115	18.2396
cg07952391	FLJ10916	2	rs10865489	18.2363
cg07952391	FLJ10916	2	rs4359651	18.2363
cg12447832	TTC15	2	rs7570358	18.2322
cg14893161	FLJ32569	1	rs823082	18.2303
cg14893161	FLJ32569	1	rs1361754	18.2303
cg23244913	HCG9	6	rs1150742	18.227
cg17385448	AGMAT	1	rs1547033	18.2264
cg03890877	PTK9L	3	rs3733063	18.225
cg18356799	DSC1	18	rs4325646	18.2118
cg09893305	HAPLN1	5	rs1563553	18.1904
cg00035347	NT5C2	10	rs3740386	18.1903
cg00035347	NT5C2	10	rs3781281	18.1903
cg00035347	NT5C2	10	rs12775302	18.1903
cg09893305	HAPLN1	5	rs974023	18.1892
cg06386533	SOCS5	2	rs4952842	18.1849
cg07950803	CD1A	1	rs858998	18.1807
cg24304714	LCE1C	1	rs1888964	18.18
cg24304714	LCE1C	1	rs2879458	18.18
cg10861751	RGS1	1	rs7535818	18.1746
cg02358804	ZNF146	19	rs2918384	18.1742
cg21878918	LOC56901	12	rs533975	18.1709
cg04623837	HCG9	6	rs9261035	18.1646
cg04623837	HCG9	6	rs9261079	18.1646
cg04623837	HCG9	6	rs9261081	18.1646
cg04623837	HCG9	6	rs3734836	18.1646
cg04623837	HCG9	6	rs9261130	18.1646
cg04623837	HCG9	6	rs9261138	18.1646
cg04623837	HCG9	6	rs6940082	18.1646
cg02442161	PI3	20	rs7344269	18.1598
cg02442161	PI3	20	rs6032055	18.1598
cg07356753	GBE1	3	rs7641973	18.1542
cg22736323	PDGFRA	4	rs17084051	18.1505
cg08790550	LOC112714	2	rs7419565	18.1393
cg19636861	ZNF556	19	rs4807347	18.1376
cg09604428	PB1	3	rs1042779	18.1358
cg04121983	CASKIN2	17	rs8064529	18.1289
cg11173246	TSPAN4	11	rs7947690	18.1183
cg06873352	LYK5	17	GA014711	18.1166
cg04619854	UBXD4	2	rs2551332	18.1161
cg23995753	LY75	2	rs7566824	18.1117
cg23995753	LY75	2	rs769369	18.1117
cg00035347	NT5C2	10	rs10883820	18.0981
cg07952391	FLJ10916	2	rs7582011	18.0943
cg17571291	BLVRA	7	rs10215311	18.0931
cg24476569	ABCC4	13	rs2992907	18.0841
cg25282410	MRPL18	6	rs2842992	18.084
cg18059933	TP53INP1	8	rs2956210	18.0832
cg09604428	PB1	3	rs1076425	18.0823
cg23244913	HCG9	6	rs356968	18.0807
cg23244913	HCG9	6	rs401618	18.0807
cg08212685	ATG10	5	rs17247678	18.0721
cg16907488	CCDC17	1	rs6658700	18.0576
cg11632617	PPCDC	15	rs8042558	18.0552
cg23874078	CEPT1	1	rs11102212	18.0552
cg27398547	C14orf39	14	rs1061108	18.0535
cg04513422	LOC283487	13	rs2277424	18.0468
cg03552103	2013-09-10	2	rs3923006	18.0387
cg03222066	ABCG4	11	rs571445	18.0309
cg06118312	GZMA	5	rs3136555	18.0112
cg00186954	ST5	11	rs2653565	18.0112
cg22802439	UPK1A	19	rs107068	18.0065
cg22802439	UPK1A	19	rs231592	18.0065
cg18441959	VPREB1	22	rs7510670	18.0011
cg18441959	VPREB1	22	rs6001758	18.0011
cg18441959	VPREB1	22	rs6001766	18.0011
cg18441959	VPREB1	22	rs737765	18.0011
cg21926612	PARK2	6	rs2156257	17.9948
cg18888403	HMGCL	1	rs2179395	17.9753
cg22333868	SYT1	12	rs1245810	17.9702
cg18888403	HMGCL	1	rs2501424	17.9692
cg06386533	SOCS5	2	rs11695058	17.9531
cg16907488	CCDC17	1	rs3014237	17.9519
cg06386533	SOCS5	2	rs17822019	17.9504
cg06386533	SOCS5	2	rs4952843	17.9438
cg00035347	NT5C2	10	rs1935323	17.9419
cg23034818	BTBD6	14	rs7146643	17.9375
cg15830940	SMARCAL1	2	rs3806573	17.9221
cg19109431	NFKBIE	6	rs3799963	17.9157
cg14076161	PRB4	12	rs4763222	17.9093
cg14076161	PRB4	12	rs2418222	17.9093
cg14076161	PRB4	12	rs10845238	17.9093
cg14076161	PRB4	12	rs1015442	17.9093
cg14076161	PRB4	12	rs11054075	17.9093
cg09604428	PB1	3	rs2239549	17.9074
cg08085267	C17orf57	17	rs4794001	17.9054
cg10237469	CEACAM4	19	rs10410147	17.9046
cg16907488	CCDC17	1	rs11211173	17.9033
cg02442161	PI3	20	rs13039213	17.8966
cg02442161	PI3	20	rs17424723	17.8966
cg27067618	CYP4F3	19	rs1290616	17.894
cg27067618	CYP4F3	19	rs1290617	17.894
cg18705301	NDUFAF1	15	rs1617832	17.8886
cg23244913	HCG9	6	rs356954	17.8821
cg23244913	HCG9	6	rs259943	17.8781
cg23244913	HCG9	6	rs259940	17.8781
cg11890956	DSCR2	21	rs8132993	17.8731
cg00035347	NT5C2	10	rs7074395	17.8549
cg00035347	NT5C2	10	rs12785223	17.8549
cg04762213	BAT2	6	rs2736172	17.8534
cg06873352	LYK5	17	rs1062791	17.8529
cg06873352	LYK5	17	rs2727288	17.8493
cg06873352	LYK5	17	rs894407	17.8493
cg06873352	LYK5	17	rs2584624	17.8493
cg06873352	LYK5	17	rs2665833	17.8493
cg06873352	LYK5	17	rs3760254	17.8493
cg06873352	LYK5	17	GA032852	17.8493
cg06873352	LYK5	17	rs2236736	17.8493
cg23244913	HCG9	6	rs2735067	17.8478
cg19339848	MTO1	6	rs535902	17.8255
cg17569486	AP1S3	2	rs12694622	17.8221
cg26525091	MADCAM1	19	rs758502	17.822
cg26525091	MADCAM1	19	rs758503	17.822
cg06851207	FLJ10781	19	rs4803953	17.8175
cg18059933	TP53INP1	8	rs7845219	17.8157
cg14800883	ARPC4	3	rs293790	17.8145
cg04619854	UBXD4	2	rs2551326	17.8074
cg08872550	CA2	8	rs1389247	17.8034
cg03960217	LCE2C	1	rs11587012	17.8029
cg03890877	PTK9L	3	rs6793317	17.7933
cg03890877	PTK9L	3	rs6809248	17.7933
cg19784477	TFPI2	7	rs17165823	17.788
cg24792360	FUCA1	1	rs2502984	17.787
cg24792360	FUCA1	1	rs2502985	17.787
cg24792360	FUCA1	1	rs719399	17.787
cg24792360	FUCA1	1	rs2076344	17.787
cg01889448	HLA-DQB1	6	rs9275141	17.7869
cg01889448	HLA-DQB1	6	rs2856695	17.7869
cg01889448	HLA-DQB1	6	rs3021058	17.7869
cg01889448	HLA-DQB1	6	rs4642516	17.7869
cg18103150	C11orf47	11	rs11040915	17.7844
cg14642338	DKFZP586H2123	11	rs17795186	17.7841
cg23244913	HCG9	6	rs2735078	17.7833
cg14696820	LCE1A	1	rs12239774	17.783
cg24304714	LCE1C	1	rs11587012	17.779
cg18103150	C11orf47	11	rs7944694	17.7662
cg18103150	C11orf47	11	rs4582957	17.7662
cg15068733	FGF11	17	rs4151120	17.7574
cg02579736	FANCD2	3	rs3755783	17.7564
cg00035347	NT5C2	10	rs12246739	17.7561
cg10237469	CEACAM4	19	rs10469285	17.755
cg18705301	NDUFAF1	15	rs7168307	17.7531
cg10237469	CEACAM4	19	rs11670316	17.7457
cg11618577	KRTCAP3	2	rs1728922	17.7439
cg11618577	KRTCAP3	2	rs6547626	17.7439
cg11618577	KRTCAP3	2	rs4582	17.7439
cg11618577	KRTCAP3	2	rs1647284	17.7439
cg11618577	KRTCAP3	2	rs1083865	17.7439
cg11618577	KRTCAP3	2	rs1060525	17.7439
cg16907488	CCDC17	1	GA000696	17.7336
cg04762213	BAT2	6	rs2844472	17.7326
cg02579736	FANCD2	3	rs13089863	17.7312
cg06873352	LYK5	17	rs894406	17.7262
cg09604428	PB1	3	rs1075653	17.7234
cg02729303	FLJ20152	5	rs33684	17.7179
cg17749961	LYCAT	2	rs12476805	17.7017
cg03870862	ZC3H3	8	rs3889129	17.6846
cg11471401	KRT6A	12	rs388626	17.68
cg11471401	KRT6A	12	rs597340	17.68
cg26616347	IRF5	7	rs4728142	17.6788
cg21769969	OSTM1	6	rs9320254	17.6762
cg03552103	2013-09-10	2	rs11541143	17.6743
cg17475918	HLA-E	6	rs3869070	17.6714
cg08380539	CTBS	1	rs12128801	17.669
cg16907488	CCDC17	1	rs1250	17.6688
cg24792360	FUCA1	1	rs719400	17.6631
cg15379858	ChGn	8	rs4548199	17.6588
cg12819826	PPAN	19	rs2305789	17.6581
cg07181349	KIT	4	rs6554199	17.6577
cg06873352	LYK5	17	rs12452187	17.6541
cg07207937	MRPL1	4	rs4388114	17.6483
cg07207937	MRPL1	4	rs11737861	17.6483
cg07207937	MRPL1	4	rs11737353	17.6483
cg12179176	SNX19	11	rs3751039	17.6443
cg09553448	NUP214	9	rs353512	17.6425
cg25729068	MTAC2D1	14	rs7152641	17.6288
cg16907488	CCDC17	1	GA018955	17.6261
cg01770232	IL6	7	rs1800796	17.6157
cg14696820	LCE1A	1	rs11578927	17.61
cg01335367	C12orf34	12	rs7952780	17.6065
cg00042156	MGC16291	10	rs210235	17.605
cg00042156	MGC16291	10	rs210237	17.605
cg17558126	RASSF5	1	rs944775	17.6032
cg17408686	CHCHD6	3	rs951739	17.5978
cg17408686	CHCHD6	3	rs9809215	17.5978
cg03760483	ALOX12	17	rs2271316	17.597
cg20169062	HSPB3	5	rs12520754	17.5955
cg15822411	MGC34732	11	rs11826218	17.594
cg09553448	NUP214	9	rs353542	17.5883
cg16907488	CCDC17	1	rs11211163	17.5799
cg16907488	CCDC17	1	rs10789470	17.5799
cg16907488	CCDC17	1	rs11211152	17.5799
cg16907488	CCDC17	1	rs3811436	17.5799
cg16907488	CCDC17	1	rs12024590	17.5799
cg16907488	CCDC17	1	rs11211157	17.5799
cg16907488	CCDC17	1	rs10430105	17.5799
cg16907488	CCDC17	1	rs11211161	17.5799
cg16907488	CCDC17	1	rs4439382	17.5799
cg16907488	CCDC17	1	rs4559551	17.5799
cg16907488	CCDC17	1	rs11211171	17.5799
cg16907488	CCDC17	1	rs28370457	17.5799
cg16907488	CCDC17	1	GA018956	17.5799
cg16907488	CCDC17	1	rs10890333	17.5799
cg16907488	CCDC17	1	rs1547924	17.5799
cg16907488	CCDC17	1	rs3014241	17.5799
[truncated: 34,368 more rows]
