# Supplementary material for: DNA methylation changes in the postmortem dorsolateral prefrontal cortex of patients with schizophrenia
Source: Front Genet. 2014 Aug 26;5:280. doi: 10.3389/fgene.2014.00280 (PMC4144343; doi:10.3389/fgene.2014.00280)
Supplement: Supplementary file 5 [file DataSheet5.XLSX]

## Sheet: Sheet1
Table S5. Cis associations of SNPs with DNA methylation at CpG sites from the control subjects (cis defined as within 1 Mb of a CpG site).
CpG Number	CpG Gene Symbol	chr	SNP Number	(-log) Bonferroni corrected p_value
cg17749961	LYCAT	2	rs1723175	37.1464
cg17749961	LYCAT	2	rs1662955	37.1464
cg17749961	LYCAT	2	rs829584	37.1464
cg17749961	LYCAT	2	rs829573	37.1464
cg17749961	LYCAT	2	rs829658	37.1464
cg12339802	C1orf109	1	rs3762352	36.9888
cg17749961	LYCAT	2	rs1723167	35.3155
cg15928398	ST6GAL1	3	rs1468906	34.7059
cg12339802	C1orf109	1	rs11264091	34.49
cg12339802	C1orf109	1	rs2306625	34.371
cg12339802	C1orf109	1	rs7526362	34.2687
cg00605270	SMPDL3B	1	rs3737807	33.222
cg17749961	LYCAT	2	rs1612616	32.0641
cg01889448	HLA-DQB1	6	rs17612633	31.9207
cg01889448	HLA-DQB1	6	rs35367950	31.9207
cg01889448	HLA-DQB1	6	rs9273349	31.9207
cg01889448	HLA-DQB1	6	rs1063355	31.9207
cg01889448	HLA-DQB1	6	GA023724	31.9207
cg01889448	HLA-DQB1	6	GA005601	31.6649
cg20203395	MGC33648	5	rs185220	31.4198
cg01889448	HLA-DQB1	6	GA023720	31.3239
cg08634464	LOC126295	19	rs4807357	30.5537
cg08634464	LOC126295	19	rs4807358	30.5537
cg02579736	FANCD2	3	rs7648104	29.3695
cg02579736	FANCD2	3	rs17032278	29.3695
cg02579736	FANCD2	3	rs7631678	29.3695
cg02579736	FANCD2	3	rs7637888	29.3695
cg02579736	FANCD2	3	rs17032295	29.3695
cg02579736	FANCD2	3	rs7615646	29.3695
cg02579736	FANCD2	3	rs6442150	29.3695
cg13131015	GUCY2C	12	rs2099015	29.2612
cg13131015	GUCY2C	12	rs3811173	29.2612
cg14141399	HAS1	19	rs11672222	28.8945
cg08634464	LOC126295	19	rs8100809	27.8059
cg19766460	C21orf128	21	rs1571737	27.3648
cg20530314	AGTR1	3	rs275653	27.267
cg20530314	AGTR1	3	rs201944	27.2151
cg20530314	AGTR1	3	rs275652	27.2151
cg13300756	HAS1	19	rs11672222	27.0496
cg17711541	HIST1H2AC	6	rs645279	26.4588
cg08212685	ATG10	5	rs324914	26.0519
cg08212685	ATG10	5	rs17245188	26.0519
cg20540428	PPP4R2	3	rs9816164	26.05
cg02579736	FANCD2	3	rs7652935	26.0249
cg02579736	FANCD2	3	rs6764068	26.0249
cg08634464	LOC126295	19	rs11084971	25.5376
cg02579736	FANCD2	3	rs13066757	25.4395
cg08212685	ATG10	5	rs4703870	25.2336
cg25282410	MRPL18	6	rs9365097	25.0415
cg21298523	NUDT9	4	rs7673763	25.0395
cg08212685	ATG10	5	rs6875409	24.974
cg08212685	ATG10	5	rs17243791	24.974
cg08212685	ATG10	5	rs7733122	24.974
cg06665322	GPA33	1	rs2281962	24.9331
cg07175007	UHMK1	1	rs6687743	24.9179
cg11003133	AIM2	1	rs2298803	24.9148
cg11003133	AIM2	1	rs16841642	24.9148
cg00605270	SMPDL3B	1	rs1010082	24.8271
cg22643217	KRTAP11-1	21	rs13051653	24.55
cg22643217	KRTAP11-1	21	rs748051	24.55
cg22643217	KRTAP11-1	21	rs11908965	24.55
cg04727522	C18orf22	18	rs3744872	24.5173
cg25282410	MRPL18	6	rs2273827	24.496
cg25282410	MRPL18	6	rs2273821	24.496
cg15691649	SLC17A3	6	rs645279	24.4302
cg04727522	C18orf22	18	rs4497762	24.2182
cg08212685	ATG10	5	rs1543911	24.1733
cg08212685	ATG10	5	rs891159	24.1733
cg08212685	ATG10	5	rs1428940	24.1733
cg08212685	ATG10	5	rs1019806	24.0659
cg02579736	FANCD2	3	rs13063098	23.954
cg00750606	CDA	1	rs6701759	23.8461
cg00750606	CDA	1	rs1890005	23.8461
cg00750606	CDA	1	rs4655224	23.8461
cg00750606	CDA	1	rs10799646	23.8461
cg13877915	ZNF132	19	rs4801583	23.7825
cg13877915	ZNF132	19	rs3764534	23.7825
cg13877915	ZNF132	19	rs1051500	23.7825
cg13877915	ZNF132	19	rs1465789	23.7825
cg13877915	ZNF132	19	rs7259841	23.7825
cg05213296	BXDC1	6	rs9374227	23.6121
cg05213296	BXDC1	6	rs9400437	23.6121
cg05213296	BXDC1	6	rs9400439	23.6121
cg05213296	BXDC1	6	rs3862838	23.6121
cg07175007	UHMK1	1	rs4657201	23.4961
cg08212685	ATG10	5	rs6888977	23.4655
cg08212685	ATG10	5	rs4703879	23.3798
cg08212685	ATG10	5	rs6884232	23.3798
cg13877915	ZNF132	19	rs10423138	23.3301
cg07175007	UHMK1	1	rs2236581	23.2846
cg12454167	KNG1	3	rs3821815	23.1605
cg12454167	KNG1	3	rs5029969	23.1605
cg12454167	KNG1	3	rs5029970	23.1605
cg12454167	KNG1	3	rs3806688	23.1605
cg12454167	KNG1	3	rs3806689	23.1605
cg08212685	ATG10	5	rs10068160	23.1359
cg23499129	MGC35308	6	GA006087	23.0766
cg02579736	FANCD2	3	rs3774208	23.076
cg02579736	FANCD2	3	rs6783705	23.076
cg02579736	FANCD2	3	rs6785976	23.076
cg02579736	FANCD2	3	rs6442154	23.076
cg02579736	FANCD2	3	rs3894321	23.076
cg02579736	FANCD2	3	rs17032440	23.076
cg13683864	RPL14	3	rs2276870	23.0195
cg13683864	RPL14	3	rs2276871	23.0195
cg13683864	RPL14	3	rs7628796	23.0195
cg12454167	KNG1	3	rs1050274	22.9318
cg08212685	ATG10	5	rs749402	22.8338
cg08212685	ATG10	5	rs749401	22.8338
cg07175007	UHMK1	1	rs2050907	22.6548
cg25282410	MRPL18	6	rs15982	22.5497
cg25282410	MRPL18	6	rs4709368	22.5497
cg25282410	MRPL18	6	rs9347340	22.5497
cg14332079	CDCA2	8	rs11787383	22.4838
cg08212685	ATG10	5	rs2407064	22.4505
cg13771579	TCL1B	14	rs11160284	22.3575
cg12620499	DSU	2	GA002714	22.2611
cg07175007	UHMK1	1	rs10919550	22.2588
cg07175007	UHMK1	1	rs1062174	22.2534
cg00750606	CDA	1	rs10916819	22.1579
cg07175007	UHMK1	1	rs6656197	22.0813
cg13877915	ZNF132	19	rs9304814	21.8907
cg12556325	C7orf29	7	rs11769348	21.8526
cg12556325	C7orf29	7	GA006756	21.8526
cg06150803	TNFRSF19	13	rs1928117	21.7948
cg02579736	FANCD2	3	rs17050699	21.6924
cg17749961	LYCAT	2	rs829689	21.5554
cg20530314	AGTR1	3	rs275651	21.5527
cg14159672	FLJ32569	1	rs708727	21.5205
cg11706911	AGMAT	1	rs10927805	21.5127
cg11706911	AGMAT	1	rs6429759	21.5127
cg11706911	AGMAT	1	rs10159271	21.5127
cg26195577	C20orf3	20	rs7268095	21.5067
cg26195577	C20orf3	20	rs6138458	21.5067
cg26195577	C20orf3	20	rs6114980	21.5067
cg21039679	FLJ35695	15	rs2132157	21.4651
cg14332079	CDCA2	8	rs9644041	21.3584
cg14332079	CDCA2	8	rs3812422	21.3584
cg14332079	CDCA2	8	rs3812421	21.3584
cg23652631	SPATA1	1	rs17365723	21.3546
cg20540428	PPP4R2	3	rs2322809	21.3077
cg20540428	PPP4R2	3	rs9870408	21.3077
cg20540428	PPP4R2	3	rs2035811	21.3077
cg20540428	PPP4R2	3	rs9310260	21.3077
cg23069305	SENP1	12	rs3742074	21.1104
cg23069305	SENP1	12	rs11613485	21.1104
cg23069305	SENP1	12	rs7296913	21.1104
cg23069305	SENP1	12	rs1476608	21.1104
cg23069305	SENP1	12	rs17122651	21.1104
cg14893161	FLJ32569	1	rs708727	20.9785
cg02579736	FANCD2	3	rs17050660	20.9589
cg20540428	PPP4R2	3	rs726029	20.8202
cg07664183	FAM29A	9	rs7865126	20.7971
cg17974185	CTNNBL1	20	rs6020251	20.706
cg14332079	CDCA2	8	rs2321049	20.7001
cg14332079	CDCA2	8	rs2012592	20.7001
cg01889448	HLA-DQB1	6	rs17612858	20.6993
cg24476569	ABCC4	13	rs8001444	20.5966
cg24476569	ABCC4	13	rs869951	20.5966
cg06418219	SHC1	1	rs12087657	20.5818
cg17711541	HIST1H2AC	6	rs199741	20.5494
cg11003133	AIM2	1	rs1935067	20.5372
cg02579736	FANCD2	3	rs3732968	20.4449
cg20540428	PPP4R2	3	rs1060584	20.42
cg00849368	ARSK	5	rs7534	20.2738
cg08660285	WDR78	1	rs2182143	20.2597
cg08660285	WDR78	1	rs3008848	20.2597
cg08660285	WDR78	1	rs3008855	20.2597
cg08660285	WDR78	1	rs2985818	20.2597
cg08660285	WDR78	1	rs2985824	20.2597
cg08660285	WDR78	1	rs912797	20.2597
cg08660285	WDR78	1	rs2985794	20.2597
cg08660285	WDR78	1	rs4655663	20.2597
cg08660285	WDR78	1	rs11208979	20.2597
cg08660285	WDR78	1	rs1137656	20.2597
cg02579736	FANCD2	3	rs3732967	20.2197
cg02579736	FANCD2	3	rs3732966	20.2197
cg02579736	FANCD2	3	rs13063929	20.2197
cg21717724	PSMD5	9	rs10760117	20.2022
cg00292662	LGALS1	22	rs4820294	20.1083
cg00292662	LGALS1	22	rs929039	20.1083
cg00292662	LGALS1	22	rs713835	20.1083
cg08679985	KLF17	1	rs663818	20.051
cg21565972	FLJ23754	17	rs7220639	19.9867
cg25229172	CCDC38	12	rs4762643	19.9754
cg09553448	NUP214	9	rs3736957	19.9146
cg08660285	WDR78	1	GA019061	19.8802
cg18888403	HMGCL	1	rs2502979	19.7632
cg00000292	ATP2A1	16	rs12444171	19.7535
cg21717724	PSMD5	9	rs4837796	19.7227
cg21717724	PSMD5	9	rs1060817	19.6702
cg13683864	RPL14	3	rs11539046	19.635
cg13683864	RPL14	3	rs6771527	19.635
cg10281770	WDR45L	17	rs4789817	19.6349
cg13683864	RPL14	3	rs6801859	19.5885
cg13047596	UNQ830	2	rs812383	19.543
cg18888403	HMGCL	1	rs6697805	19.5133
cg09553448	NUP214	9	rs7861678	19.4559
cg15316289	CRELD2	22	rs9616370	19.4177
cg00849368	ARSK	5	rs17084916	19.3753
cg08660285	WDR78	1	rs2985825	19.3713
cg08660285	WDR78	1	rs17497828	19.3713
cg12620499	DSU	2	rs1344694	19.3317
cg23069305	SENP1	12	rs726354	19.3152
cg23069305	SENP1	12	rs10492080	19.3152
cg23069305	SENP1	12	rs4760620	19.3152
cg08679985	KLF17	1	rs600450	19.2954
cg14696820	LCE1A	1	rs11587012	19.2852
cg21565972	FLJ23754	17	rs12945993	19.2126
cg04727522	C18orf22	18	rs12964779	19.2085
cg04727522	C18orf22	18	rs3744870	19.2085
cg17974185	CTNNBL1	20	rs2281148	19.1734
cg09553448	NUP214	9	rs967174	19.1709
cg21565972	FLJ23754	17	rs6502070	19.1691
cg21565972	FLJ23754	17	rs8078087	19.1691
cg21565972	FLJ23754	17	rs12051747	19.1691
cg21565972	FLJ23754	17	rs8080625	19.1691
cg21565972	FLJ23754	17	rs4789675	19.1691
cg21565972	FLJ23754	17	rs8067875	19.1691
cg21565972	FLJ23754	17	rs8080423	19.1691
cg21565972	FLJ23754	17	rs7501461	19.1691
cg06718696	DDX48	17	rs2241886	19.1629
cg05213296	BXDC1	6	rs3851220	19.1275
cg21039679	FLJ35695	15	rs12903120	19.0882
cg08212685	ATG10	5	rs226205	19.0531
cg21565972	FLJ23754	17	rs7213172	19.0465
cg21565972	FLJ23754	17	rs4625783	19.0465
cg21565972	FLJ23754	17	rs7406220	19.0465
cg21565972	FLJ23754	17	rs11658335	19.0465
cg02579736	FANCD2	3	rs34632086	19.0367
cg02579736	FANCD2	3	rs2272123	19.0367
cg14159672	FLJ32569	1	GA019870	18.9984
cg08660285	WDR78	1	rs2815359	18.9891
cg05163071	RETNLB	3	rs11708527	18.9821
cg21301148	MYH6	14	rs7159599	18.8931
cg15316289	CRELD2	22	rs9616380	18.8549
cg17339202	SYNC1	1	rs360042	18.8336
cg17339202	SYNC1	1	rs360041	18.8336
cg17339202	SYNC1	1	rs360040	18.8336
cg17571291	BLVRA	7	rs10215155	18.7734
cg04727522	C18orf22	18	rs11664762	18.7725
cg15691649	SLC17A3	6	rs199741	18.7083
cg15691649	SLC17A3	6	rs1165201	18.6556
cg00659129	DDEF1	8	rs7812299	18.6551
cg00659129	DDEF1	8	rs7812469	18.6551
cg05213296	BXDC1	6	rs9372284	18.6386
cg25729068	MTAC2D1	14	rs1884840	18.5689
cg15316289	CRELD2	22	rs9616204	18.5021
cg21565972	FLJ23754	17	rs6502057	18.4845
cg02254407	PLEKHB1	11	rs652229	18.456
cg00659129	DDEF1	8	rs10090231	18.4501
cg00659129	DDEF1	8	rs10090767	18.4501
cg00659129	DDEF1	8	rs11992932	18.4501
cg00659129	DDEF1	8	rs11997462	18.4501
cg00659129	DDEF1	8	rs11993714	18.4501
cg02579736	FANCD2	3	rs3846177	18.4448
cg00000292	ATP2A1	16	rs4788099	18.4415
cg00000292	ATP2A1	16	rs9972693	18.4415
cg00000292	ATP2A1	16	rs9972768	18.4415
cg00000292	ATP2A1	16	rs4788101	18.4415
cg00000292	ATP2A1	16	rs4788102	18.4415
cg00000292	ATP2A1	16	rs7198606	18.4415
cg00000292	ATP2A1	16	rs8055982	18.4415
cg00000292	ATP2A1	16	rs11864107	18.4415
cg00000292	ATP2A1	16	rs3888190	18.4415
cg00000292	ATP2A1	16	rs8055138	18.4415
cg21565972	FLJ23754	17	rs6502068	18.3969
cg21565972	FLJ23754	17	rs7503225	18.3969
cg15205507	ZNF331	19	rs10405978	18.3937
cg07175007	UHMK1	1	rs6665354	18.3608
cg21565972	FLJ23754	17	rs11077969	18.3067
cg00849368	ARSK	5	rs3909479	18.1723
cg00000292	ATP2A1	16	rs8062405	18.1626
cg02964385	STK38	6	rs4236051	18.1597
cg25229172	CCDC38	12	rs1436121	18.1156
cg12556325	C7orf29	7	GA024973	18.0654
cg11890956	DSCR2	21	rs6517519	18.0471
cg11890956	DSCR2	21	rs2836929	18.0471
cg11890956	DSCR2	21	rs2836932	18.0471
cg11890956	DSCR2	21	rs12482181	18.0471
cg11890956	DSCR2	21	rs14194	18.0471
cg11890956	DSCR2	21	rs7280375	18.0471
cg11890956	DSCR2	21	rs2836925	18.0471
cg10735607	TMEM109	11	rs7126832	18.0455
cg08212685	ATG10	5	rs6895884	18.0426
cg04559909	CXCL5	4	rs425535	18.0127
cg00042156	MGC16291	10	rs2801023	17.9535
cg23069305	SENP1	12	rs11609399	17.9528
cg27519424	HLCS	21	rs8132470	17.9121
cg14893161	FLJ32569	1	GA019870	17.8797
cg00000292	ATP2A1	16	rs7187776	17.8632
cg23499129	MGC35308	6	rs1998168	17.8477
cg17711541	HIST1H2AC	6	rs1165201	17.8343
cg09553448	NUP214	9	rs2872824	17.7998
cg25229172	CCDC38	12	rs1982138	17.798
cg12447832	TTC15	2	rs13022433	17.7961
cg20389709	KLF11	2	rs4669521	17.7398
cg02579736	FANCD2	3	rs6804473	17.7296
cg02579736	FANCD2	3	rs7611218	17.7296
cg20540428	PPP4R2	3	rs7640805	17.7158
cg00000292	ATP2A1	16	rs8049439	17.675
cg15316289	CRELD2	22	rs7511620	17.6596
cg22333868	SYT1	12	rs2037743	17.5913
cg23750142	CA8	8	rs13274525	17.5334
cg21771250	FAM83F	22	rs2958650	17.4997
cg11890956	DSCR2	21	rs2836964	17.4822
cg11890956	DSCR2	21	rs2836968	17.4822
cg21565972	FLJ23754	17	rs9907757	17.4795
cg21565972	FLJ23754	17	rs7226049	17.456
cg13047596	UNQ830	2	rs709933	17.3793
cg13047596	UNQ830	2	rs709934	17.3793
cg06148175	ACY3	11	rs2509719	17.3343
cg19168338	CORO7	16	rs6500596	17.3259
cg08660285	WDR78	1	rs2755244	17.3092
cg21565972	FLJ23754	17	rs6502055	17.3005
cg02579736	FANCD2	3	rs6791810	17.2769
cg02579736	FANCD2	3	rs13319597	17.2769
cg02579736	FANCD2	3	rs9875081	17.2769
cg03222066	ABCG4	11	rs4301800	17.2752
cg25729068	MTAC2D1	14	rs4904818	17.2653
cg11890956	DSCR2	21	rs13625	17.2562
cg15316289	CRELD2	22	rs9616388	17.2415
cg21565972	FLJ23754	17	rs7209474	17.2163
cg11890956	DSCR2	21	rs6517523	17.1837
cg11890956	DSCR2	21	rs6517526	17.1837
cg14401897	KIAA0963	19	rs873289	17.1137
cg11706911	AGMAT	1	rs1862710	17.1014
cg11706911	AGMAT	1	rs2042367	17.1014
cg08085267	C17orf57	17	rs6504833	17.0797
cg21565972	FLJ23754	17	rs7502078	17.0692
cg24235633	CDIPT	16	rs889695	17.041
cg24235633	CDIPT	16	rs747973	17.041
cg10001720	LAPTM5	1	rs10914193	17.0342
cg10001720	LAPTM5	1	rs3762296	17.0342
cg04058169	BUB3	10	rs2304550	17.0282
cg04058169	BUB3	10	rs3816137	17.0282
cg03222066	ABCG4	11	rs11217164	17.002
cg03222066	ABCG4	11	rs595412	17.002
cg03222066	ABCG4	11	rs671872	17.002
cg23995753	LY75	2	rs2292391	16.9992
cg24920358	PPIE	1	rs3738673	16.9936
cg24920358	PPIE	1	rs6664570	16.9936
cg24920358	PPIE	1	rs10888958	16.9936
cg24920358	PPIE	1	rs7547787	16.9936
cg08380539	CTBS	1	rs2303307	16.9912
cg11890956	DSCR2	21	rs2234543	16.9571
cg13144783	CCR1	3	rs7616215	16.9565
cg00000292	ATP2A1	16	rs4788095	16.9165
cg00000292	ATP2A1	16	rs2008514	16.9165
cg19767249	DCPS	11	rs12786155	16.8743
cg19767249	DCPS	11	rs8177374	16.8743
cg19767249	DCPS	11	rs1893352	16.8743
cg05163071	RETNLB	3	rs6804995	16.8674
cg01734338	KCNQ1	11	rs12296050	16.8581
cg12447832	TTC15	2	rs12464175	16.8312
cg18885346	PKHD1	6	rs9357723	16.8196
cg10735607	TMEM109	11	rs7928208	16.8166
cg10735607	TMEM109	11	rs2240045	16.8166
cg10735607	TMEM109	11	rs2074418	16.8166
cg10735607	TMEM109	11	rs4939477	16.8166
cg18888403	HMGCL	1	rs12031592	16.8049
cg10735607	TMEM109	11	rs2072098	16.744
cg07356753	GBE1	3	rs7620240	16.7305
cg11890956	DSCR2	21	rs6517538	16.719
cg09419670	PSMD5	9	rs4837796	16.7011
cg20540428	PPP4R2	3	rs9869215	16.6461
cg06418219	SHC1	1	rs4578216	16.6166
cg00000292	ATP2A1	16	rs4451951	16.6079
cg10281770	WDR45L	17	rs3826310	16.5614
cg13047596	UNQ830	2	rs778340	16.5504
cg13047596	UNQ830	2	rs2675966	16.5504
cg13047596	UNQ830	2	rs2592117	16.5504
cg13047596	UNQ830	2	rs2592116	16.5504
cg13047596	UNQ830	2	rs2592115	16.5504
cg01889448	HLA-DQB1	6	rs17843604	16.5362
cg11471401	KRT6A	12	rs393352	16.5075
cg08660285	WDR78	1	rs2755250	16.4982
cg08660285	WDR78	1	rs2815371	16.4982
cg08660285	WDR78	1	rs2755246	16.4982
cg10281770	WDR45L	17	rs12950772	16.4975
cg21565972	FLJ23754	17	rs4789671	16.4944
cg10735607	TMEM109	11	rs7946859	16.4842
cg21565972	FLJ23754	17	rs8077772	16.4752
cg10735607	TMEM109	11	rs3763841	16.4742
cg10735607	TMEM109	11	rs3763840	16.4742
cg10735607	TMEM109	11	rs2868245	16.4742
cg07175007	UHMK1	1	rs12757408	16.4739
cg23855989	AQP5	12	rs3759129	16.4733
cg07880854	FLJ37440	2	rs10180018	16.466
cg06665322	GPA33	1	rs2281960	16.46
cg23283495	IRF6	1	rs7545542	16.4431
cg09419670	PSMD5	9	rs10760117	16.4408
cg19168338	CORO7	16	rs7205189	16.4393
cg17385448	AGMAT	1	rs11580170	16.4376
cg12556325	C7orf29	7	GA006757	16.4195
cg27535305	SCP2	1	rs511599	16.4033
cg27535305	SCP2	1	rs576891	16.4033
cg27535305	SCP2	1	rs11206043	16.4033
cg27535305	SCP2	1	rs1775540	16.4033
cg10735607	TMEM109	11	rs4939475	16.3411
cg10735607	TMEM109	11	rs12291364	16.3411
cg10735607	TMEM109	11	rs7107068	16.3411
cg09419670	PSMD5	9	rs1060817	16.3314
cg04559909	CXCL5	4	rs2457996	16.2846
cg20540428	PPP4R2	3	rs4677232	16.2544
cg12924262	CHPT1	12	rs2695290	16.2512
cg12924262	CHPT1	12	rs2695284	16.2512
cg12924262	CHPT1	12	rs2559854	16.2512
cg12924262	CHPT1	12	rs3809260	16.2512
cg07356753	GBE1	3	rs11711331	16.2261
cg07356753	GBE1	3	rs11915042	16.2261
cg06027949	SNX16	8	rs11776932	16.2219
cg06027949	SNX16	8	rs2600604	16.2219
cg06027949	SNX16	8	rs774469	16.2219
cg06027949	SNX16	8	rs1021329	16.2219
cg06027949	SNX16	8	rs1451994	16.2219
cg06027949	SNX16	8	rs10504741	16.2219
cg05695927	SPATA5L1	15	rs3809472	16.2091
cg05695927	SPATA5L1	15	rs1820518	16.2091
cg05695927	SPATA5L1	15	rs12440038	16.2091
cg08878744	LCE1B	1	rs11587012	16.2053
cg13144783	CCR1	3	rs2087726	16.1903
cg13144783	CCR1	3	rs4683184	16.1903
cg10735607	TMEM109	11	GA027883	16.1831
cg02844051	ZD52F10	19	rs12460932	16.1763
cg04121983	CASKIN2	17	rs35643020	16.1117
cg12454167	KNG1	3	rs1851665	16.1104
cg12454167	KNG1	3	rs1836860	16.1104
cg19168338	CORO7	16	rs9925719	16.1041
cg24884084	SPRR1B	1	rs11587012	16.0793
cg04058169	BUB3	10	rs7897156	16.0789
cg20389709	KLF11	2	rs6721191	16.0554
cg04058169	BUB3	10	rs10902883	16.0102
cg04058169	BUB3	10	rs3763741	16.0015
cg05213296	BXDC1	6	rs3763195	15.9894
cg12454167	KNG1	3	rs5029975	15.9767
cg18888403	HMGCL	1	rs35385477	15.9345
cg07356753	GBE1	3	rs3849571	15.9273
cg25356886	CRYGD	2	rs10932241	15.9004
cg10735607	TMEM109	11	rs2074416	15.9002
cg10735607	TMEM109	11	rs7114357	15.9002
cg21565972	FLJ23754	17	rs7221544	15.8574
cg24884084	SPRR1B	1	rs1888964	15.8546
cg24884084	SPRR1B	1	rs2879458	15.8546
cg00042156	MGC16291	10	rs2801951	15.8194
cg14696820	LCE1A	1	rs1888964	15.8086
cg14696820	LCE1A	1	rs2879458	15.8086
cg03222066	ABCG4	11	rs595359	15.8007
cg12315997	RPL9	4	rs749915	15.7877
cg10001720	LAPTM5	1	rs4614309	15.7807
cg23750142	CA8	8	rs7843385	15.7801
cg23750142	CA8	8	rs6998745	15.7801
cg09553448	NUP214	9	rs975277	15.7777
cg03552103	2013-09-10	2	rs6594049	15.7711
cg06851207	FLJ10781	19	GA034772	15.7518
cg12556325	C7orf29	7	rs2108854	15.7491
cg09553448	NUP214	9	rs7859782	15.7266
cg13877915	ZNF132	19	rs9304815	15.6181
cg21771250	FAM83F	22	rs2958659	15.6132
cg17339202	SYNC1	1	rs786302	15.574
cg18888403	HMGCL	1	rs974698	15.5325
cg18888403	HMGCL	1	rs1018396	15.5325
cg22333868	SYT1	12	rs1918193	15.5247
cg00398048	AGA	4	rs17064930	15.4907
cg23069305	SENP1	12	rs1859441	15.4624
cg20389709	KLF11	2	rs7632	15.4493
cg24792360	FUCA1	1	rs6689530	15.3765
cg27535305	SCP2	1	rs514881	15.3714
cg27535305	SCP2	1	rs536621	15.3714
cg13877915	ZNF132	19	rs6510152	15.3542
cg04619854	UBXD4	2	rs12616678	15.3448
cg27329371	ALDH3A1	17	rs2072327	15.3293
cg06027949	SNX16	8	rs1452001	15.3159
cg06027949	SNX16	8	rs1376841	15.3159
cg06027949	SNX16	8	rs1817107	15.3159
cg06027949	SNX16	8	rs10111831	15.3159
cg13560548	C3orf24	3	rs6804473	15.304
cg13560548	C3orf24	3	rs7611218	15.304
cg08878744	LCE1B	1	rs1888964	15.2663
cg08878744	LCE1B	1	rs2879458	15.2663
cg04619854	UBXD4	2	rs12623521	15.2339
cg04058169	BUB3	10	rs4980181	15.2269
cg08085267	C17orf57	17	rs35161461	15.224
cg18151487	ARL3	10	rs10786705	15.2142
cg02579736	FANCD2	3	rs6781811	15.1947
cg02579736	FANCD2	3	rs6789156	15.1947
cg02579736	FANCD2	3	rs6442147	15.1947
cg13560548	C3orf24	3	rs3846177	15.1853
cg17571291	BLVRA	7	rs10229363	15.1573
cg17571291	BLVRA	7	rs10233867	15.1573
cg19767249	DCPS	11	rs3802814	15.1468
cg09604428	PB1	3	rs2251219	15.1391
cg09604428	PB1	3	rs1961958	15.1391
cg10735607	TMEM109	11	rs2074417	15.129
cg21301148	MYH6	14	rs7147244	15.125
cg18151487	ARL3	10	rs3781571	15.1191
cg07880854	FLJ37440	2	rs10166396	15.1133
cg03760483	ALOX12	17	rs11078659	15.0996
cg08679985	KLF17	1	rs1291051	15.0619
cg23283495	IRF6	1	rs2073486	15.0466
cg23283495	IRF6	1	rs2013162	15.0466
cg13560548	C3orf24	3	rs9875081	15.0262
cg13560548	C3orf24	3	rs6791810	15.0262
cg13560548	C3orf24	3	rs13319597	15.0262
cg06851207	FLJ10781	19	rs12978825	15.0234
cg06851207	FLJ10781	19	rs3826853	15.0234
cg26195577	C20orf3	20	rs6707	15.0063
cg26195577	C20orf3	20	rs227658	15.0063
cg00000292	ATP2A1	16	rs34835	14.9976
cg14001035	ATP10A	15	rs8038726	14.9781
cg22333868	SYT1	12	rs10735416	14.9695
cg03222066	ABCG4	11	rs547345	14.9379
cg18888403	HMGCL	1	rs760941	14.9323
cg27329371	ALDH3A1	17	rs4646785	14.8912
cg18705301	NDUFAF1	15	rs1899	14.889
cg18705301	NDUFAF1	15	rs11858812	14.889
cg18888403	HMGCL	1	rs7514394	14.8808
cg20203395	MGC33648	5	rs832582	14.8807
cg20203395	MGC33648	5	rs832583	14.8807
cg14159672	FLJ32569	1	rs708724	14.8779
cg14159672	FLJ32569	1	rs708725	14.8779
cg19168338	CORO7	16	rs11076830	14.8586
cg27535305	SCP2	1	rs480299	14.8562
cg17091770	STYX	14	rs7142734	14.8428
cg09604428	PB1	3	rs2164884	14.8128
cg09604428	PB1	3	rs4687636	14.8128
cg09604428	PB1	3	rs3755806	14.8128
cg09604428	PB1	3	rs4687638	14.8128
cg09604428	PB1	3	rs13064064	14.8128
cg09604428	PB1	3	rs2028216	14.8128
cg09604428	PB1	3	rs2289250	14.8128
cg09604428	PB1	3	rs11130315	14.8128
cg09604428	PB1	3	rs12488461	14.8128
cg09604428	PB1	3	rs12496634	14.8128
cg09604428	PB1	3	rs13068293	14.8128
cg09604428	PB1	3	rs11177	14.8128
cg09604428	PB1	3	rs6762813	14.8128
cg09604428	PB1	3	rs11130317	14.8128
cg09604428	PB1	3	rs10780035	14.8128
cg09604428	PB1	3	rs2268026	14.8128
cg09604428	PB1	3	rs13082960	14.8128
cg09604428	PB1	3	rs2336545	14.8128
cg09604428	PB1	3	rs10865976	14.8128
cg09604428	PB1	3	rs12487445	14.8128
cg04384208	FCGR3A	1	rs12129787	14.8062
cg17571291	BLVRA	7	rs10265186	14.8024
cg17571291	BLVRA	7	rs17710630	14.8024
cg17571291	BLVRA	7	rs1044220	14.8024
cg17571291	BLVRA	7	rs10281917	14.8024
cg17571291	BLVRA	7	rs10231164	14.8024
cg17571291	BLVRA	7	rs13233084	14.8024
cg17571291	BLVRA	7	rs10266210	14.8024
cg17571291	BLVRA	7	rs10226623	14.8024
cg17571291	BLVRA	7	rs10233697	14.8024
cg08872550	CA2	8	rs4566	14.7991
cg08872550	CA2	8	rs2307075	14.7991
cg08872550	CA2	8	GA025296	14.7991
cg00659129	DDEF1	8	rs7011509	14.7835
cg00659129	DDEF1	8	rs7016144	14.7835
cg00000292	ATP2A1	16	rs4788069	14.7708
cg05342835	SYNC1	1	rs360042	14.7655
cg05342835	SYNC1	1	rs360041	14.7655
cg05342835	SYNC1	1	rs360040	14.7655
cg12339802	C1orf109	1	rs768659	14.7532
cg18705301	NDUFAF1	15	rs316604	14.7394
cg03222066	ABCG4	11	rs668033	14.7379
cg10237469	CEACAM4	19	rs10402677	14.7186
cg10237469	CEACAM4	19	rs8103285	14.7186
cg10237469	CEACAM4	19	rs11666835	14.7186
cg10237469	CEACAM4	19	rs8102519	14.7
cg11471401	KRT6A	12	rs370354	14.6947
cg26615126	COLEC11	2	rs2071639	14.6759
cg08085267	C17orf57	17	rs7214410	14.6611
cg20203395	MGC33648	5	rs9283717	14.6515
cg20203395	MGC33648	5	rs2113078	14.6515
cg20203395	MGC33648	5	rs252919	14.6515
cg18705301	NDUFAF1	15	rs11854632	14.6489
cg09604428	PB1	3	rs2230535	14.6335
cg08634464	LOC126295	19	rs10410539	14.6162
cg05089968	MGC35308	6	rs10946158	14.5922
cg04058169	BUB3	10	rs1058359	14.5621
cg05089968	MGC35308	6	rs12214812	14.5273
cg03760483	ALOX12	17	rs1042357	14.513
cg21065959	LCE1E	1	rs11587012	14.5127
cg12620499	DSU	2	rs6435930	14.5028
cg02945646	AP1G2	14	rs12886523	14.5012
cg02945646	AP1G2	14	rs35309020	14.5012
cg02945646	AP1G2	14	rs28403575	14.5012
cg02945646	AP1G2	14	rs34015250	14.5012
cg25282410	MRPL18	6	rs2842974	14.4848
cg25282410	MRPL18	6	rs4709370	14.4848
cg24476569	ABCC4	13	rs871052	14.4804
cg00398048	AGA	4	rs17064860	14.4588
cg06150803	TNFRSF19	13	rs880624	14.4567
cg05695927	SPATA5L1	15	rs3759899	14.4559
cg05695927	SPATA5L1	15	rs12437840	14.4559
cg05695927	SPATA5L1	15	rs12437887	14.4559
cg05695927	SPATA5L1	15	rs7164602	14.4559
cg05695927	SPATA5L1	15	rs1346268	14.4559
cg05695927	SPATA5L1	15	rs4774580	14.4559
cg05695927	SPATA5L1	15	rs4395020	14.4559
cg07181349	KIT	4	rs6554198	14.446
cg11471401	KRT6A	12	rs830378	14.4263
cg02719634	SLC22A18AS	11	rs413781	14.4218
cg03552103	2013-09-10	2	rs6723295	14.4177
cg03552103	2013-09-10	2	rs2043462	14.4177
cg03552103	2013-09-10	2	rs4953843	14.4177
cg10281770	WDR45L	17	rs11655621	14.4056
cg12454167	KNG1	3	rs2689197	14.3988
cg12454167	KNG1	3	rs2651640	14.3988
cg09604428	PB1	3	rs3774354	14.3937
cg09604428	PB1	3	rs2239551	14.3937
cg03760483	ALOX12	17	rs10852889	14.3872
cg05149586	SDSL	12	rs12815112	14.3837
cg21565972	FLJ23754	17	rs9891962	14.3352
cg19109431	NFKBIE	6	rs28362856	14.3192
cg05149586	SDSL	12	rs734070	14.3135
cg05149586	SDSL	12	rs16942797	14.3135
cg05149586	SDSL	12	rs12823432	14.3135
cg17687883	MTHFD2	2	rs1723285	14.3017
cg13105904	KIAA0323	14	rs2273629	14.2995
cg21565972	FLJ23754	17	rs7217625	14.2991
cg21565972	FLJ23754	17	rs4247357	14.2991
cg08085267	C17orf57	17	rs12452796	14.2967
cg23069305	SENP1	12	rs7315258	14.2946
cg10237469	CEACAM4	19	rs9304604	14.2905
cg14893161	FLJ32569	1	rs708724	14.2903
cg14893161	FLJ32569	1	rs708725	14.2903
cg11471401	KRT6A	12	rs422012	14.2797
cg11471401	KRT6A	12	rs421007	14.2797
cg21565972	FLJ23754	17	rs4789670	14.2754
cg00000292	ATP2A1	16	rs12928404	14.2699
cg00398048	AGA	4	rs6814553	14.2549
cg08123074	PHACTR4	1	rs6674161	14.2186
cg16354207	UBE2F	2	rs10167355	14.2122
cg04517429	DCHS2	4	rs13132637	14.2002
cg13560548	C3orf24	3	rs7633769	14.1883
cg10237469	CEACAM4	19	rs10469271	14.1865
cg00000292	ATP2A1	16	rs28698667	14.1756
cg00000292	ATP2A1	16	rs4788084	14.1756
cg00000292	ATP2A1	16	rs12446550	14.1756
cg13119609	APOC2	19	rs2288911	14.1691
cg00398048	AGA	4	rs12504521	14.1639
cg00398048	AGA	4	rs6852945	14.1639
cg00000292	ATP2A1	16	rs3859172	14.1455
cg12308275	TGM5	15	rs471122	14.1428
cg12308275	TGM5	15	rs531910	14.1428
cg13877915	ZNF132	19	rs893186	14.1415
cg24920358	PPIE	1	rs12074147	14.1395
cg02579736	FANCD2	3	rs7633769	14.1139
cg06851207	FLJ10781	19	rs8107491	14.0926
cg24750391	PON3	7	rs17882539	14.0663
cg10237469	CEACAM4	19	rs8107152	14.0615
cg19109431	NFKBIE	6	rs28362854	14.0612
cg19109431	NFKBIE	6	rs2233434	14.0612
cg13560548	C3orf24	3	rs6789156	14.0604
cg13560548	C3orf24	3	rs6781811	14.0604
cg13560548	C3orf24	3	rs6442147	14.0604
cg11706911	AGMAT	1	rs3795762	14.0327
cg13560548	C3orf24	3	rs9811771	14.0081
cg04762213	BAT2	6	rs2857693	13.9781
cg12620499	DSU	2	rs934154	13.9671
cg08085267	C17orf57	17	rs2175290	13.9668
cg08085267	C17orf57	17	rs9893901	13.9668
cg05149586	SDSL	12	rs12832115	13.9665
cg18151487	ARL3	10	rs3740606	13.9578
cg23995753	LY75	2	rs7566824	13.9383
cg23995753	LY75	2	rs769369	13.9383
cg00000292	ATP2A1	16	rs7186573	13.9373
cg00000292	ATP2A1	16	rs4788073	13.9373
cg00000292	ATP2A1	16	rs17640009	13.9373
cg08085267	C17orf57	17	rs6504872	13.9323
cg22333868	SYT1	12	rs1125110	13.9222
cg09604428	PB1	3	rs8906	13.8983
cg09604428	PB1	3	rs6976	13.8983
cg17385448	AGMAT	1	rs2236215	13.8983
cg27535305	SCP2	1	rs1241980	13.894
cg18059933	TP53INP1	8	rs896854	13.8811
cg18059933	TP53INP1	8	GA007097	13.8811
cg25729068	MTAC2D1	14	rs10498631	13.8665
cg25729068	MTAC2D1	14	rs10498632	13.8665
cg05089968	MGC35308	6	rs4144886	13.8642
cg22398616	LECT1	13	rs3759509	13.8559
cg08380539	CTBS	1	rs2007454	13.8483
cg14141399	HAS1	19	rs7248778	13.8421
cg20530314	AGTR1	3	rs2638363	13.8352
cg25172835	PUNC	15	rs7182756	13.8279
cg18103150	C11orf47	11	rs4282961	13.8216
cg22333868	SYT1	12	rs1405498	13.8199
cg09604428	PB1	3	rs678	13.7993
cg01757745	C10orf93	10	rs4242712	13.7865
cg12447832	TTC15	2	rs7570358	13.7853
cg21771250	FAM83F	22	rs17406386	13.7816
cg18888403	HMGCL	1	rs2473375	13.7728
cg15872103	SLC35F5	2	rs1053413	13.7675
cg20389709	KLF11	2	rs4669524	13.7635
cg13560548	C3orf24	3	rs2272124	13.7579
cg13560548	C3orf24	3	rs12152512	13.7579
cg13560548	C3orf24	3	rs7647987	13.7579
cg13560548	C3orf24	3	rs9849434	13.7579
cg03760483	ALOX12	17	rs15966	13.739
cg17091770	STYX	14	rs2273743	13.7371
cg25282410	MRPL18	6	rs2295901	13.7367
cg12556325	C7orf29	7	rs11764936	13.7359
cg04762213	BAT2	6	rs2857697	13.731
cg00398048	AGA	4	rs6847279	13.728
cg21132104	SPATA5L1	15	rs3809472	13.7246
cg21132104	SPATA5L1	15	rs1820518	13.7246
cg21132104	SPATA5L1	15	rs12440038	13.7246
cg13300756	HAS1	19	rs7248778	13.7145
cg08085267	C17orf57	17	rs1912482	13.7099
cg08085267	C17orf57	17	rs4968319	13.7099
cg00398048	AGA	4	rs17064848	13.7015
cg11890956	DSCR2	21	rs6517522	13.7004
cg09604428	PB1	3	rs2289249	13.7003
cg25282410	MRPL18	6	rs2342446	13.7
cg25282410	MRPL18	6	rs2146163	13.7
cg25282410	MRPL18	6	rs9456451	13.7
cg08212685	ATG10	5	rs178957	13.6982
cg20203395	MGC33648	5	rs860580	13.6918
cg00042156	MGC16291	10	rs1255372	13.6886
cg00042156	MGC16291	10	rs2982229	13.6886
cg18081313	ULK1	12	rs11246867	13.6778
cg23855392	MTHFS	15	rs16971515	13.643
cg00000292	ATP2A1	16	rs4788076	13.6414
cg12308275	TGM5	15	rs555001	13.6411
cg08847533	NEK9	14	rs1047418	13.6381
cg07596401	LHPP	10	rs2459214	13.6307
cg02358804	ZNF146	19	rs2910681	13.601
cg02358804	ZNF146	19	rs2432055	13.601
cg15872103	SLC35F5	2	rs3748906	13.5714
cg05089968	MGC35308	6	rs10455809	13.5706
cg14951292	HMOX2	16	rs11639998	13.5503
cg13560548	C3orf24	3	rs7652935	13.5446
cg13560548	C3orf24	3	rs6764068	13.5446
cg27398547	C14orf39	14	rs713336	13.5313
cg27398547	C14orf39	14	rs10151958	13.5313
cg27398547	C14orf39	14	rs1254324	13.5313
cg27398547	C14orf39	14	rs11845369	13.5313
cg27398547	C14orf39	14	rs8020587	13.5313
cg27398547	C14orf39	14	rs10139251	13.5313
cg20540428	PPP4R2	3	rs4677225	13.527
cg20540428	PPP4R2	3	rs902650	13.527
cg00000292	ATP2A1	16	rs7188071	13.5219
cg00000292	ATP2A1	16	rs9931989	13.5219
cg12620499	DSU	2	rs1991533	13.4984
cg02844051	ZD52F10	19	GA034408	13.4819
cg19767249	DCPS	11	rs8177343	13.4648
cg04619854	UBXD4	2	rs2551341	13.455
cg04619854	UBXD4	2	rs7564732	13.455
cg04619854	UBXD4	2	rs2712065	13.455
cg08847533	NEK9	14	rs4903275	13.4504
cg14159672	FLJ32569	1	rs823094	13.4309
cg22333868	SYT1	12	rs1268463	13.4267
cg22333868	SYT1	12	rs1245840	13.4267
cg07175007	UHMK1	1	rs6700298	13.4242
cg04727522	C18orf22	18	rs1134231	13.4165
cg17091770	STYX	14	rs2884343	13.4158
cg02254407	PLEKHB1	11	rs2515095	13.4004
cg08847533	NEK9	14	rs3742778	13.3992
cg10237469	CEACAM4	19	rs1859341	13.3976
cg18705301	NDUFAF1	15	rs28463309	13.3902
cg18705301	NDUFAF1	15	rs7165914	13.3902
cg18705301	NDUFAF1	15	rs17730888	13.3902
cg18705301	NDUFAF1	15	rs11070328	13.3902
cg18705301	NDUFAF1	15	rs7162231	13.3902
cg18705301	NDUFAF1	15	rs17730589	13.3902
cg18705301	NDUFAF1	15	rs7169543	13.3902
cg14800883	ARPC4	3	GA003041	13.3851
cg00000292	ATP2A1	16	rs7359397	13.3751
cg00000292	ATP2A1	16	rs12325113	13.3751
cg12454167	KNG1	3	rs1648715	13.3749
cg12447832	TTC15	2	rs4854179	13.3528
cg01757745	C10orf93	10	rs7087388	13.3503
cg04330084	FLJ35834	7	rs1474411	13.347
cg04330084	FLJ35834	7	rs12539809	13.347
cg08085267	C17orf57	17	rs12452315	13.3148
cg27398547	C14orf39	14	rs965455	13.3089
cg27398547	C14orf39	14	rs2224410	13.3089
cg08085267	C17orf57	17	rs2271803	13.3065
cg08085267	C17orf57	17	rs7218813	13.3065
cg00000292	ATP2A1	16	rs7193402	13.2891
cg00000292	ATP2A1	16	rs3785354	13.2891
cg00000292	ATP2A1	16	rs4787457	13.2891
cg00000292	ATP2A1	16	rs4788079	13.2891
cg00000292	ATP2A1	16	rs4787456	13.2891
cg00000292	ATP2A1	16	rs4788078	13.2891
cg21132104	SPATA5L1	15	rs3759899	13.2824
cg21132104	SPATA5L1	15	rs12437840	13.2824
cg21132104	SPATA5L1	15	rs12437887	13.2824
cg21132104	SPATA5L1	15	rs7164602	13.2824
cg21132104	SPATA5L1	15	rs1346268	13.2824
cg21132104	SPATA5L1	15	rs4774580	13.2824
cg21132104	SPATA5L1	15	rs4395020	13.2824
cg21301148	MYH6	14	rs12890908	13.2787
cg27187881	NAGA	22	rs133369	13.2776
cg00000292	ATP2A1	16	rs7189927	13.275
cg02828104	Kua	20	rs6020298	13.2484
cg00000292	ATP2A1	16	rs7498555	13.246
cg15028436	TXNDC3	7	rs16879722	13.234
cg12620499	DSU	2	rs7590720	13.231
cg04103317	SPINK4	9	rs550758	13.2114
cg04103317	SPINK4	9	rs706107	13.2114
cg04103317	SPINK4	9	rs706108	13.2114
cg11706911	AGMAT	1	rs1820204	13.1967
cg11706911	AGMAT	1	rs1820205	13.1967
cg11706911	AGMAT	1	rs1052576	13.1967
cg11706911	AGMAT	1	rs4263990	13.1967
cg11706911	AGMAT	1	rs3795760	13.1967
cg11706911	AGMAT	1	rs10927796	13.1967
cg11706911	AGMAT	1	rs2042371	13.1967
cg08380539	CTBS	1	rs2911590	13.1913
cg10281770	WDR45L	17	rs3826309	13.1908
cg02299653	LSM5	7	rs6462371	13.1848
cg10237469	CEACAM4	19	rs28447294	13.1816
cg26267310	DHRS10	19	rs16982311	13.1665
cg10237469	CEACAM4	19	rs10403979	13.1653
cg27187881	NAGA	22	rs6002616	13.164
cg08085267	C17orf57	17	rs12600865	13.1603
cg21391660	LLGL2	17	rs8074291	13.149
cg21391660	LLGL2	17	rs6501819	13.149
cg22333868	SYT1	12	rs7311549	13.1472
cg08085267	C17orf57	17	rs3809863	13.1426
cg14800883	ARPC4	3	rs293784	13.1404
cg01561916	HAAO	2	rs2278581	13.1194
cg01561916	HAAO	2	rs1439644	13.1194
cg08847533	NEK9	14	rs2300601	13.1146
cg20389709	KLF11	2	rs3885668	13.1093
cg15205507	ZNF331	19	rs1284517	13.1085
cg07356753	GBE1	3	rs3849570	13.097
cg01757745	C10orf93	10	rs7906120	13.0848
cg17091770	STYX	14	rs7143253	13.0757
cg17091770	STYX	14	rs11625099	13.0757
cg08847533	NEK9	14	rs910316	13.0677
cg08847533	NEK9	14	rs10149880	13.0677
cg08847533	NEK9	14	rs876402	13.0677
cg08847533	NEK9	14	rs12890371	13.0677
cg08847533	NEK9	14	rs4322591	13.0677
cg08847533	NEK9	14	rs1043674	13.0677
cg08847533	NEK9	14	rs11159116	13.0677
cg08847533	NEK9	14	rs4899545	13.0677
cg21298523	NUDT9	4	rs12640451	13.042
cg13877915	ZNF132	19	rs1077420	13.0399
cg14159672	FLJ32569	1	rs823130	13.0256
cg02299653	LSM5	7	rs6952557	13.0183
cg07685786	S100B	21	rs2839364	13.0166
cg27398547	C14orf39	14	rs1956549	13.0044
cg02828104	Kua	20	rs6125918	13.0021
cg13560548	C3orf24	3	rs1552244	13.0019
cg24750391	PON3	7	rs11764079	12.9863
cg24750391	PON3	7	rs11770903	12.9863
cg19000186	CNGA1	4	rs1972883	12.9821
cg19000186	CNGA1	4	rs1348023	12.9821
cg02828104	Kua	20	rs170825	12.9811
cg17091770	STYX	14	rs12436601	12.9783
cg10741760	HTR6	1	rs6693503	12.9741
cg10741760	HTR6	1	rs10917509	12.9741
cg00000292	ATP2A1	16	rs153109	12.9712
cg00000292	ATP2A1	16	rs26528	12.9712
cg27398547	C14orf39	14	rs12147690	12.9455
cg27398547	C14orf39	14	rs1268621	12.9455
cg21391660	LLGL2	17	rs8079373	12.9327
cg26802333	MT1X	16	rs1599933	12.9166
cg09553448	NUP214	9	rs928675	12.9089
cg04619854	UBXD4	2	rs6731333	12.9015
cg04727522	C18orf22	18	rs12455687	12.9013
cg27398547	C14orf39	14	rs1254317	12.8832
cg00042156	MGC16291	10	rs158389	12.8756
cg08847533	NEK9	14	rs10146482	12.8715
cg25734864	PROZ	13	rs7335409	12.8661
cg27398547	C14orf39	14	rs1955700	12.8573
cg13119609	APOC2	19	rs204905	12.8563
cg14893161	FLJ32569	1	rs823094	12.8528
cg14800883	ARPC4	3	rs293790	12.8411
cg07063745	LANCL1	2	rs3856348	12.8354
cg04559909	CXCL5	4	rs183028	12.8343
cg06200697	CTNND1	11	rs530094	12.8313
cg06200697	CTNND1	11	rs541245	12.8313
cg06200697	CTNND1	11	rs501054	12.8313
cg06200697	CTNND1	11	rs483030	12.8313
cg06200697	CTNND1	11	rs612688	12.8313
cg06200697	CTNND1	11	rs675154	12.8313
cg06200697	CTNND1	11	rs608648	12.8313
cg13119609	APOC2	19	rs7257916	12.8131
cg08847533	NEK9	14	rs10138183	12.8116
cg02828104	Kua	20	rs232736	12.8006
cg00000292	ATP2A1	16	rs4788074	12.7961
cg04762213	BAT2	6	rs2844475	12.7907
cg21771250	FAM83F	22	rs11912922	12.7803
cg00540769	ACOT12	5	rs17230425	12.7749
cg00540769	ACOT12	5	rs723046	12.7749
cg08847533	NEK9	14	rs10136948	12.7718
cg21404906	XRCC5	2	rs1078103	12.7574
cg21404906	XRCC5	2	rs3821114	12.7574
cg00000292	ATP2A1	16	rs40837	12.7542
cg20203395	MGC33648	5	rs832531	12.7466
cg20203395	MGC33648	5	rs2591968	12.7466
cg20203395	MGC33648	5	rs2591964	12.7466
cg20203395	MGC33648	5	rs2255726	12.7466
cg24058132	GALC	14	rs10483987	12.7294
cg08380539	CTBS	1	rs2945145	12.7274
cg13560548	C3orf24	3	rs13066757	12.715
cg24058132	GALC	14	rs17687109	12.7044
cg24058132	GALC	14	rs17797981	12.7044
cg24058132	GALC	14	rs17798011	12.7044
cg21832243	TTC3	21	rs2298682	12.7005
cg12819826	PPAN	19	rs3760755	12.6869
cg11706911	AGMAT	1	rs4646018	12.6689
cg11706911	AGMAT	1	rs2042370	12.6689
cg11706911	AGMAT	1	rs1052571	12.6689
cg04762213	BAT2	6	rs2736171	12.6656
cg20203395	MGC33648	5	rs2662027	12.6641
cg10735607	TMEM109	11	rs566353	12.6612
cg08123074	PHACTR4	1	rs16837603	12.6515
cg04330084	FLJ35834	7	rs7791660	12.6477
cg27398547	C14orf39	14	rs12436632	12.6443
cg08847533	NEK9	14	rs12589876	12.622
cg14951292	HMOX2	16	rs3747584	12.6152
cg21832243	TTC3	21	rs1015549	12.6069
cg21832243	TTC3	21	rs2835574	12.6069
cg21832243	TTC3	21	rs2835576	12.6069
cg21832243	TTC3	21	rs2835577	12.6069
cg21832243	TTC3	21	rs2835578	12.6069
cg21832243	TTC3	21	rs2835579	12.6069
cg21832243	TTC3	21	rs2006941	12.6069
cg21832243	TTC3	21	rs2835600	12.6069
cg21832243	TTC3	21	rs2835601	12.6069
cg20637307	ERBB4	2	rs7355673	12.6025
cg20637307	ERBB4	2	rs2128321	12.6025
cg23855392	MTHFS	15	rs2115536	12.5966
cg17376813	C19orf21	19	rs8104762	12.5897
cg07181349	KIT	4	rs999020	12.5878
cg12696750	DNALI1	1	rs2076519	12.5654
cg08212685	ATG10	5	rs150934	12.5601
cg14800883	ARPC4	3	rs293794	12.5497
cg02442161	PI3	20	rs13038342	12.5456
cg14893161	FLJ32569	1	rs823130	12.5382
cg07063745	LANCL1	2	rs3856340	12.521
cg17091770	STYX	14	rs7148178	12.5071
cg08660285	WDR78	1	rs2985822	12.4959
cg17571291	BLVRA	7	rs10248844	12.4929
cg14951292	HMOX2	16	rs6500596	12.489
cg13119609	APOC2	19	rs5157	12.4871
cg11471401	KRT6A	12	rs583678	12.487
cg04330084	FLJ35834	7	rs4727971	12.4681
cg04330084	FLJ35834	7	rs9656304	12.4679
cg14159672	FLJ32569	1	rs823096	12.4638
cg09553448	NUP214	9	rs2148659	12.4393
cg19000186	CNGA1	4	rs1550444	12.4384
cg04435420	SGCD	5	rs13358340	12.4321
cg12696750	DNALI1	1	rs4653301	12.4245
cg12696750	DNALI1	1	rs6619	12.4245
cg12696750	DNALI1	1	rs2273014	12.4245
cg27187881	NAGA	22	rs4147638	12.4185
cg04616566	THSD4	15	rs17737742	12.4098
cg19000186	CNGA1	4	rs3762859	12.4041
cg07596401	LHPP	10	rs2807045	12.3992
cg19680672	MGMT	10	rs544217	12.3983
cg19680672	MGMT	10	rs570967	12.3983
cg20263942	GOLPH2	9	rs957617	12.3803
cg09553448	NUP214	9	rs2281905	12.3765
cg11471401	KRT6A	12	rs1798642	12.3677
cg18081313	ULK1	12	rs12372610	12.366
cg14893161	FLJ32569	1	rs823096	12.3454
cg18003698	GNRHR	4	rs13102739	12.3436
cg22333868	SYT1	12	rs1245819	12.3409
cg22396129	ZCRB1	12	rs3810788	12.3378
cg20203395	MGC33648	5	rs832539	12.3244
cg11173246	TSPAN4	11	rs7929032	12.299
cg11173246	TSPAN4	11	rs1130663	12.299
cg11173246	TSPAN4	11	rs17416106	12.299
cg11173246	TSPAN4	11	rs28551040	12.299
cg21404906	XRCC5	2	rs10498045	12.2988
cg08380539	CTBS	1	rs2911597	12.2977
cg14633704	HSD17B3	9	rs7848739	12.2966
cg14332079	CDCA2	8	rs4872313	12.2941
cg00035347	NT5C2	10	rs3736922	12.2852
cg14633704	HSD17B3	9	rs7872344	12.2688
cg27398547	C14orf39	14	rs10873125	12.2652
cg27398547	C14orf39	14	rs1955696	12.2652
cg03552103	2013-09-10	2	rs11541143	12.2608
cg14800883	ARPC4	3	rs293795	12.2294
cg10237469	CEACAM4	19	rs7253056	12.2243
cg10237469	CEACAM4	19	rs16975865	12.2243
cg10237469	CEACAM4	19	rs10405906	12.2243
cg00035347	NT5C2	10	rs2066323	12.2193
cg00035347	NT5C2	10	rs3977751	12.2193
cg00035347	NT5C2	10	rs4917996	12.2193
cg00035347	NT5C2	10	rs746293	12.2193
cg00035347	NT5C2	10	rs7920251	12.2193
cg00035347	NT5C2	10	rs4307650	12.2193
cg14159672	FLJ32569	1	rs1172198	12.2186
cg09604428	PB1	3	rs34017441	12.2079
cg19109431	NFKBIE	6	rs3799963	12.2072
cg11173246	TSPAN4	11	rs8672	12.2052
cg13560548	C3orf24	3	rs3774208	12.2
cg13560548	C3orf24	3	rs6783705	12.2
cg13560548	C3orf24	3	rs6785976	12.2
cg13560548	C3orf24	3	rs6442154	12.2
cg13560548	C3orf24	3	rs3894321	12.2
cg13560548	C3orf24	3	rs17032440	12.2
cg04435420	SGCD	5	rs11950100	12.195
cg17711541	HIST1H2AC	6	rs199754	12.1929
cg08123074	PHACTR4	1	rs6686344	12.1912
cg24750391	PON3	7	rs13226149	12.182
cg17091770	STYX	14	rs12435056	12.1708
cg14001035	ATP10A	15	rs7165728	12.1707
cg15830940	SMARCAL1	2	rs3806573	12.1576
cg17558126	RASSF5	1	rs3813976	12.1527
cg02732509	CTDSP2	12	rs4760172	12.1481
cg11173246	TSPAN4	11	rs28620453	12.1437
cg25282410	MRPL18	6	rs4235925	12.1361
cg02358804	ZNF146	19	rs2432053	12.1322
cg12973651	CNFN	19	rs3810147	12.1287
cg03552103	2013-09-10	2	rs3923006	12.1272
cg14159672	FLJ32569	1	rs823082	12.1186
cg14159672	FLJ32569	1	rs1361754	12.1186
cg21039679	FLJ35695	15	rs12916379	12.1138
cg00849368	ARSK	5	rs10515227	12.1129
cg07844021	COIL	17	rs2301823	12.1119
cg08847533	NEK9	14	rs7156328	12.098
cg08847533	NEK9	14	rs7145159	12.098
cg08847533	NEK9	14	rs12435391	12.098
cg08085267	C17orf57	17	rs9914653	12.0938
cg21832243	TTC3	21	rs3787780	12.0844
cg14633704	HSD17B3	9	rs958829	12.0794
cg14633704	HSD17B3	9	rs9299367	12.0794
cg08380539	CTBS	1	rs2911598	12.0723
cg06873352	LYK5	17	rs2137144	12.0639
cg00035347	NT5C2	10	rs7914558	12.0562
cg00035347	NT5C2	10	rs4917994	12.0562
cg00035347	NT5C2	10	rs2275271	12.0562
cg00035347	NT5C2	10	rs4532960	12.0562
cg00035347	NT5C2	10	rs2297786	12.0562
cg00035347	NT5C2	10	rs10748836	12.0562
cg19766460	C21orf128	21	rs8127300	12.0557
cg21565972	FLJ23754	17	rs2228309	12.0556
cg13560548	C3orf24	3	rs7631678	12.0539
cg13560548	C3orf24	3	rs7637888	12.0539
cg13560548	C3orf24	3	rs7648104	12.0539
cg13560548	C3orf24	3	rs6442150	12.0539
cg13560548	C3orf24	3	rs17032295	12.0539
cg13560548	C3orf24	3	rs7615646	12.0539
cg13560548	C3orf24	3	rs17032278	12.0539
cg10237469	CEACAM4	19	rs11665870	12.0398
cg21565972	FLJ23754	17	rs9908277	12.0396
cg13877915	ZNF132	19	rs4801273	12.0365
cg22680812	EPB42	15	rs16957292	12.0283
cg17091770	STYX	14	rs11620764	12.0272
cg14633704	HSD17B3	9	rs4743713	12.0238
cg00000292	ATP2A1	16	rs11646653	12.0214
cg15822411	MGC34732	11	rs11826218	12.0205
cg15822411	MGC34732	11	rs7121363	12.0205
cg04103317	SPINK4	9	rs706113	12.0158
cg12696750	DNALI1	1	rs3753372	12.0119
cg20389709	KLF11	2	rs6432055	11.9977
cg03116740	TSPAN4	11	rs1130698	11.9954
cg14893161	FLJ32569	1	rs823082	11.9898
cg14893161	FLJ32569	1	rs1361754	11.9898
cg06851207	FLJ10781	19	GA034771	11.9873
cg02299653	LSM5	7	rs7791492	11.9828
cg04915182	RASGEF1C	5	rs4273568	11.9775
cg01757745	C10orf93	10	rs11597534	11.9775
cg07664183	FAM29A	9	rs12237614	11.9767
cg04619854	UBXD4	2	rs2551332	11.9718
cg04619854	UBXD4	2	rs2551325	11.9718
cg04619854	UBXD4	2	rs2551326	11.9718
cg07455279	NDUFA3	19	rs11084311	11.9701
cg00000292	ATP2A1	16	rs27741	11.9689
cg08085267	C17orf57	17	rs3760372	11.9639
cg14332079	CDCA2	8	rs11135869	11.9594
cg14332079	CDCA2	8	rs10866843	11.9594
cg14332079	CDCA2	8	rs6557843	11.9594
cg08847533	NEK9	14	rs10140851	11.9521
cg08847533	NEK9	14	rs7303	11.9521
cg11173246	TSPAN4	11	rs7928935	11.9471
cg10741760	HTR6	1	rs9659997	11.9305
cg21832243	TTC3	21	rs2835575	11.928
cg14951292	HMOX2	16	rs4786500	11.9203
cg14893161	FLJ32569	1	rs1172198	11.9171
cg20727362	CYB5R3	22	rs2284088	11.9169
cg01561916	HAAO	2	rs3816183	11.9129
cg01561916	HAAO	2	rs3816184	11.9129
cg19566405	FLJ10260	17	rs997655	11.8989
cg07211259	PDCD1LG2	9	rs16923189	11.8925
cg15576195	HTATIP2	11	rs10833312	11.8871
cg13877915	ZNF132	19	rs3764535	11.8773
cg04619854	UBXD4	2	rs2712056	11.8635
cg20289949	HAAO	2	rs2278581	11.8633
cg20289949	HAAO	2	rs1439644	11.8633
cg13300756	HAS1	19	rs1993104	11.8574
cg22857604	RASSF5	1	rs12569261	11.8548
cg04517429	DCHS2	4	rs1388081	11.8505
cg02254407	PLEKHB1	11	rs1723849	11.8372
cg02254407	PLEKHB1	11	rs1723838	11.8372
cg02254407	PLEKHB1	11	rs1723845	11.8372
cg02254407	PLEKHB1	11	rs6592529	11.8372
cg02254407	PLEKHB1	11	rs4944859	11.8372
cg09134726	PRTN3	19	rs2066983	11.8291
cg00035347	NT5C2	10	rs7092200	11.8188
cg25229172	CCDC38	12	GA011003	11.817
cg04289385	ETV7	6	rs2234071	11.8093
cg17711541	HIST1H2AC	6	rs2213284	11.8009
cg17711541	HIST1H2AC	6	rs2230655	11.8009
cg17711541	HIST1H2AC	6	rs1540275	11.8009
cg11471401	KRT6A	12	rs401926	11.8004
cg11471401	KRT6A	12	rs423949	11.8004
cg11471401	KRT6A	12	rs1798640	11.8004
cg11471401	KRT6A	12	rs67876	11.8004
cg11471401	KRT6A	12	rs298109	11.8004
cg11471401	KRT6A	12	rs182436	11.8004
cg08085267	C17orf57	17	rs8065669	11.7949
cg08847533	NEK9	14	rs10142770	11.7947
cg23123362	ICF45	5	rs2270817	11.7906
cg10771262	TCF21	6	rs2327430	11.7898
cg09553448	NUP214	9	rs4740420	11.7852
cg05213296	BXDC1	6	rs1704721	11.783
cg08679985	KLF17	1	rs602802	11.7797
cg00035347	NT5C2	10	rs943035	11.7664
cg00035347	NT5C2	10	rs8139	11.7664
cg00035347	NT5C2	10	rs3740387	11.7664
cg00035347	NT5C2	10	rs943036	11.7664
cg17569486	AP1S3	2	rs10200716	11.7662
cg13560548	C3orf24	3	rs13063098	11.7595
cg09604428	PB1	3	rs6786919	11.7519
cg09604428	PB1	3	rs11714565	11.7519
cg09604428	PB1	3	rs3796353	11.7519
cg07747299	C21orf56	21	rs8133082	11.7516
cg27398547	C14orf39	14	rs10151423	11.7513
cg00035347	NT5C2	10	rs1926034	11.7498
cg21832243	TTC3	21	rs1003719	11.7437
cg13105904	KIAA0323	14	rs2255591	11.7245
cg00042156	MGC16291	10	rs210235	11.7126
cg00042156	MGC16291	10	rs210237	11.7126
cg13410437	OR5P2	11	rs11500784	11.6995
cg11173246	TSPAN4	11	rs1130698	11.6944
cg08380539	CTBS	1	rs12119873	11.6919
cg02254407	PLEKHB1	11	rs1723844	11.6723
cg04103317	SPINK4	9	rs706117	11.6577
cg03605761	RNF126	19	rs916904	11.6539
cg20540428	PPP4R2	3	rs2231928	11.6538
cg18098286	UGT1A10	2	rs17863759	11.6463
cg19168338	CORO7	16	rs6500598	11.6413
cg23874078	CEPT1	1	rs3762374	11.634
cg15691649	SLC17A3	6	rs199750	11.6233
cg15691649	SLC17A3	6	rs12346	11.6233
cg11173246	TSPAN4	11	rs1130680	11.619
cg11173246	TSPAN4	11	rs3059	11.619
cg23283495	IRF6	1	rs17015250	11.6182
cg02732509	CTDSP2	12	rs10877030	11.6178
cg03116740	TSPAN4	11	rs1130663	11.6155
cg03116740	TSPAN4	11	rs7929032	11.6155
cg03116740	TSPAN4	11	rs17416106	11.6155
cg03116740	TSPAN4	11	rs28551040	11.6155
cg07175007	UHMK1	1	rs10919548	11.6151
cg00035347	NT5C2	10	rs10883824	11.6128
cg15822411	MGC34732	11	rs7943104	11.6042
cg15822411	MGC34732	11	rs1445511	11.6042
cg15822411	MGC34732	11	rs17817230	11.6042
cg25713309	FLJ22709	19	rs1045201	11.6017
cg22333868	SYT1	12	rs1245810	11.5859
cg01143454	C20orf141	20	rs215560	11.5832
cg15691649	SLC17A3	6	rs199736	11.5786
cg06386533	SOCS5	2	rs4952842	11.5705
cg02442161	PI3	20	rs7344269	11.5694
cg02442161	PI3	20	rs6032055	11.5694
cg02442161	PI3	20	rs2664581	11.5694
cg04619854	UBXD4	2	rs2551337	11.5687
cg17711541	HIST1H2AC	6	rs12346	11.557
cg17711541	HIST1H2AC	6	rs199750	11.557
cg18888403	HMGCL	1	rs2501424	11.5538
cg12556325	C7orf29	7	GA006755	11.5535
cg27535305	SCP2	1	rs551591	11.5495
cg27535305	SCP2	1	rs504816	11.5495
cg14332079	CDCA2	8	rs1567121	11.5474
cg14332079	CDCA2	8	rs6557842	11.5474
cg14332079	CDCA2	8	rs965130	11.5474
cg14332079	CDCA2	8	rs2659590	11.5474
cg21878918	LOC56901	12	rs4075325	11.5459
cg08380539	CTBS	1	rs11164023	11.5437
cg06873352	LYK5	17	rs1982400	11.5412
cg08634464	LOC126295	19	rs8108501	11.5393
cg12696750	DNALI1	1	rs6426023	11.536
cg01889448	HLA-DQB1	6	rs9274689	11.5333
cg14332079	CDCA2	8	rs13277090	11.5308
cg21832243	TTC3	21	rs11088381	11.5254
cg05342835	SYNC1	1	rs786302	11.52
cg11471401	KRT6A	12	rs365763	11.514
cg03116740	TSPAN4	11	rs8672	11.5124
cg02442161	PI3	20	rs17333103	11.5003
cg02442161	PI3	20	rs17333180	11.5003
cg02442161	PI3	20	rs979641	11.5003
cg10872209	ARL3	10	rs10786705	11.4729
cg21565972	FLJ23754	17	rs4641801	11.4686
cg18705301	NDUFAF1	15	rs11635906	11.4672
cg04727522	C18orf22	18	rs4798931	11.4665
cg18881501	MAP2K3	17	rs1009133	11.4647
cg12555334	PSPH	7	rs7793921	11.4598
cg04428453	FLJ20581	16	rs7198481	11.4567
cg16094954	BCL3	19	rs2965169	11.4386
cg20672044	HPR	16	rs12325171	11.4357
cg17385448	AGMAT	1	rs11583306	11.4318
cg04289385	ETV7	6	rs11757823	11.4255
cg27519424	HLCS	21	rs2409872	11.4231
cg09553448	NUP214	9	rs16922	11.4216
cg09290866	IL15RA	10	rs7077401	11.4174
cg18103150	C11orf47	11	rs17243759	11.4164
cg18103150	C11orf47	11	rs11040900	11.4164
cg18103150	C11orf47	11	rs10839568	11.4164
cg18103150	C11orf47	11	rs4758423	11.4164
cg20203395	MGC33648	5	rs2441132	11.4152
cg24058132	GALC	14	rs17687364	11.4132
cg18881501	MAP2K3	17	rs10468608	11.4132
cg16708981	ZNF677	19	rs16984664	11.4129
cg05016508	FLRT1	11	rs651855	11.4061
cg05016508	FLRT1	11	rs638227	11.4061
cg05016508	FLRT1	11	rs594461	11.4061
cg01776246	COIL	17	rs2301823	11.4033
cg22802439	UPK1A	19	rs4806187	11.4003
cg20169062	HSPB3	5	rs12520186	11.4002
cg20169062	HSPB3	5	rs4865832	11.4002
cg09604428	PB1	3	rs17052256	11.3824
cg09604428	PB1	3	rs12635140	11.378
cg02732509	CTDSP2	12	rs1599750	11.3648
cg13119609	APOC2	19	rs1132899	11.3596
cg13560548	C3orf24	3	rs17050699	11.3588
cg03116740	TSPAN4	11	rs1130680	11.3495
cg03116740	TSPAN4	11	rs3059	11.3495
cg13877915	ZNF132	19	rs3764533	11.3457
cg08132711	KSP37	4	rs4698433	11.3446
cg23874078	CEPT1	1	rs11102212	11.3413
cg21717724	PSMD5	9	rs12343516	11.3386
cg02732509	CTDSP2	12	rs10877028	11.3339
cg05982504	IGFALS	16	rs2473466	11.3332
cg12819826	PPAN	19	rs3760756	11.3308
cg18294158	ORC5L	7	rs12705189	11.3235
cg17569486	AP1S3	2	rs12694622	11.3202
cg22484793	TLR9	3	rs187084	11.3071
cg22857604	RASSF5	1	rs2210517	11.3038
cg15028436	TXNDC3	7	rs1470719	11.3036
cg17385448	AGMAT	1	rs11584398	11.2966
cg17385448	AGMAT	1	rs4646092	11.2966
cg17385448	AGMAT	1	rs4646091	11.2966
cg07455279	NDUFA3	19	rs11670086	11.2852
cg15691649	SLC17A3	6	rs199754	11.2818
cg18888403	HMGCL	1	rs2473377	11.2773
cg16293105	SIGLEC6	19	rs2124910	11.277
cg16293105	SIGLEC6	19	rs1457098	11.2741
cg08132711	KSP37	4	rs4698431	11.2721
cg21717724	PSMD5	9	rs2416800	11.2709
cg03116740	TSPAN4	11	rs7928935	11.2658
cg09604428	PB1	3	rs2019065	11.2482
cg15691649	SLC17A3	6	rs2213284	11.2447
cg15691649	SLC17A3	6	rs2230655	11.2447
cg15691649	SLC17A3	6	rs1540275	11.2447
cg03116740	TSPAN4	11	rs28620453	11.2336
cg17408686	CHCHD6	3	rs9809215	11.2269
cg17408686	CHCHD6	3	rs951739	11.2269
cg10741760	HTR6	1	rs4912141	11.2207
cg09604428	PB1	3	rs2286798	11.2206
cg14076161	PRB4	12	rs10772397	11.2153
cg11890956	DSCR2	21	rs418359	11.2153
cg12696750	DNALI1	1	rs4652958	11.2125
cg27257987	PSG4	19	rs3746297	11.1902
cg09045681	TCF19	6	rs17197101	11.1836
cg15691649	SLC17A3	6	rs4401650	11.1726
cg02198044	NEDD4	15	rs1509408	11.1656
cg15872103	SLC35F5	2	rs2166966	11.1644
cg22995176	UPK3B	7	rs1329145	11.1614
cg09045681	TCF19	6	rs2073724	11.1506
cg09045681	TCF19	6	rs17190776	11.1506
cg01274660	TRIP6	7	rs2396755	11.1455
cg07356753	GBE1	3	rs6798680	11.1402
cg09134726	PRTN3	19	rs351111	11.1246
cg23855392	MTHFS	15	rs12898642	11.1236
cg22396129	ZCRB1	12	rs3810789	11.122
cg22396129	ZCRB1	12	rs10880285	11.122
cg22396129	ZCRB1	12	rs3810786	11.122
cg21167159	H19	11	rs2075745	11.1213
cg07356753	GBE1	3	rs3772882	11.11
cg17711541	HIST1H2AC	6	rs4401650	11.1075
cg01734338	KCNQ1	11	rs3864884	11.1056
cg13560548	C3orf24	3	rs34632086	11.0983
cg13560548	C3orf24	3	rs2272123	11.0983
cg25282410	MRPL18	6	rs1853259	11.0913
cg25282410	MRPL18	6	rs2758352	11.0913
cg25282410	MRPL18	6	rs752779	11.0913
cg21878918	LOC56901	12	rs491750	11.087
cg21878918	LOC56901	12	rs575153	11.087
cg21878918	LOC56901	12	rs537482	11.087
cg06985415	C10orf39	10	rs2818387	11.0816
cg02254407	PLEKHB1	11	rs1723846	11.0769
cg11554507	NEUROD6	7	rs11767648	11.074
cg09604428	PB1	3	rs4687626	11.0704
cg24357161	RCV1	17	rs9900085	11.0696
cg25282410	MRPL18	6	rs2842985	11.0694
cg20616414	WNK2	9	rs7031721	11.0663
cg08380539	CTBS	1	rs2945152	11.0638
cg17569486	AP1S3	2	rs17243807	11.0634
cg01119135	C1orf116	1	rs2629676	11.0614
cg06150803	TNFRSF19	13	rs1572072	11.0541
cg18059933	TP53INP1	8	rs1129152	11.0456
cg04762213	BAT2	6	rs2260000	11.039
cg23069305	SENP1	12	rs10747531	11.039
cg18081313	ULK1	12	rs7488085	11.0389
cg18103150	C11orf47	11	rs11040915	11.0361
cg20225915	LRDD	11	rs10902222	11.0325
cg00605270	SMPDL3B	1	rs5027651	11.0095
cg20945531	FLJ34503	6	rs4945983	11.0058
cg03222066	ABCG4	11	rs649870	11.0043
cg07207937	MRPL1	4	rs6817305	10.9967
cg07207937	MRPL1	4	rs7661064	10.9967
cg01889448	HLA-DQB1	6	rs17211510	10.9873
cg21252483	NUCB1	19	rs3760785	10.9855
cg11554507	NEUROD6	7	rs2233402	10.9667
cg00849368	ARSK	5	rs11949551	10.9611
cg06386533	SOCS5	2	rs12474201	10.9573
cg21832243	TTC3	21	rs2835667	10.9347
cg11471401	KRT6A	12	rs1798639	10.9267
cg19462352	PROCA1	17	rs9904031	10.9258
cg18959422	MYBPH	1	rs762625	10.9209
cg27535305	SCP2	1	rs1242198	10.897
cg19399532	FLJ35530	1	rs12405456	10.8957
cg04762213	BAT2	6	rs2844477	10.8932
cg27519424	HLCS	21	rs8131913	10.8778
cg15068733	FGF11	17	rs4151121	10.8771
cg19399532	FLJ35530	1	rs10913567	10.8724
cg20540428	PPP4R2	3	rs2035809	10.8661
cg07356753	GBE1	3	rs7641973	10.8637
cg21065959	LCE1E	1	rs1888964	10.8627
cg21065959	LCE1E	1	rs2879458	10.8627
cg24792360	FUCA1	1	rs16828926	10.8489
cg21832243	TTC3	21	rs3992	10.8463
cg14623313	APPBP2	17	rs8081362	10.8449
cg09604428	PB1	3	rs1014969	10.8438
cg20203395	MGC33648	5	rs10461617	10.8436
cg00000292	ATP2A1	16	rs40831	10.8352
cg26804057	POP1	8	rs2071597	10.8322
cg19462352	PROCA1	17	rs16964503	10.8286
cg19462352	PROCA1	17	GA014112	10.8286
cg19462352	PROCA1	17	rs28548383	10.8286
cg19462352	PROCA1	17	rs9893008	10.8286
cg19462352	PROCA1	17	rs12601110	10.8286
cg19462352	PROCA1	17	rs2288595	10.8286
cg19462352	PROCA1	17	rs7224640	10.8286
cg19462352	PROCA1	17	rs16964481	10.8286
cg23069305	SENP1	12	rs2732487	10.8172
cg23069305	SENP1	12	rs2258342	10.8172
cg23069305	SENP1	12	rs2932095	10.8172
cg00659129	DDEF1	8	rs1008819	10.8172
cg10917619	NRXN1	2	rs2163018	10.8147
cg21301148	MYH6	14	rs11850295	10.8133
cg21595737	GMFB	14	rs3783635	10.8092
cg26675077	TUBB8	10	rs7906287	10.8074
cg21167159	H19	11	rs2067051	10.7966
cg20945531	FLJ34503	6	rs4945982	10.7888
cg20945531	FLJ34503	6	rs4945507	10.7888
cg21832243	TTC3	21	rs8127148	10.7867
cg21832243	TTC3	21	rs6517404	10.7867
cg00000292	ATP2A1	16	rs151181	10.7842
cg14951292	HMOX2	16	rs9925719	10.7642
cg18354264	MIXL1	1	rs17263666	10.7611
cg22333868	SYT1	12	rs10861755	10.7437
cg13560548	C3orf24	3	rs17050660	10.7417
cg19168338	CORO7	16	GA031049	10.7318
cg19168338	CORO7	16	rs6500602	10.7318
cg11890956	DSCR2	21	rs2183573	10.7295
cg15928398	ST6GAL1	3	rs6767800	10.7144
cg14401897	KIAA0963	19	rs11882232	10.7115
cg02254407	PLEKHB1	11	rs2511262	10.7079
cg02254407	PLEKHB1	11	rs1670561	10.7079
cg07356753	GBE1	3	rs3860595	10.7011
cg13105904	KIAA0323	14	rs10143703	10.6982
cg23244913	HCG9	6	rs1150742	10.6981
cg00659129	DDEF1	8	rs4609234	10.6981
cg00659129	DDEF1	8	rs5027392	10.6981
cg19000186	CNGA1	4	rs7690406	10.6967
cg22373112	RAB5C	17	rs17465	10.682
cg15691649	SLC17A3	6	rs4419666	10.6773
cg02442161	PI3	20	rs2233896	10.6737
cg03552103	2013-09-10	2	rs4953760	10.6688
cg13560548	C3orf24	3	rs13063929	10.6653
cg13560548	C3orf24	3	rs3732967	10.6653
cg13560548	C3orf24	3	rs3732966	10.6653
cg08380539	CTBS	1	rs2994435	10.6639
cg00659129	DDEF1	8	rs4574884	10.6524
cg16408565	ORM2	9	rs10982156	10.6271
cg20169062	HSPB3	5	rs12517462	10.6232
cg20169062	HSPB3	5	rs12520725	10.6232
cg20169062	HSPB3	5	rs12520754	10.6232
cg16907488	CCDC17	1	rs4660312	10.6183
cg16907488	CCDC17	1	rs3013595	10.6183
cg19680672	MGMT	10	rs513736	10.6122
cg09553448	NUP214	9	rs10901354	10.5817
cg27398547	C14orf39	14	rs7156317	10.5754
cg27398547	C14orf39	14	rs7156375	10.5754
cg04289385	ETV7	6	rs1076928	10.5647
cg03270204	DDR1	6	rs7772269	10.5522
cg03270204	DDR1	6	rs7761138	10.5522
cg03270204	DDR1	6	rs2894054	10.5522
cg22373112	RAB5C	17	rs7218506	10.5482
cg22373112	RAB5C	17	rs17551884	10.5482
cg23244913	HCG9	6	rs356954	10.5479
cg01889448	HLA-DQB1	6	rs6906021	10.5471
cg09893305	HAPLN1	5	rs975595	10.547
cg25554036	WFS1	4	rs13107806	10.5454
cg14332079	CDCA2	8	rs2659582	10.5392
cg23815491	HP	16	rs9941087	10.5354
cg06200697	CTNND1	11	rs2848445	10.5276
cg15691649	SLC17A3	6	rs199755	10.525
cg09604428	PB1	3	rs13071584	10.5182
cg03222066	ABCG4	11	rs617948	10.517
cg08380539	CTBS	1	rs12143652	10.5095
cg01757745	C10orf93	10	rs10870214	10.509
cg02351381	C12orf34	12	rs7952780	10.4998
cg13560548	C3orf24	3	rs3732968	10.4935
cg20507276	OR2L13	1	rs6701018	10.4811
cg18356799	DSC1	18	rs7243239	10.4747
cg18356799	DSC1	18	rs4325646	10.4747
cg10237469	CEACAM4	19	rs8102439	10.4733
cg08380539	CTBS	1	rs1400777	10.4681
cg08380539	CTBS	1	rs6576713	10.4681
cg08847533	NEK9	14	rs1548807	10.4679
cg23659398	PPP3CC	8	rs11986952	10.4649
cg13131015	GUCY2C	12	rs11056101	10.4578
cg21832243	TTC3	21	rs2252893	10.4571
cg21832243	TTC3	21	rs2835621	10.4571
cg21832243	TTC3	21	rs764175	10.4571
cg21832243	TTC3	21	rs2835659	10.4571
cg21832243	TTC3	21	rs767998	10.4571
cg21832243	TTC3	21	rs2835638	10.4571
cg21832243	TTC3	21	rs2835644	10.4571
cg21832243	TTC3	21	rs2835647	10.4571
cg21832243	TTC3	21	rs2835653	10.4571
cg01561916	HAAO	2	rs2374442	10.4334
cg19680672	MGMT	10	rs567700	10.4303
cg12454167	KNG1	3	rs1403694	10.4295
cg12454167	KNG1	3	rs1656911	10.4295
cg25282410	MRPL18	6	rs2842992	10.4118
cg22815214	CACNA1S	1	rs3738262	10.4094
cg06851207	FLJ10781	19	rs10416550	10.4042
cg21832243	TTC3	21	rs7277820	10.4024
cg11706911	AGMAT	1	rs10927797	10.3945
cg09604428	PB1	3	rs2239549	10.3933
cg20203395	MGC33648	5	rs1573998	10.391
cg16360444	ITGA7	12	rs3852534	10.3865
cg21167159	H19	11	GA009427	10.3864
cg05213296	BXDC1	6	rs706956	10.3825
cg17711541	HIST1H2AC	6	rs199755	10.3817
cg02442161	PI3	20	rs2233901	10.3816
cg02442161	PI3	20	rs6017519	10.3816
cg06386533	SOCS5	2	rs3829835	10.3754
cg06386533	SOCS5	2	rs11676737	10.3754
cg07440387	SFRS6	20	rs6103329	10.3686
cg13410437	OR5P2	11	rs12271325	10.3662
cg23244913	HCG9	6	rs401618	10.3655
cg23244913	HCG9	6	rs356968	10.3655
cg23244913	HCG9	6	rs259940	10.3655
cg23244913	HCG9	6	rs259943	10.3655
cg16907488	CCDC17	1	rs3014238	10.361
cg16907488	CCDC17	1	rs4660882	10.361
cg00035347	NT5C2	10	rs10883811	10.3569
cg00035347	NT5C2	10	rs12248123	10.3569
cg00035347	NT5C2	10	rs10883800	10.3569
cg08847533	NEK9	14	rs4903278	10.3549
cg08946332	ALOX12	17	rs1042357	10.3542
cg06873352	LYK5	17	rs4968661	10.3435
cg06873352	LYK5	17	rs7210724	10.3435
cg06873352	LYK5	17	rs1470697	10.3435
cg06873352	LYK5	17	rs1043127	10.3435
cg06873352	LYK5	17	rs1376110	10.3435
cg06873352	LYK5	17	rs9897229	10.3435
cg06873352	LYK5	17	rs6504178	10.3435
cg06873352	LYK5	17	rs1877318	10.3435
cg06873352	LYK5	17	rs7212196	10.3435
cg06873352	LYK5	17	rs4968599	10.3435
cg06873352	LYK5	17	rs8081454	10.3435
cg21878918	LOC56901	12	rs10783818	10.3362
cg19399532	FLJ35530	1	rs6664493	10.3307
cg17353431	THAP7	22	rs2239961	10.3269
cg17749961	LYCAT	2	rs10170012	10.3252
cg17749961	LYCAT	2	rs2363851	10.3252
cg17749961	LYCAT	2	rs4952154	10.3252
cg17749961	LYCAT	2	rs4952155	10.3252
cg17749961	LYCAT	2	rs13427862	10.3252
cg17749961	LYCAT	2	rs12471868	10.3252
cg17749961	LYCAT	2	rs6723023	10.3252
cg14332079	CDCA2	8	rs12155980	10.3244
cg24476569	ABCC4	13	rs2992907	10.3216
cg14688272	FN3KRP	17	rs11653899	10.3161
cg14688272	FN3KRP	17	rs11869249	10.3161
cg11173246	TSPAN4	11	rs7924806	10.308
cg18294158	ORC5L	7	rs9791845	10.308
cg20672044	HPR	16	rs8045316	10.3067
cg21878918	LOC56901	12	rs7298418	10.3067
cg21878918	LOC56901	12	rs10876976	10.3067
cg21878918	LOC56901	12	rs4760236	10.3067
cg09604428	PB1	3	rs3755798	10.296
cg09604428	PB1	3	rs2079929	10.296
cg09604428	PB1	3	rs2159644	10.296
cg09604428	PB1	3	rs11716747	10.296
cg09604428	PB1	3	rs35526119	10.296
cg09604428	PB1	3	rs7624716	10.296
cg09604428	PB1	3	rs12497998	10.296
cg09604428	PB1	3	rs3733041	10.296
cg09604428	PB1	3	rs2164885	10.296
cg09604428	PB1	3	rs2289247	10.296
cg09604428	PB1	3	rs11130310	10.296
cg09604428	PB1	3	rs3733039	10.296
cg09604428	PB1	3	rs1866268	10.296
cg09604428	PB1	3	rs2336149	10.296
cg09604428	PB1	3	rs7611731	10.296
cg09604428	PB1	3	rs6804145	10.296
cg09604428	PB1	3	rs3774366	10.296
cg09604428	PB1	3	rs3733045	10.296
cg09604428	PB1	3	rs3852066	10.296
cg09604428	PB1	3	rs13063160	10.296
cg09604428	PB1	3	rs6786043	10.296
cg09604428	PB1	3	rs11720243	10.296
cg18888403	HMGCL	1	rs12034848	10.2946
cg23069305	SENP1	12	rs2054902	10.2935
cg23069305	SENP1	12	rs901963	10.2935
cg15746187	FBXO44	1	rs1883575	10.2903
cg18888403	HMGCL	1	rs4649115	10.2852
cg10237469	CEACAM4	19	rs11670316	10.2759
cg21878918	LOC56901	12	rs3923885	10.2747
cg21878918	LOC56901	12	rs11609986	10.2747
cg15857475	RECQL4	8	rs9071	10.2644
cg07063745	LANCL1	2	rs10932334	10.252
cg14123992	APOE	19	rs8106922	10.2475
cg00035347	NT5C2	10	rs1556960	10.2271
cg15316289	CRELD2	22	GA018281	10.2227
cg15316289	CRELD2	22	rs7410318	10.2227
cg15316289	CRELD2	22	rs7410537	10.2227
cg02579736	FANCD2	3	rs9811771	10.208
cg09604428	PB1	3	rs7652191	10.206
cg09604428	PB1	3	rs13079063	10.206
cg23874078	CEPT1	1	rs3818797	10.2016
cg18103150	C11orf47	11	rs2303492	10.1938
cg09604428	PB1	3	rs767418	10.1928
cg09604428	PB1	3	rs6445535	10.1928
cg09604428	PB1	3	rs2336146	10.1928
cg13105904	KIAA0323	14	rs1004664	10.1917
cg05406101	C21orf6	21	rs2245434	10.1878
cg05406101	C21orf6	21	rs1034123	10.1878
cg05406101	C21orf6	21	rs7280960	10.1878
cg05406101	C21orf6	21	rs2853833	10.1878
cg05406101	C21orf6	21	rs9978171	10.1878
cg08946332	ALOX12	17	rs15966	10.187
cg12216205	C6orf111	6	rs9389319	10.1869
cg12216205	C6orf111	6	rs4144165	10.1869
cg12216205	C6orf111	6	rs9321539	10.1869
cg12216205	C6orf111	6	rs7769516	10.1869
cg12216205	C6orf111	6	rs12198321	10.1869
cg18354264	MIXL1	1	rs1813323	10.1838
cg02442161	PI3	20	rs13037087	10.1816
cg02442161	PI3	20	rs6017513	10.1816
cg02442161	PI3	20	rs2233883	10.1816
cg02442161	PI3	20	rs13039213	10.1816
cg02442161	PI3	20	rs17424723	10.1816
cg24150528	FLJ10246	5	rs12514198	10.1677
cg18059933	TP53INP1	8	rs7845219	10.1675
cg14332079	CDCA2	8	rs11996213	10.16
cg20389709	KLF11	2	rs6432053	10.1566
cg10743104	PDPN	1	rs355022	10.1542
cg11706911	AGMAT	1	rs1006147	10.1522
cg04428453	FLJ20581	16	rs7199791	10.1512
cg17749961	LYCAT	2	rs10200589	10.1509
cg15068733	FGF11	17	rs4151120	10.1477
cg14076161	PRB4	12	rs7132674	10.1305
cg13047596	UNQ830	2	rs2166441	10.1294
cg08380539	CTBS	1	rs1144276	10.1247
cg08380539	CTBS	1	rs12128801	10.1247
cg09548084	SLC35B3	6	rs9406138	10.1172
cg02579736	FANCD2	3	rs9849434	10.1104
cg02579736	FANCD2	3	rs2272124	10.1104
cg02579736	FANCD2	3	rs7647987	10.1104
cg02579736	FANCD2	3	rs12152512	10.1104
cg06027949	SNX16	8	rs11779650	10.1037
cg19766460	C21orf128	21	rs8129075	10.0989
cg14951292	HMOX2	16	rs7205189	10.0959
cg23244913	HCG9	6	rs2735067	10.0901
cg21298523	NUDT9	4	rs7660018	10.0892
cg13105904	KIAA0323	14	rs4982912	10.0867
cg22995176	UPK3B	7	rs1754202	10.0848
cg26804057	POP1	8	rs4734384	10.0803
cg26804057	POP1	8	rs13280283	10.0803
cg19680672	MGMT	10	rs477692	10.079
cg04878842	ERCC2	19	rs2097215	10.0747
cg08847533	NEK9	14	GA029890	10.0723
cg00035347	NT5C2	10	rs12246739	10.0686
cg22421699	SMPDL3B	1	rs3737807	10.0658
cg22472290	ZNF577	19	rs892039	10.0637
cg08789630	MYST4	10	rs11001211	10.0531
cg22396129	ZCRB1	12	rs10880286	10.0529
cg23499129	MGC35308	6	rs1998167	10.0524
cg17558126	RASSF5	1	rs944775	10.0439
cg00035347	NT5C2	10	rs10883820	10.0434
cg10708793	LGP2	17	rs11079033	10.0355
cg14159672	FLJ32569	1	rs823105	10.0331
cg05406101	C21orf6	21	rs2142373	10.0327
cg19680672	MGMT	10	rs531572	10.0256
cg14688272	FN3KRP	17	rs2451206	10.0236
cg06851207	FLJ10781	19	rs10424030	10.0221
cg20051177	TCF20	22	rs5996130	10.0196
cg06027949	SNX16	8	rs13258623	10.0115
cg00620024	PPP6C	9	rs16927879	10.0076
cg08946332	ALOX12	17	rs10852889	10.0026
cg10691387	IQCF2	3	rs7635409	9.99976
cg17711541	HIST1H2AC	6	rs6922788	9.97612
cg20727362	CYB5R3	22	rs2285141	9.97543
cg18885346	PKHD1	6	rs2184460	9.97369
cg14076161	PRB4	12	rs7976950	9.96554
cg08380539	CTBS	1	rs3021402	9.96487
cg21832243	TTC3	21	rs2835657	9.96072
cg21832243	TTC3	21	rs2835630	9.96072
cg14332079	CDCA2	8	rs9644098	9.95733
cg14332079	CDCA2	8	rs17053914	9.95733
cg17749961	LYCAT	2	rs4952151	9.95512
cg26675077	TUBB8	10	rs4508132	9.9514
cg27398547	C14orf39	14	rs4899014	9.94527
cg27398547	C14orf39	14	rs6573321	9.94527
cg08872550	CA2	8	rs7841178	9.94175
cg08872550	CA2	8	rs11985733	9.94175
cg08872550	CA2	8	rs1543852	9.94175
cg12556325	C7orf29	7	rs17837498	9.93763
cg12556325	C7orf29	7	rs11974980	9.93763
cg24357161	RCV1	17	rs2240739	9.93542
cg02254407	PLEKHB1	11	rs676346	9.9326
cg06873352	LYK5	17	rs6504177	9.92935
cg14623313	APPBP2	17	rs903483	9.92896
cg19680672	MGMT	10	rs480643	9.91981
cg27398547	C14orf39	14	rs10142401	9.91357
cg14141399	HAS1	19	rs1993104	9.9108
cg07063745	LANCL1	2	rs3732055	9.89625
cg11471401	KRT6A	12	rs664354	9.89611
cg08085267	C17orf57	17	rs2317826	9.88386
cg18888403	HMGCL	1	rs2179395	9.87524
cg07207937	MRPL1	4	rs6827822	9.87431
cg27263448	NAG8	7	rs6467154	9.87409
cg27263448	NAG8	7	rs4731390	9.87409
cg17711541	HIST1H2AC	6	rs4419666	9.87182
cg25876934	WEE1	11	rs3763869	9.86975
cg09604428	PB1	3	rs7622694	9.863
cg20540428	PPP4R2	3	rs1045960	9.85758
cg08380539	CTBS	1	rs15911	9.84977
cg10872209	ARL3	10	rs3740606	9.8456
cg14332079	CDCA2	8	rs11135871	9.83563
cg14332079	CDCA2	8	rs11998700	9.83563
cg23244913	HCG9	6	rs2523971	9.83471
cg12620499	DSU	2	rs705648	9.83222
cg18399703	EVA1	11	rs1624780	9.82999
cg21595737	GMFB	14	rs2298078	9.8288
cg14951292	HMOX2	16	rs6500598	9.82803
cg09604428	PB1	3	rs4475032	9.8249
cg24958765	RAB4B	19	rs2607414	9.82244
cg24958765	RAB4B	19	rs2249835	9.82244
cg26133068	SLC2A11	22	rs2275979	9.82177
cg08872550	CA2	8	rs6988475	9.81445
cg21878918	LOC56901	12	rs12310220	9.81096
cg04517429	DCHS2	4	rs4696584	9.80369
cg17091770	STYX	14	rs8018404	9.80094
cg03552103	2013-09-10	2	rs9330310	9.79993
cg19000186	CNGA1	4	rs4694868	9.79458
cg19000186	CNGA1	4	rs893864	9.79458
cg13968390	SULT1C1	2	rs2305485	9.79457
cg22680812	EPB42	15	rs9972367	9.78901
cg15379858	ChGn	8	rs4548199	9.78563
cg23069305	SENP1	12	rs4760683	9.783
cg18059933	TP53INP1	8	rs13271375	9.77842
cg08872550	CA2	8	rs9329911	9.77465
cg14893161	FLJ32569	1	rs823105	9.76526
cg04762213	BAT2	6	rs2259571	9.76443
cg13771579	TCL1B	14	rs1748952	9.759
cg04623837	HCG9	6	rs1150742	9.74441
cg12696750	DNALI1	1	rs4653296	9.74381
cg12696750	DNALI1	1	rs4653295	9.74381
cg03138091	OSMR	5	rs2043111	9.73372
cg03138091	OSMR	5	rs3805558	9.73372
cg03138091	OSMR	5	rs9292722	9.73372
cg15316289	CRELD2	22	rs1608	9.73109
cg21832243	TTC3	21	rs1003721	9.72722
cg05016508	FLRT1	11	rs12418035	9.72712
cg19680672	MGMT	10	rs553371	9.72501
cg20289949	HAAO	2	rs3816183	9.72436
cg20289949	HAAO	2	rs3816184	9.72436
cg06258834	KLK7	19	rs1275221	9.71848
cg15540054	ZNF180	19	rs4803722	9.71291
cg06027949	SNX16	8	rs1966850	9.70776
cg18441959	VPREB1	22	rs738895	9.69216
cg05089968	MGC35308	6	rs11753652	9.68597
cg22815214	CACNA1S	1	rs6704363	9.68482
cg19000186	CNGA1	4	rs11946535	9.68438
cg23750142	CA8	8	rs7832414	9.68387
cg24150528	FLJ10246	5	rs11748652	9.68092
cg21690806	SLC9A8	20	rs8121969	9.65231
cg06873352	LYK5	17	rs968719	9.65205
cg04878842	ERCC2	19	rs11878644	9.63842
cg11471401	KRT6A	12	rs406857	9.63171
cg15691649	SLC17A3	6	rs10425	9.6315
cg17749961	LYCAT	2	rs12467646	9.61762
cg06200697	CTNND1	11	rs669433	9.61411
cg06200697	CTNND1	11	rs549022	9.61411
cg06200697	CTNND1	11	rs544446	9.61411
cg06200697	CTNND1	11	rs1424752	9.61411
cg06200697	CTNND1	11	rs480933	9.61411
cg16907488	CCDC17	1	rs28647556	9.61191
cg27462398	C1orf181	1	rs12567327	9.59384
cg07440387	SFRS6	20	rs6017075	9.58847
cg09305224	FUT7	9	rs7047770	9.58632
cg21878918	LOC56901	12	rs543410	9.58036
cg21832243	TTC3	21	rs1053984	9.57882
cg23499129	MGC35308	6	rs9457165	9.57783
cg00398048	AGA	4	rs6823035	9.57503
cg07455279	NDUFA3	19	rs16985367	9.57415
cg07455279	NDUFA3	19	rs16985368	9.57415
cg04700814	HEXIM1	17	rs8070447	9.56167
cg06985415	C10orf39	10	rs11592585	9.55954
cg18135555	PIWIL2	8	rs4871990	9.55648
cg06386533	SOCS5	2	rs4952843	9.55445
cg24235633	CDIPT	16	rs3815822	9.55009
cg06027949	SNX16	8	rs12542978	9.54736
cg02299653	LSM5	7	rs1580024	9.54718
cg06873352	LYK5	17	rs2028567	9.53235
cg06873352	LYK5	17	rs2584608	9.53235
cg06873352	LYK5	17	rs28386778	9.53235
cg06873352	LYK5	17	rs7221853	9.53235
cg06873352	LYK5	17	rs7207005	9.53235
cg06873352	LYK5	17	rs896064	9.53235
cg06873352	LYK5	17	rs2597636	9.53235
cg06873352	LYK5	17	rs1062787	9.53235
cg06873352	LYK5	17	rs2584627	9.53235
cg06386533	SOCS5	2	rs17822019	9.53225
cg18354264	MIXL1	1	rs10127776	9.52969
cg12454167	KNG1	3	rs1648716	9.52529
cg00035347	NT5C2	10	rs11191549	9.52431
cg18103150	C11orf47	11	rs10839577	9.52427
cg10237469	CEACAM4	19	rs10469285	9.52274
cg10453365	RHCG	15	rs2289352	9.52216
cg16293105	SIGLEC6	19	rs12459644	9.51911
cg15691649	SLC17A3	6	rs198853	9.516
cg17711541	HIST1H2AC	6	rs10425	9.51242
cg17711541	HIST1H2AC	6	rs198853	9.50692
cg03138091	OSMR	5	rs2292018	9.47132
cg11632617	PPCDC	15	rs2120019	9.46105
cg23750142	CA8	8	rs6990370	9.45677
cg06851207	FLJ10781	19	rs7254929	9.45268
cg18275051	CYB5R1	1	rs1342387	9.44756
cg15691649	SLC17A3	6	rs6922788	9.4472
cg08380539	CTBS	1	rs11163981	9.44687
cg01413516	INSL3	19	rs4808100	9.44411
cg05016508	FLRT1	11	rs687581	9.43752
cg00750606	CDA	1	rs12037522	9.4338
cg10719920	C21orf93	21	rs2838871	9.43298
cg07181349	KIT	4	rs6554199	9.42691
cg00035347	NT5C2	10	rs10883836	9.42041
cg00035347	NT5C2	10	rs1541213	9.42041
cg00035347	NT5C2	10	rs3781281	9.42041
cg00035347	NT5C2	10	rs12775302	9.42041
cg00035347	NT5C2	10	rs3740386	9.42041
cg14123992	APOE	19	rs769450	9.41886
cg13055001	PPP1CA	11	rs872110	9.41732
cg21878918	LOC56901	12	rs481196	9.41656
cg06873352	LYK5	17	rs6504179	9.41555
cg13683864	RPL14	3	rs12629111	9.41202
cg24977027	FLJ10916	2	rs10865489	9.40603
cg24977027	FLJ10916	2	rs4359651	9.40603
cg04435420	SGCD	5	rs4705000	9.40426
cg16907488	CCDC17	1	rs6429576	9.40141
cg09893305	HAPLN1	5	rs974023	9.39552
cg25762395	C1orf174	1	rs10909819	9.38954
cg25762395	C1orf174	1	rs11807227	9.38954
cg09305224	FUT7	9	rs4880190	9.38472
cg09305224	FUT7	9	rs4880191	9.38472
cg27187881	NAGA	22	rs2413669	9.36721
cg27187881	NAGA	22	rs6002623	9.36721
cg27187881	NAGA	22	rs11090076	9.36721
cg27187881	NAGA	22	GA018191	9.36721
cg27187881	NAGA	22	rs133382	9.36721
cg27187881	NAGA	22	rs4147641	9.36721
cg27187881	NAGA	22	rs4147640	9.36721
cg27187881	NAGA	22	rs1801311	9.36721
cg18294158	ORC5L	7	rs6944360	9.36667
cg24958765	RAB4B	19	rs2604869	9.36564
cg20203395	MGC33648	5	rs2591961	9.35092
cg00000292	ATP2A1	16	rs149299	9.34774
cg11632617	PPCDC	15	rs8028632	9.33865
cg11632617	PPCDC	15	rs13056	9.33865
cg11632617	PPCDC	15	rs2304903	9.33865
cg03552103	2013-09-10	2	rs1434167	9.33133
cg15857475	RECQL4	8	rs873884	9.3309
cg04762213	BAT2	6	rs2736172	9.32653
cg22472290	ZNF577	19	rs4584941	9.32583
cg27187881	NAGA	22	rs133368	9.31461
cg16907488	CCDC17	1	rs4274104	9.30811
cg07207937	MRPL1	4	rs4304001	9.30471
cg07207937	MRPL1	4	rs11737861	9.30471
cg07207937	MRPL1	4	rs11737353	9.30471
cg07207937	MRPL1	4	rs4388114	9.30471
cg27398547	C14orf39	14	rs1061108	9.29957
cg23855392	MTHFS	15	rs6495456	9.29805
cg08660285	WDR78	1	rs17497947	9.29327
cg19000186	CNGA1	4	rs6850142	9.29018
cg14894216	CATSPER1	11	rs12576969	9.28845
cg14894216	CATSPER1	11	rs7931167	9.28845
cg02299653	LSM5	7	rs10232444	9.28598
cg08789630	MYST4	10	rs4746243	9.28496
cg18354264	MIXL1	1	rs2169567	9.28269
cg18354264	MIXL1	1	rs6605032	9.28269
cg18354264	MIXL1	1	rs2889537	9.28269
cg08380539	CTBS	1	rs2994953	9.27857
cg07576541	SNAPAP	1	rs3806234	9.27699
cg17091770	STYX	14	rs4898765	9.27134
cg04330084	FLJ35834	7	rs805791	9.26721
cg11471401	KRT6A	12	rs396831	9.26401
cg10507961	MGC34732	11	rs12361800	9.26323
cg05213296	BXDC1	6	rs11153258	9.26266
cg16907514	KTN1	14	rs10083493	9.26127
cg21252483	NUCB1	19	rs1058483	9.26052
cg18081313	ULK1	12	rs1134574	9.2545
cg06985415	C10orf39	10	rs7096456	9.25264
cg09604428	PB1	3	rs2083180	9.2479
cg04623837	HCG9	6	rs401618	9.24301
cg04623837	HCG9	6	rs356968	9.24301
cg04623837	HCG9	6	rs259943	9.24301
cg04623837	HCG9	6	rs259940	9.24301
cg12354377	ANK3	10	rs16914968	9.24212
cg04121983	CASKIN2	17	rs8064529	9.23247
cg04623837	HCG9	6	rs356954	9.22911
cg23283495	IRF6	1	rs861019	9.22658
cg00750606	CDA	1	rs12145351	9.2264
cg12308275	TGM5	15	rs530683	9.22021
cg19728577	GUCA2B	1	rs12069432	9.21676
cg19728577	GUCA2B	1	rs16829141	9.21676
cg25282410	MRPL18	6	GA006054	9.21254
cg08946332	ALOX12	17	rs11078659	9.20489
cg00540769	ACOT12	5	rs10746	9.19144
cg04762213	BAT2	6	rs2844472	9.19013
cg19000186	CNGA1	4	rs893863	9.18908
cg21165219	FAM38B	18	rs4797469	9.18322
cg08380539	CTBS	1	rs11164005	9.18297
cg18135555	PIWIL2	8	rs4397403	9.18258
cg24150528	FLJ10246	5	rs12110174	9.18102
cg06873352	LYK5	17	rs6504180	9.17985
cg06873352	LYK5	17	rs8066754	9.17985
cg06873352	LYK5	17	rs11079510	9.17985
cg06873352	LYK5	17	rs8069969	9.17985
cg06873352	LYK5	17	rs9207	9.17985
cg06873352	LYK5	17	rs7222189	9.17985
cg06873352	LYK5	17	rs11654841	9.17985
cg06873352	LYK5	17	rs3785572	9.17985
cg06873352	LYK5	17	GA032843	9.17985
cg14141399	HAS1	19	rs11084109	9.173
cg20051177	TCF20	22	rs12168969	9.16854
cg19612574	MAPK8	10	rs2698761	9.1676
cg13683864	RPL14	3	rs2679821	9.15692
cg23855392	MTHFS	15	rs934136	9.15195
cg03251655	FLJ10260	17	rs997655	9.15088
cg22995176	UPK3B	7	rs2533952	9.15085
cg23283495	IRF6	1	rs2076153	9.14698
cg10237469	CEACAM4	19	rs16975890	9.14594
cg08872550	CA2	8	rs10907474	9.14445
cg16360444	ITGA7	12	rs7970844	9.13454
cg07175007	UHMK1	1	rs2342715	9.13293
cg07207937	MRPL1	4	rs4410552	9.13171
cg23995753	LY75	2	rs12692578	9.1276
cg23874078	CEPT1	1	rs2297703	9.12242
cg00035347	NT5C2	10	rs12785223	9.11351
cg00035347	NT5C2	10	rs7074395	9.11351
cg00035347	NT5C2	10	rs1935323	9.11351
cg12556325	C7orf29	7	rs10952250	9.10723
cg23069305	SENP1	12	rs917055	9.1051
cg25076881	OR10J1	1	rs6701545	9.09339
cg12556325	C7orf29	7	rs3735172	9.09163
cg11388238	KCTD18	2	rs17532679	9.08576
cg24792360	FUCA1	1	rs2502984	9.08456
cg24792360	FUCA1	1	rs2502985	9.08456
cg24792360	FUCA1	1	rs719399	9.08456
cg24792360	FUCA1	1	rs2076344	9.08456
cg27187881	NAGA	22	rs5996109	9.08191
cg01757745	C10orf93	10	rs7083897	9.07957
cg12610070	TSPAN15	10	rs12413525	9.07485
cg22995176	UPK3B	7	rs10952936	9.07015
cg19612574	MAPK8	10	rs8428	9.0635
cg19612574	MAPK8	10	rs10776596	9.0635
cg18151487	ARL3	10	rs11191383	9.0631
cg01892689	PGCP	8	rs10086882	9.05593
cg09553448	NUP214	9	rs719854	9.05476
cg10237469	CEACAM4	19	rs12327586	9.05374
cg10104451	ARC	8	rs10097505	9.05326
cg10861751	RGS1	1	rs7535818	9.04661
cg17385448	AGMAT	1	rs1980607	9.04458
cg19000186	CNGA1	4	rs2033895	9.03468
cg21878918	LOC56901	12	rs12296766	9.03046
cg21878918	LOC56901	12	rs7135142	9.03046
cg13105904	KIAA0323	14	rs10146759	9.02126
cg23995753	LY75	2	rs2271383	9.0189
cg26525091	MADCAM1	19	rs10415416	9.01881
cg00620024	PPP6C	9	rs16927988	9.01781
cg20637307	ERBB4	2	rs6435711	9.01342
cg18356799	DSC1	18	rs976751	9.0057
cg07070694	ZFYVE1	14	rs362402	9.00418
cg14800883	ARPC4	3	rs11708462	8.99863
cg23244913	HCG9	6	rs2523960	8.99411
cg09604428	PB1	3	rs1133415	8.991
cg23995753	LY75	2	rs6757188	8.9877
cg22815214	CACNA1S	1	rs2281845	8.98592
cg15149645	P8	16	rs9939264	8.98251
cg18105675	COLEC11	2	rs2071639	8.98246
cg24977027	FLJ10916	2	rs4337471	8.98183
cg24977027	FLJ10916	2	rs7582011	8.98183
cg13047596	UNQ830	2	rs1801251	8.97676
cg13047596	UNQ830	2	rs283486	8.97676
cg13047596	UNQ830	2	rs1446311	8.97676
cg13047596	UNQ830	2	rs3816334	8.97676
cg13047596	UNQ830	2	rs991873	8.97676
cg13047596	UNQ830	2	rs6437074	8.97676
cg13047596	UNQ830	2	rs11555646	8.97676
cg13047596	UNQ830	2	rs13013142	8.97676
cg13047596	UNQ830	2	rs3817311	8.97676
cg13047596	UNQ830	2	rs1947105	8.97676
cg05149586	SDSL	12	rs16942803	8.97424
cg11618577	KRTCAP3	2	rs12475426	8.97233
cg15316289	CRELD2	22	rs7410773	8.96109
cg11706911	AGMAT	1	rs10492987	8.95808
cg10237469	CEACAM4	19	rs11666425	8.95644
cg13119609	APOC2	19	rs3760629	8.95516
cg04009666	POLG2	17	rs7221427	8.95403
cg04009666	POLG2	17	rs9897606	8.95403
cg11173246	TSPAN4	11	rs6762	8.95194
cg11173246	TSPAN4	11	rs34956804	8.95194
cg23750142	CA8	8	rs7841372	8.94007
cg13055001	PPP1CA	11	rs2514256	8.93812
cg13055001	PPP1CA	11	rs1638586	8.93812
cg13055001	PPP1CA	11	rs12288107	8.93812
cg13055001	PPP1CA	11	rs1790733	8.93812
cg13055001	PPP1CA	11	rs12290164	8.93812
cg13055001	PPP1CA	11	rs1558256	8.93812
cg24792360	FUCA1	1	rs719400	8.93806
cg19168338	CORO7	16	rs3747584	8.93723
cg04623837	HCG9	6	rs2735067	8.93551
cg13131015	GUCY2C	12	rs2099014	8.92298
cg12437481	MRPL28	16	rs1573733	8.92232
cg22472290	ZNF577	19	rs7247017	8.92123
cg18888403	HMGCL	1	rs34902309	8.91984
cg23904249	MGC2574	11	rs561285	8.91623
cg14951292	HMOX2	16	GA031049	8.91323
cg14951292	HMOX2	16	rs6500602	8.91323
cg02579736	FANCD2	3	rs1552244	8.90482
cg20399252	EBPL	13	rs6561557	8.90464
cg08847533	NEK9	14	rs8007539	8.89906
cg27187881	NAGA	22	rs764481	8.89881
cg15822411	MGC34732	11	rs12361800	8.89297
cg19000186	CNGA1	4	rs4695309	8.89158
cg19000186	CNGA1	4	rs6833320	8.89158
cg19000186	CNGA1	4	rs6832334	8.89158
cg23244913	HCG9	6	rs1245371	8.89051
cg11618577	KRTCAP3	2	rs4665976	8.88233
cg09604428	PB1	3	rs13085775	8.8788
cg22396129	ZCRB1	12	rs7296847	8.87836
cg18059933	TP53INP1	8	rs4735337	8.87312
cg18059933	TP53INP1	8	rs4735339	8.87312
cg18059933	TP53INP1	8	rs6982393	8.87312
cg27535305	SCP2	1	rs11206035	8.87274
cg27535305	SCP2	1	rs12410420	8.87274
cg27535305	SCP2	1	rs515857	8.87274
cg19000186	CNGA1	4	rs12506026	8.86818
cg20169062	HSPB3	5	GA022600	8.86429
cg04623837	HCG9	6	rs2523960	8.86381
cg22995176	UPK3B	7	rs7807719	8.86375
cg22995176	UPK3B	7	rs2110464	8.86375
cg17749961	LYCAT	2	rs7597579	8.85712
cg17749961	LYCAT	2	rs10200895	8.85712
cg18294158	ORC5L	7	rs10236401	8.85597
cg06386533	SOCS5	2	rs4953419	8.85025
cg12229172	MGST2	4	rs2132845	8.84428
cg16029957	QPCT	2	rs1158218	8.84408
cg06118312	GZMA	5	rs3136555	8.83554
cg19168338	CORO7	16	rs11639998	8.83473
cg27183007	ZPBP	7	rs1911754	8.8217
cg27183007	ZPBP	7	rs2247628	8.8217
cg27183007	ZPBP	7	rs6583428	8.8217
cg27183007	ZPBP	7	rs1585140	8.8217
cg10691387	IQCF2	3	rs9875459	8.82056
cg18275051	CYB5R1	1	rs2232852	8.81866
cg09604428	PB1	3	rs9881468	8.8181
cg18275051	CYB5R1	1	rs7514221	8.81686
cg18275051	CYB5R1	1	rs2275737	8.81686
cg11471401	KRT6A	12	rs298104	8.81171
cg14332079	CDCA2	8	rs6557840	8.80963
cg14332079	CDCA2	8	rs11774502	8.80963
cg00849368	ARSK	5	rs2161258	8.80612
cg22009923	CD151	11	rs1130276	8.80096
cg04009666	POLG2	17	rs1427463	8.80023
cg10719920	C21orf93	21	rs4819061	8.79788
cg25833031	PAPD1	10	rs2689213	8.79688
cg11618577	KRTCAP3	2	rs704791	8.78103
cg11618577	KRTCAP3	2	rs780102	8.78103
[truncated: 16,453 more rows]

## Sheet: Sheet2
Table S5. Cis associations of SNPs with DNA methylation at CpG sites from the subjects with schizophrenia (cis defined as within 1 Mb of a CpG site).
CpG Number	CpG Gene Symbol	chr	SNP Number	(-log) Bonferroni corrected p_value
cg12339802	C1orf109	1	rs3762352	39.0471
cg12339802	C1orf109	1	rs2306625	39.0471
cg12339802	C1orf109	1	rs7526362	37.0022
cg12339802	C1orf109	1	rs11264091	37.0022
cg17749961	LYCAT	2	rs1662955	35.0987
cg17749961	LYCAT	2	rs1612616	35.0987
cg17749961	LYCAT	2	rs829584	35.0987
cg17749961	LYCAT	2	rs829573	35.0987
cg00605270	SMPDL3B	1	rs3737807	34.3302
cg17749961	LYCAT	2	rs1723175	34.0362
cg17749961	LYCAT	2	rs1723167	33.2937
cg17749961	LYCAT	2	rs829658	33.2937
cg00605270	SMPDL3B	1	rs1010082	28.5471
cg14141399	HAS1	19	rs11672222	28.2203
cg13300756	HAS1	19	rs11672222	27.1438
cg15928398	ST6GAL1	3	rs1468906	27.0367
cg22995176	UPK3B	7	rs7807719	25.6451
cg22995176	UPK3B	7	GA024624	25.6451
cg22995176	UPK3B	7	rs2110464	25.6451
cg22995176	UPK3B	7	rs10952936	25.6451
cg22995176	UPK3B	7	rs887911	25.6451
cg22995176	UPK3B	7	rs1638154	25.3536
cg23123362	ICF45	5	rs2270817	25.1981
cg17711541	HIST1H2AC	6	rs645279	24.8531
cg20389709	KLF11	2	rs4669521	24.7562
cg08212685	ATG10	5	rs7733122	23.3173
cg05163071	RETNLB	3	rs11708527	23.2364
cg08212685	ATG10	5	rs6875409	22.9625
cg13771579	TCL1B	14	rs11160284	22.6271
cg08212685	ATG10	5	rs324914	22.4194
cg08212685	ATG10	5	rs17245188	22.4194
cg23855989	AQP5	12	rs3759129	21.8847
cg24920358	PPIE	1	rs3738673	21.8276
cg24920358	PPIE	1	rs6664570	21.8276
cg24920358	PPIE	1	rs10888958	21.8276
cg24920358	PPIE	1	rs7547787	21.8276
cg24920358	PPIE	1	rs12074147	21.302
cg11890956	DSCR2	21	rs6517523	21.2861
cg11890956	DSCR2	21	rs2234543	21.2861
cg11890956	DSCR2	21	rs2836964	21.2861
cg11890956	DSCR2	21	rs13625	21.2861
cg11890956	DSCR2	21	rs2836968	21.2861
cg11890956	DSCR2	21	rs6517538	21.2861
cg00292662	LGALS1	22	rs713835	21.2529
cg00292662	LGALS1	22	rs929039	21.2529
cg08212685	ATG10	5	rs1428940	21.2291
cg06148175	ACY3	11	rs2509719	21.2224
cg08679985	KLF17	1	rs663818	21.1653
cg09553448	NUP214	9	rs3736957	21.1309
cg07175007	UHMK1	1	rs6687743	21.0753
cg07175007	UHMK1	1	rs2236581	21.0753
cg07175007	UHMK1	1	rs4657201	21.0753
cg11890956	DSCR2	21	rs6517526	21.0558
cg00292662	LGALS1	22	rs4820294	21.0292
cg11003133	AIM2	1	rs2298803	21.0272
cg11003133	AIM2	1	rs16841642	21.0272
cg08212685	ATG10	5	rs10068160	21.0168
cg08212685	ATG10	5	rs17243791	21.0168
cg08212685	ATG10	5	rs4703870	21.0168
cg08212685	ATG10	5	rs6888977	21.0168
cg08212685	ATG10	5	rs1019806	21.0168
cg14159672	FLJ32569	1	rs708727	20.9234
cg14332079	CDCA2	8	rs11787383	20.9052
cg14332079	CDCA2	8	rs3812422	20.9052
cg14332079	CDCA2	8	rs3812421	20.9052
cg21298523	NUDT9	4	rs12640451	20.8782
cg08212685	ATG10	5	rs4703879	20.776
cg08212685	ATG10	5	rs6884232	20.776
cg08212685	ATG10	5	rs1543911	20.776
cg08212685	ATG10	5	rs891159	20.776
cg08212685	ATG10	5	rs2407064	20.776
cg11890956	DSCR2	21	rs12482181	20.7312
cg11890956	DSCR2	21	rs14194	20.7312
cg05766474	CCL16	17	rs2073667	20.6735
cg14159672	FLJ32569	1	GA019870	20.5742
cg23123362	ICF45	5	rs1846664	20.5649
cg08212685	ATG10	5	rs749401	20.5233
cg19766460	C21orf128	21	rs1571737	20.5113
cg08212685	ATG10	5	rs749402	20.4405
cg18705301	NDUFAF1	15	rs11854632	20.4154
cg18705301	NDUFAF1	15	rs1899	20.4154
cg18705301	NDUFAF1	15	rs11858812	20.4154
cg17571291	BLVRA	7	rs10215155	20.2313
cg21039679	FLJ35695	15	rs12903120	20.2267
cg18705301	NDUFAF1	15	rs28463309	20.1816
cg18705301	NDUFAF1	15	rs11070328	20.1816
cg18705301	NDUFAF1	15	rs7162231	20.1816
cg18705301	NDUFAF1	15	rs17730589	20.1816
cg18705301	NDUFAF1	15	rs7169543	20.1816
cg13047596	UNQ830	2	rs812383	20.1741
cg18705301	NDUFAF1	15	rs316604	20.0522
cg22995176	UPK3B	7	rs6465128	19.9865
cg07175007	UHMK1	1	rs1062174	19.9683
cg14332079	CDCA2	8	rs9644041	19.8349
cg05213296	BXDC1	6	rs9374227	19.7569
cg05213296	BXDC1	6	rs3862838	19.7569
cg05213296	BXDC1	6	rs9400439	19.7569
cg11890956	DSCR2	21	rs6517519	19.7019
cg11890956	DSCR2	21	rs2836929	19.7019
cg11890956	DSCR2	21	rs2836932	19.7019
cg11890956	DSCR2	21	rs7280375	19.7019
cg11890956	DSCR2	21	rs2836925	19.7019
cg09553448	NUP214	9	rs967174	19.6558
cg09553448	NUP214	9	rs7861678	19.6558
cg07175007	UHMK1	1	rs6656197	19.6397
cg07175007	UHMK1	1	rs10919550	19.6397
cg18705301	NDUFAF1	15	rs7165914	19.624
cg24058132	GALC	14	rs17687109	19.5814
cg24058132	GALC	14	rs17687364	19.5814
cg24058132	GALC	14	rs17797981	19.5814
cg24058132	GALC	14	rs17798011	19.5814
cg04001333	C14orf58	14	rs2287016	19.4945
cg04001333	C14orf58	14	rs4903329	19.4945
cg04001333	C14orf58	14	rs2287015	19.4945
cg00000292	ATP2A1	16	rs8049439	19.4914
cg05213296	BXDC1	6	rs9400437	19.4317
cg05163071	RETNLB	3	rs6804995	19.4281
cg17749961	LYCAT	2	rs829689	19.352
cg14893161	FLJ32569	1	rs708727	19.3264
cg14893161	FLJ32569	1	GA019870	19.1597
cg18705301	NDUFAF1	15	rs17730888	19.0211
cg07175007	UHMK1	1	rs2050907	19.0209
cg00000292	ATP2A1	16	rs7187776	18.8963
cg22995176	UPK3B	7	rs1329145	18.7117
cg13877915	ZNF132	19	rs10423138	18.6825
cg13877915	ZNF132	19	rs3764534	18.6825
cg13877915	ZNF132	19	rs1051500	18.6825
cg13877915	ZNF132	19	rs1465789	18.6825
cg13877915	ZNF132	19	rs7259841	18.6825
cg13877915	ZNF132	19	rs4801583	18.6825
cg09553448	NUP214	9	rs2872824	18.6373
cg22398616	LECT1	13	rs3759509	18.6266
cg22995176	UPK3B	7	rs1754202	18.5791
cg20530314	AGTR1	3	rs275653	18.4941
cg09045681	TCF19	6	rs17197101	18.4916
cg09045681	TCF19	6	rs2073724	18.4916
cg09045681	TCF19	6	rs17190776	18.4916
cg14332079	CDCA2	8	rs2321049	18.4481
cg14332079	CDCA2	8	rs2012592	18.4481
cg24235633	CDIPT	16	rs747973	18.4213
cg08380539	CTBS	1	rs2303307	18.3761
cg08212685	ATG10	5	rs226205	18.3629
cg12556325	C7orf29	7	GA006756	18.3304
cg12556325	C7orf29	7	rs11769348	18.3304
cg20540428	PPP4R2	3	rs9816164	18.2891
cg09045681	TCF19	6	rs130072	18.2647
cg21717724	PSMD5	9	rs1060817	18.2082
cg21717724	PSMD5	9	rs10760117	18.2082
cg11003133	AIM2	1	rs1935067	17.9678
cg04727522	C18orf22	18	rs3744872	17.9542
cg10281770	WDR45L	17	rs4789817	17.7164
cg03760483	ALOX12	17	rs10852889	17.6606
cg09553448	NUP214	9	rs7859782	17.6401
cg10237469	CEACAM4	19	rs10469271	17.5693
cg03760483	ALOX12	17	rs1042357	17.5626
cg14696820	LCE1A	1	rs11587012	17.4887
cg26195577	C20orf3	20	rs6138458	17.473
cg21565972	FLJ23754	17	rs7406220	17.3603
cg21565972	FLJ23754	17	rs11658335	17.3603
cg21565972	FLJ23754	17	rs11077969	17.3603
cg21565972	FLJ23754	17	rs7213172	17.3603
cg21565972	FLJ23754	17	rs4625783	17.3603
cg06665322	GPA33	1	rs2281962	17.3538
cg21717724	PSMD5	9	rs4837796	17.2606
cg11632617	PPCDC	15	rs13056	17.1653
cg11632617	PPCDC	15	rs2304903	17.1653
cg11632617	PPCDC	15	rs2120019	17.1653
cg20203395	MGC33648	5	rs185220	17.1524
cg08212685	ATG10	5	rs178957	17.1273
cg11471401	KRT6A	12	rs370354	17.0698
cg11471401	KRT6A	12	rs393352	17.0698
cg24235633	CDIPT	16	rs889695	17.0302
cg22995176	UPK3B	7	rs2533952	17.0277
cg11632617	PPCDC	15	rs8028632	16.9707
cg05149586	SDSL	12	rs734070	16.9552
cg05149586	SDSL	12	rs16942797	16.9552
cg05149586	SDSL	12	rs7295347	16.9552
cg05149586	SDSL	12	rs12823432	16.9552
cg12556325	C7orf29	7	GA024973	16.9303
cg15691649	SLC17A3	6	rs645279	16.9197
cg00000292	ATP2A1	16	rs8062405	16.9016
cg18705301	NDUFAF1	15	rs11635906	16.8972
cg20727362	CYB5R3	22	rs2284088	16.7328
cg08679985	KLF17	1	rs600450	16.7033
cg11471401	KRT6A	12	rs422012	16.674
cg20637307	ERBB4	2	rs7355673	16.6651
cg20637307	ERBB4	2	rs2128321	16.6651
cg12556325	C7orf29	7	GA006757	16.6364
cg00000292	ATP2A1	16	rs2008514	16.632
cg00000292	ATP2A1	16	rs4788095	16.632
cg00000292	ATP2A1	16	rs4451951	16.632
cg17571291	BLVRA	7	rs17710630	16.5951
cg11632617	PPCDC	15	rs3850093	16.5668
cg02719634	SLC22A18AS	11	rs413781	16.5655
cg17091770	STYX	14	rs12435056	16.5565
cg20530314	AGTR1	3	rs201944	16.4935
cg20530314	AGTR1	3	rs275652	16.4935
cg21565972	FLJ23754	17	rs6502055	16.4844
cg26195577	C20orf3	20	rs6114980	16.4571
cg11471401	KRT6A	12	rs421007	16.4244
cg21565972	FLJ23754	17	rs7221544	16.3868
cg00849368	ARSK	5	rs7534	16.3632
cg21565972	FLJ23754	17	rs8067875	16.3524
cg21565972	FLJ23754	17	rs7503225	16.3524
cg21565972	FLJ23754	17	rs8080423	16.3524
cg21565972	FLJ23754	17	rs7501461	16.3524
cg21565972	FLJ23754	17	rs6502068	16.3524
cg21565972	FLJ23754	17	rs8078087	16.3524
cg21565972	FLJ23754	17	rs12051747	16.3524
cg21565972	FLJ23754	17	rs8080625	16.3524
cg21565972	FLJ23754	17	rs4789675	16.3524
cg19168338	CORO7	16	rs9925719	16.349
cg17571291	BLVRA	7	rs10233867	16.3403
cg18705301	NDUFAF1	15	rs28493702	16.3296
cg20389709	KLF11	2	rs6721191	16.246
cg17571291	BLVRA	7	rs10229363	16.2448
cg17571291	BLVRA	7	rs1044220	16.2448
cg17571291	BLVRA	7	rs10233697	16.2448
cg17571291	BLVRA	7	rs10281917	16.2448
cg17571291	BLVRA	7	rs10231164	16.2448
cg17571291	BLVRA	7	rs13233084	16.2448
cg17571291	BLVRA	7	rs10266210	16.2448
cg17571291	BLVRA	7	rs10226623	16.2448
cg17571291	BLVRA	7	rs10265186	16.2448
cg23283495	IRF6	1	rs7545542	16.2306
cg02351381	C12orf34	12	rs11068103	16.2291
cg17091770	STYX	14	rs11620764	16.1817
cg17091770	STYX	14	rs11625099	16.1817
cg17091770	STYX	14	rs7142734	16.1817
cg17091770	STYX	14	rs7143253	16.1817
cg05213296	BXDC1	6	rs9372284	16.1488
cg00000292	ATP2A1	16	rs12444171	16.1129
cg00000292	ATP2A1	16	rs9972693	16.1129
cg00000292	ATP2A1	16	rs9972768	16.1129
cg00000292	ATP2A1	16	rs4788101	16.1129
cg00000292	ATP2A1	16	rs4788102	16.1129
cg00000292	ATP2A1	16	rs7198606	16.1129
cg00000292	ATP2A1	16	rs8055982	16.1129
cg00000292	ATP2A1	16	rs11864107	16.1129
cg00000292	ATP2A1	16	rs3888190	16.1129
cg00000292	ATP2A1	16	rs8055138	16.1129
cg00000292	ATP2A1	16	rs4788099	16.1129
cg08878744	LCE1B	1	rs11587012	16.0777
cg13047596	UNQ830	2	rs709933	16.0486
cg13047596	UNQ830	2	rs709934	16.0486
cg21565972	FLJ23754	17	rs7220639	16.0393
cg17091770	STYX	14	rs12436601	16.0256
cg07664183	FAM29A	9	rs7865126	16.025
cg19109431	NFKBIE	6	rs2233434	16.002
cg19109431	NFKBIE	6	rs28362856	16.002
cg19109431	NFKBIE	6	rs28362854	16.002
cg13131015	GUCY2C	12	rs2099015	15.9893
cg13131015	GUCY2C	12	rs3811173	15.9893
cg21565972	FLJ23754	17	rs7226049	15.9521
cg17711541	HIST1H2AC	6	rs1165201	15.9381
cg21565972	FLJ23754	17	rs6502057	15.9173
cg10237469	CEACAM4	19	rs8103285	15.8767
cg10237469	CEACAM4	19	rs8107152	15.8767
cg00849368	ARSK	5	rs17084916	15.8562
cg17385448	AGMAT	1	rs2236215	15.7362
cg12454167	KNG1	3	rs3821815	15.7269
cg12454167	KNG1	3	rs5029969	15.7269
cg12454167	KNG1	3	rs5029970	15.7269
cg12454167	KNG1	3	rs3806689	15.7269
cg21565972	FLJ23754	17	rs7502078	15.7267
cg19767249	DCPS	11	rs12786155	15.7237
cg19767249	DCPS	11	rs8177343	15.7237
cg17385448	AGMAT	1	rs11580170	15.7039
cg04727522	C18orf22	18	rs4497762	15.6816
cg10237469	CEACAM4	19	rs1859341	15.645
cg21565972	FLJ23754	17	rs8077772	15.6138
cg21565972	FLJ23754	17	rs6502070	15.5829
cg10237469	CEACAM4	19	rs10402677	15.5717
cg25729068	MTAC2D1	14	rs1884840	15.5715
cg01889448	HLA-DQB1	6	rs35367950	15.5253
cg01889448	HLA-DQB1	6	rs9273349	15.5253
cg01889448	HLA-DQB1	6	rs1063355	15.5253
cg01889448	HLA-DQB1	6	GA023720	15.5253
cg01889448	HLA-DQB1	6	GA005601	15.5253
cg01889448	HLA-DQB1	6	GA023724	15.5253
cg12454167	KNG1	3	rs1851665	15.5205
cg12454167	KNG1	3	rs1836860	15.5205
cg12454167	KNG1	3	rs5029975	15.5205
cg12454167	KNG1	3	rs3806688	15.5134
cg15028436	TXNDC3	7	rs16879722	15.4835
cg15028436	TXNDC3	7	rs1470719	15.4835
cg08679985	KLF17	1	rs1291051	15.4642
cg03760483	ALOX12	17	rs15966	15.4553
cg13300756	HAS1	19	rs7248778	15.4008
cg13877915	ZNF132	19	rs9304814	15.3962
cg09553448	NUP214	9	rs928675	15.3871
cg10237469	CEACAM4	19	rs9304604	15.3414
cg10237469	CEACAM4	19	rs28447294	15.3414
cg12454167	KNG1	3	rs1050274	15.3069
cg14951292	HMOX2	16	rs11639998	15.3024
cg04616566	THSD4	15	rs17737742	15.2212
cg00000292	ATP2A1	16	rs12928404	15.1792
cg23659398	PPP3CC	8	rs11986952	15.1694
cg19767249	DCPS	11	rs3802814	15.151
cg11890956	DSCR2	21	rs6517522	15.1155
cg09419670	PSMD5	9	rs4837796	15.0506
cg01889448	HLA-DQB1	6	rs17612858	15.0499
cg10237469	CEACAM4	19	rs11666835	15.0031
cg10104451	ARC	8	rs10097505	14.9583
cg14141399	HAS1	19	rs7248778	14.9416
cg09419670	PSMD5	9	rs1060817	14.8905
cg09419670	PSMD5	9	rs10760117	14.8905
cg05213296	BXDC1	6	rs3851220	14.8859
cg26195577	C20orf3	20	rs7268095	14.8314
cg21565972	FLJ23754	17	rs7217625	14.8256
cg21565972	FLJ23754	17	rs4247357	14.8256
cg14159672	FLJ32569	1	rs708724	14.8208
cg14159672	FLJ32569	1	rs708725	14.8208
cg00849368	ARSK	5	rs11949551	14.8164
cg17091770	STYX	14	rs2884343	14.7968
cg08634464	LOC126295	19	rs4807358	14.7949
cg19767249	DCPS	11	rs8177374	14.7474
cg24235633	CDIPT	16	rs12917712	14.7053
cg21301148	MYH6	14	rs7159599	14.7038
cg11706911	AGMAT	1	rs10927805	14.6763
cg11706911	AGMAT	1	rs6429759	14.6763
cg11706911	AGMAT	1	rs10159271	14.6763
cg14159672	FLJ32569	1	rs823094	14.6369
cg05149586	SDSL	12	rs12815112	14.6198
cg21565972	FLJ23754	17	rs7209474	14.5904
cg09045681	TCF19	6	rs9263844	14.5811
cg09045681	TCF19	6	rs9263846	14.5811
cg08418111	LDHC	11	rs4757663	14.5706
cg10281770	WDR45L	17	rs11655621	14.5096
cg08660285	WDR78	1	rs2182143	14.508
cg08660285	WDR78	1	rs3008848	14.508
cg08660285	WDR78	1	rs3008855	14.508
cg08660285	WDR78	1	GA019061	14.508
cg08660285	WDR78	1	rs2985824	14.508
cg08660285	WDR78	1	rs2985825	14.508
cg08660285	WDR78	1	rs912797	14.508
cg08660285	WDR78	1	rs2985794	14.508
cg08660285	WDR78	1	rs4655663	14.508
cg08660285	WDR78	1	rs11208979	14.508
cg08660285	WDR78	1	rs1137656	14.508
cg08660285	WDR78	1	rs2815359	14.508
cg02579736	FANCD2	3	rs7648104	14.4759
cg02579736	FANCD2	3	rs17032278	14.4759
cg02579736	FANCD2	3	rs7631678	14.4759
cg02579736	FANCD2	3	rs7637888	14.4759
cg02579736	FANCD2	3	rs17032295	14.4759
cg14579051	COL9A1	6	rs6916646	14.4379
cg14332079	CDCA2	8	rs4872313	14.4276
cg08660285	WDR78	1	rs17497828	14.3913
cg00849368	ARSK	5	rs3909479	14.3832
cg18705301	NDUFAF1	15	rs7168431	14.3264
cg08660285	WDR78	1	rs2985818	14.3126
cg19168338	CORO7	16	rs6500596	14.2921
cg09045681	TCF19	6	rs28362332	14.282
cg09045681	TCF19	6	rs28362343	14.282
cg09045681	TCF19	6	rs9263870	14.282
cg09045681	TCF19	6	rs4446605	14.282
cg09045681	TCF19	6	rs9263916	14.282
cg09045681	TCF19	6	rs9263948	14.282
cg09553448	NUP214	9	rs2281905	14.2637
cg01889448	HLA-DQB1	6	rs17612633	14.2471
cg04762213	BAT2	6	rs2844475	14.237
cg04762213	BAT2	6	rs2857693	14.237
cg04762213	BAT2	6	rs2857697	14.237
cg14893161	FLJ32569	1	rs708724	14.2225
cg14893161	FLJ32569	1	rs708725	14.2225
cg09553448	NUP214	9	rs2148659	14.1926
cg09604428	PB1	3	rs2251219	14.1845
cg00292662	LGALS1	22	GA018078	14.1826
cg02579736	FANCD2	3	rs6442150	14.1686
cg08634464	LOC126295	19	rs8100809	14.166
cg23297477	CMTM3	16	rs7199632	14.131
cg21065959	LCE1E	1	rs11587012	14.113
cg21565972	FLJ23754	17	rs2228309	14.1066
cg25729068	MTAC2D1	14	rs4904818	14.1016
cg12973651	CNFN	19	rs3810147	14.1003
cg20540428	PPP4R2	3	rs2035811	14.0976
cg20540428	PPP4R2	3	rs9310260	14.0976
cg20540428	PPP4R2	3	rs726029	14.0976
cg20540428	PPP4R2	3	rs9870408	14.0976
cg16094954	BCL3	19	rs2965169	14.0805
cg20645058	CLEC12B	12	rs1807355	14.063
cg20645058	CLEC12B	12	rs1075996	14.063
cg08085267	C17orf57	17	rs12600865	14.0498
cg13047596	UNQ830	2	rs778340	14.0212
cg21565972	FLJ23754	17	rs9908277	14.0104
cg02945646	AP1G2	14	rs12886523	13.9943
cg02945646	AP1G2	14	rs35309020	13.9943
cg02945646	AP1G2	14	rs28403575	13.9943
cg02945646	AP1G2	14	rs34015250	13.9943
cg10281770	WDR45L	17	rs3826310	13.9803
cg14893161	FLJ32569	1	rs823094	13.9794
cg08660285	WDR78	1	rs2985822	13.9513
cg05163071	RETNLB	3	rs11710935	13.939
cg11632617	PPCDC	15	rs12898259	13.922
cg11632617	PPCDC	15	rs12901243	13.922
cg10237469	CEACAM4	19	rs10405906	13.9113
cg10237469	CEACAM4	19	rs7253056	13.9113
cg10237469	CEACAM4	19	rs8102439	13.9113
cg19168338	CORO7	16	rs6500598	13.8969
cg05016508	FLRT1	11	rs687581	13.8848
cg09604428	PB1	3	rs6762813	13.8608
cg13144783	CCR1	3	rs4683184	13.8473
cg18705301	NDUFAF1	15	rs316607	13.8325
cg18705301	NDUFAF1	15	rs2730056	13.8325
cg22802439	UPK1A	19	rs4806187	13.8039
cg18294158	ORC5L	7	rs12705189	13.7795
cg02358804	ZNF146	19	rs2910681	13.7675
cg02358804	ZNF146	19	rs2432055	13.7675
cg20540428	PPP4R2	3	rs2322809	13.7645
cg11890956	DSCR2	21	rs2776309	13.7498
cg11890956	DSCR2	21	rs2026267	13.7498
cg11890956	DSCR2	21	rs2735306	13.7498
cg23297477	CMTM3	16	rs16956600	13.7451
cg11471401	KRT6A	12	rs830378	13.7248
cg00849368	ARSK	5	rs10515227	13.7036
cg11471401	KRT6A	12	rs1798639	13.6874
cg09604428	PB1	3	rs11177	13.6782
cg09604428	PB1	3	rs11130315	13.6782
cg09604428	PB1	3	rs12488461	13.6782
cg09604428	PB1	3	rs12496634	13.6782
cg09604428	PB1	3	rs11130317	13.6782
cg09604428	PB1	3	rs2164884	13.6782
cg09604428	PB1	3	rs4687636	13.6782
cg09604428	PB1	3	rs4687638	13.6782
cg09604428	PB1	3	rs13064064	13.6782
cg09604428	PB1	3	rs3755806	13.6782
cg09604428	PB1	3	rs13068293	13.6782
cg09604428	PB1	3	rs2028216	13.6782
cg09604428	PB1	3	rs2289250	13.6782
cg09604428	PB1	3	rs1961958	13.6782
cg09604428	PB1	3	rs12487445	13.6782
cg21565972	FLJ23754	17	rs12945993	13.6633
cg07685786	S100B	21	rs2839364	13.6382
cg21298523	NUDT9	4	rs7673763	13.6377
cg13119609	APOC2	19	rs2288911	13.6359
cg18705301	NDUFAF1	15	rs7164684	13.5922
cg13144783	CCR1	3	rs7616215	13.5887
cg13144783	CCR1	3	rs2087726	13.5887
cg14332079	CDCA2	8	rs2659582	13.5681
cg26660414	SLC7A8	14	rs12879346	13.5651
cg11471401	KRT6A	12	rs365763	13.5522
cg20389709	KLF11	2	rs7632	13.5295
cg11890956	DSCR2	21	rs2183573	13.5289
cg20540428	PPP4R2	3	rs1060584	13.5227
cg10237469	CEACAM4	19	rs10403979	13.5103
cg21565972	FLJ23754	17	rs4789670	13.4945
cg22680812	EPB42	15	rs16957292	13.4916
cg05213296	BXDC1	6	rs3763195	13.4899
cg14159672	FLJ32569	1	rs823096	13.4851
cg09553448	NUP214	9	rs975277	13.4786
cg23283495	IRF6	1	rs2013162	13.4645
cg10237469	CEACAM4	19	rs8102519	13.4614
cg19168338	CORO7	16	rs11076830	13.4336
cg21565972	FLJ23754	17	rs4641801	13.431
cg13877915	ZNF132	19	rs6510152	13.4289
cg13877915	ZNF132	19	rs9304815	13.4289
cg06027949	SNX16	8	rs11776932	13.4205
cg06027949	SNX16	8	rs774469	13.4205
cg06027949	SNX16	8	rs1021329	13.4205
cg06027949	SNX16	8	rs10504741	13.4205
cg06027949	SNX16	8	rs1451994	13.4205
cg11890956	DSCR2	21	rs418359	13.4093
cg22643217	KRTAP11-1	21	rs13051653	13.4063
cg22643217	KRTAP11-1	21	rs748051	13.4063
cg22643217	KRTAP11-1	21	rs11908965	13.4063
cg03760483	ALOX12	17	rs11078659	13.4058
cg18705301	NDUFAF1	15	rs316611	13.3805
cg08085267	C17orf57	17	rs35161461	13.374
cg10237469	CEACAM4	19	rs16975865	13.3729
cg02844051	ZD52F10	19	rs12460932	13.3674
cg20945531	FLJ34503	6	rs2758455	13.3548
cg00750606	CDA	1	rs6701759	13.3496
cg00750606	CDA	1	rs1890005	13.3496
cg00750606	CDA	1	rs10916819	13.3496
cg00750606	CDA	1	rs4655224	13.3496
cg00750606	CDA	1	rs10799646	13.3496
cg08085267	C17orf57	17	rs6504833	13.3464
cg13047596	UNQ830	2	rs2675966	13.2937
cg13047596	UNQ830	2	rs2592117	13.2937
cg13047596	UNQ830	2	rs2592116	13.2937
cg13047596	UNQ830	2	rs2592115	13.2937
cg17339202	SYNC1	1	rs360042	13.2842
cg17339202	SYNC1	1	rs360041	13.2842
cg23750142	CA8	8	rs13274525	13.2752
cg23499129	MGC35308	6	GA006087	13.275
cg04058169	BUB3	10	rs2304550	13.2668
cg23283495	IRF6	1	rs2073486	13.2197
cg10281770	WDR45L	17	rs12950772	13.1915
cg13560548	C3orf24	3	rs7648104	13.1739
cg13560548	C3orf24	3	rs17032278	13.1739
cg13560548	C3orf24	3	rs7631678	13.1739
cg13560548	C3orf24	3	rs7637888	13.1739
cg13560548	C3orf24	3	rs17032295	13.1739
cg10237469	CEACAM4	19	rs11665870	13.1737
cg11890956	DSCR2	21	rs2836982	13.1581
cg11890956	DSCR2	21	rs7281853	13.1581
cg11554507	NEUROD6	7	rs11767648	13.149
cg11554507	NEUROD6	7	rs2233402	13.149
cg14951292	HMOX2	16	rs3747584	13.1219
cg08085267	C17orf57	17	rs2271803	13.1042
cg08085267	C17orf57	17	rs7218813	13.1042
cg04058169	BUB3	10	rs3816137	13.0919
cg04058169	BUB3	10	rs1058359	13.0919
cg04058169	BUB3	10	rs3763741	13.0919
cg04058169	BUB3	10	rs7897156	13.0919
cg18959422	MYBPH	1	rs762625	13.0601
cg14893161	FLJ32569	1	rs823096	13.0561
cg21039679	FLJ35695	15	rs2132157	13.0373
cg09045681	TCF19	6	rs2233976	13.0166
cg09553448	NUP214	9	rs16922	13.0025
cg07175007	UHMK1	1	rs6665354	12.9951
cg12819826	PPAN	19	rs3760755	12.9901
cg03760483	ALOX12	17	rs2920421	12.9687
cg11554507	NEUROD6	7	rs6462270	12.9639
cg06418219	SHC1	1	rs12087657	12.9576
cg14159672	FLJ32569	1	rs1172198	12.9555
cg24150528	FLJ10246	5	rs10941609	12.9546
cg24150528	FLJ10246	5	rs11746055	12.9546
cg10281770	WDR45L	17	rs3826309	12.953
cg08878744	LCE1B	1	rs1888964	12.9453
cg08878744	LCE1B	1	rs2879458	12.9453
cg23283495	IRF6	1	rs17015250	12.9364
cg17385448	AGMAT	1	rs7533125	12.9342
cg25229172	CCDC38	12	GA011003	12.9262
cg17339202	SYNC1	1	rs786302	12.9206
cg16907488	CCDC17	1	rs6694340	12.918
cg16907488	CCDC17	1	rs6666743	12.918
cg13410437	OR5P2	11	rs11500784	12.8953
cg24150528	FLJ10246	5	rs12110174	12.89
cg06027949	SNX16	8	rs10111831	12.89
cg23750142	CA8	8	rs6998745	12.8822
cg20530314	AGTR1	3	rs275651	12.8723
cg24150528	FLJ10246	5	rs12514198	12.8691
cg02579736	FANCD2	3	rs7652935	12.8648
cg02579736	FANCD2	3	rs6764068	12.8648
cg16708981	ZNF677	19	rs16984664	12.8633
cg09134726	PRTN3	19	rs2066983	12.8225
cg06027949	SNX16	8	rs1817107	12.8197
cg06027949	SNX16	8	rs1452001	12.8197
cg06027949	SNX16	8	rs1376841	12.8197
cg09604428	PB1	3	rs13082960	12.8127
cg13560548	C3orf24	3	rs6442150	12.7654
cg06718696	DDX48	17	rs2241886	12.7603
cg08085267	C17orf57	17	rs3760372	12.7553
cg09553448	NUP214	9	rs10901354	12.7531
cg04762213	BAT2	6	rs2736171	12.7229
cg04384208	FCGR3A	1	rs12129787	12.7217
cg11890956	DSCR2	21	rs2836981	12.7216
cg00186954	ST5	11	rs2653565	12.7195
cg14696820	LCE1A	1	rs1888964	12.7053
cg14696820	LCE1A	1	rs2879458	12.7053
cg09604428	PB1	3	rs2336545	12.6754
cg09604428	PB1	3	rs10865976	12.6754
cg09604428	PB1	3	rs10780035	12.6754
cg09604428	PB1	3	rs2268026	12.6754
cg12556325	C7orf29	7	rs11764936	12.6639
cg20263942	GOLPH2	9	rs957617	12.6239
cg07175007	UHMK1	1	rs12757408	12.5763
cg27257987	PSG4	19	rs3746297	12.574
cg21640749	CD300LF	17	rs8073748	12.5721
cg14332079	CDCA2	8	rs11135869	12.5671
cg14332079	CDCA2	8	rs10866843	12.5671
cg14332079	CDCA2	8	rs6557843	12.5671
cg12339802	C1orf109	1	rs11264087	12.5664
cg05149586	SDSL	12	rs12832115	12.5475
cg18705301	NDUFAF1	15	rs11630656	12.4966
cg12819826	PPAN	19	rs3760756	12.4899
cg12620499	DSU	2	GA002714	12.4867
cg08872550	CA2	8	rs4566	12.4412
cg10735607	TMEM109	11	rs2868245	12.4411
cg10735607	TMEM109	11	rs3763841	12.4411
cg10735607	TMEM109	11	rs3763840	12.4411
cg00000292	ATP2A1	16	rs28698667	12.4384
cg00000292	ATP2A1	16	rs4788084	12.4384
cg23750142	CA8	8	rs7843385	12.4244
cg19168338	CORO7	16	rs4786494	12.4185
cg15308737	ARSG	17	rs2072268	12.415
cg20695562	USP33	1	rs11801808	12.4015
cg21565972	FLJ23754	17	rs9891962	12.3877
cg04058169	BUB3	10	rs4980181	12.38
cg08634464	LOC126295	19	rs4807357	12.3419
cg08634464	LOC126295	19	rs11084971	12.3394
cg18705301	NDUFAF1	15	rs16971726	12.3269
cg07504718	MMP21	10	rs2170643	12.3244
cg22802439	UPK1A	19	rs10422762	12.3236
cg02579736	FANCD2	3	rs7615646	12.2968
cg08212685	ATG10	5	rs6895884	12.2923
cg11471401	KRT6A	12	rs583678	12.2902
cg20727362	CYB5R3	22	rs2285141	12.2882
cg00000292	ATP2A1	16	rs12446550	12.2723
cg25729068	MTAC2D1	14	rs11160029	12.2695
cg05089968	MGC35308	6	rs10946158	12.2634
cg05089968	MGC35308	6	rs12214812	12.2634
cg05089968	MGC35308	6	rs4144886	12.2634
cg05089968	MGC35308	6	rs10455809	12.2634
cg13105904	KIAA0323	14	rs2273629	12.2607
cg18059933	TP53INP1	8	rs4735337	12.2393
cg18059933	TP53INP1	8	rs4735339	12.2393
cg25356886	CRYGD	2	rs10932241	12.2381
cg14159672	FLJ32569	1	rs823105	12.2336
cg10735607	TMEM109	11	rs12291364	12.2317
cg10735607	TMEM109	11	rs4939475	12.2317
cg10735607	TMEM109	11	rs7107068	12.2317
cg10735607	TMEM109	11	GA027883	12.2317
cg22484793	TLR9	3	rs187084	12.2253
cg02579736	FANCD2	3	rs34632086	12.2187
cg02579736	FANCD2	3	rs2272123	12.2187
cg06985415	C10orf39	10	rs2818387	12.2148
cg09604428	PB1	3	rs2230535	12.2013
cg09604428	PB1	3	rs34017441	12.2011
cg02358804	ZNF146	19	rs2432053	12.1876
cg11890956	DSCR2	21	rs2037925	12.1826
cg20389709	KLF11	2	rs3885668	12.1821
cg23652631	SPATA1	1	rs17365723	12.1797
cg00849368	ARSK	5	rs2161258	12.17
cg21565972	FLJ23754	17	rs9905991	12.1594
cg11471401	KRT6A	12	rs406857	12.1495
cg08872550	CA2	8	rs2307075	12.1458
cg14332079	CDCA2	8	rs7005823	12.1263
cg19168338	CORO7	16	rs7205189	12.1202
cg20587168	MGC33407	19	rs10410943	12.106
cg21301148	MYH6	14	rs12890908	12.1058
cg06027949	SNX16	8	rs2600604	12.0966
cg14332079	CDCA2	8	rs6557842	12.0659
cg14332079	CDCA2	8	rs1567121	12.0659
cg14332079	CDCA2	8	rs13277090	12.0659
cg05342835	SYNC1	1	rs786302	12.0392
cg13047596	UNQ830	2	rs1947105	12.0323
cg13047596	UNQ830	2	rs1446311	12.0323
cg13047596	UNQ830	2	rs3816334	12.0323
cg13047596	UNQ830	2	rs991873	12.0323
cg13047596	UNQ830	2	rs6437074	12.0323
cg13047596	UNQ830	2	rs11555646	12.0323
cg13047596	UNQ830	2	rs13013142	12.0323
cg13047596	UNQ830	2	rs3817311	12.0323
cg13047596	UNQ830	2	rs283486	12.0323
cg19339848	MTO1	6	rs9341424	12.0297
cg19339848	MTO1	6	rs674708	12.0297
cg21771250	FAM83F	22	rs17406386	12.0248
cg08660285	WDR78	1	rs2755250	12.0187
cg08660285	WDR78	1	rs2755244	12.0187
cg08660285	WDR78	1	rs2755246	12.0187
cg16907488	CCDC17	1	rs4274104	12.0128
cg16907488	CCDC17	1	rs3014218	12.0128
cg16907488	CCDC17	1	rs3013595	12.0128
cg16907488	CCDC17	1	rs4660312	12.0128
cg16907488	CCDC17	1	rs28647556	12.0128
cg13560548	C3orf24	3	rs7652935	12.0101
cg13560548	C3orf24	3	rs6764068	12.0101
cg18059933	TP53INP1	8	rs6982393	12.0001
cg25229172	CCDC38	12	rs1436121	11.9687
cg10735607	TMEM109	11	rs7126832	11.9382
cg00000292	ATP2A1	16	rs3859172	11.935
cg11706911	AGMAT	1	rs1052571	11.929
cg11706911	AGMAT	1	rs4263990	11.929
cg11706911	AGMAT	1	rs3795760	11.929
cg11706911	AGMAT	1	rs10927796	11.929
cg11706911	AGMAT	1	rs2042371	11.929
cg11706911	AGMAT	1	rs1820204	11.929
cg11706911	AGMAT	1	rs1820205	11.929
cg11706911	AGMAT	1	rs1052576	11.929
cg11706911	AGMAT	1	rs4646018	11.929
cg11706911	AGMAT	1	rs2042370	11.929
cg13047596	UNQ830	2	rs283471	11.8946
cg17571291	BLVRA	7	rs10248844	11.884
cg09604428	PB1	3	rs2239551	11.8593
cg08660285	WDR78	1	rs2815371	11.8568
cg16907488	CCDC17	1	rs4626927	11.8528
cg07211259	PDCD1LG2	9	rs16923189	11.8446
cg13047596	UNQ830	2	rs1801251	11.8429
cg27535305	SCP2	1	rs511599	11.8357
cg27535305	SCP2	1	rs576891	11.8357
cg27535305	SCP2	1	rs11206043	11.8357
cg27535305	SCP2	1	rs1775540	11.8357
cg20645058	CLEC12B	12	rs7960202	11.8163
cg06027949	SNX16	8	rs1966850	11.8128
cg04616566	THSD4	15	rs4310807	11.8003
cg14159672	FLJ32569	1	rs823130	11.7661
cg21832243	TTC3	21	rs2298682	11.7621
cg14076161	PRB4	12	rs10772397	11.7593
cg16907488	CCDC17	1	rs7524495	11.7559
cg16907488	CCDC17	1	rs6429582	11.7559
cg16907488	CCDC17	1	rs4660319	11.7559
cg16907488	CCDC17	1	rs6686134	11.7559
cg16907488	CCDC17	1	rs10890363	11.7559
cg16907488	CCDC17	1	rs4076006	11.7559
cg16907488	CCDC17	1	rs4073846	11.7559
cg16907488	CCDC17	1	rs11810993	11.7559
cg16907488	CCDC17	1	rs2275426	11.7559
cg16907488	CCDC17	1	rs1707336	11.7559
cg06027949	SNX16	8	rs12542978	11.7506
cg21771250	FAM83F	22	rs2958650	11.7236
cg14332079	CDCA2	8	rs17053612	11.718
cg18705301	NDUFAF1	15	rs7168307	11.7133
cg14001035	ATP10A	15	rs8038726	11.7111
cg02198044	NEDD4	15	rs1509408	11.6956
cg14893161	FLJ32569	1	rs1172198	11.6878
cg18103150	C11orf47	11	rs17243759	11.6636
cg18103150	C11orf47	11	rs11040900	11.6636
cg18103150	C11orf47	11	rs10839568	11.6636
cg18103150	C11orf47	11	rs4758423	11.6636
cg13119609	APOC2	19	rs204905	11.6608
cg01413516	INSL3	19	rs4808100	11.6369
cg13047596	UNQ830	2	rs2166441	11.6159
cg02579736	FANCD2	3	rs17050660	11.6096
cg01119135	C1orf116	1	rs2629676	11.5882
cg13877915	ZNF132	19	rs3764535	11.5868
cg22995176	UPK3B	7	rs2868366	11.5824
cg03116740	TSPAN4	11	rs28551040	11.5823
cg12447832	TTC15	2	rs13022433	11.5801
cg00912191	DC-UbP	5	rs7736157	11.5708
cg00912191	DC-UbP	5	rs6894637	11.5708
cg00912191	DC-UbP	5	rs4331922	11.5708
cg07356753	GBE1	3	rs3849571	11.5642
cg07356753	GBE1	3	rs11711331	11.5642
cg07356753	GBE1	3	rs11915042	11.5642
cg07356753	GBE1	3	rs7620240	11.5642
cg02579736	FANCD2	3	rs13063098	11.5347
cg07181349	KIT	4	rs999020	11.5181
cg25229172	CCDC38	12	rs1982138	11.5143
cg00000292	ATP2A1	16	rs7193402	11.504
cg15028436	TXNDC3	7	rs2722371	11.4958
cg05342835	SYNC1	1	rs360042	11.4906
cg05342835	SYNC1	1	rs360041	11.4906
cg00849368	ARSK	5	rs6878974	11.4808
cg18705301	NDUFAF1	15	rs8037574	11.4771
cg00849368	ARSK	5	rs890739	11.4614
cg13131015	GUCY2C	12	rs2099014	11.4588
cg09604428	PB1	3	rs3774354	11.4492
cg25282410	MRPL18	6	rs2273827	11.4285
cg25282410	MRPL18	6	rs2273821	11.4285
cg15028436	TXNDC3	7	rs2722265	11.4139
cg15028436	TXNDC3	7	rs2598053	11.4139
cg15028436	TXNDC3	7	rs2722333	11.4139
cg25172835	PUNC	15	rs7182756	11.4122
cg19784477	TFPI2	7	rs17165845	11.4079
cg11513856	RABL5	7	rs36060097	11.4025
cg10735607	TMEM109	11	rs7946859	11.3969
cg11890956	DSCR2	21	rs2836988	11.3621
cg15746187	FBXO44	1	rs1883575	11.3601
cg23297477	CMTM3	16	rs2290182	11.3593
cg10735607	TMEM109	11	rs2074418	11.349
cg10735607	TMEM109	11	rs7928208	11.349
cg10735607	TMEM109	11	rs2240045	11.349
cg10735607	TMEM109	11	rs2074416	11.349
cg10735607	TMEM109	11	rs7114357	11.349
cg20945531	FLJ34503	6	rs4945507	11.3424
cg15055101	SH2D3A	19	rs7248911	11.33
cg14893161	FLJ32569	1	rs823130	11.3085
cg10872209	ARL3	10	rs10786705	11.2985
cg14332079	CDCA2	8	rs965130	11.2907
cg11890956	DSCR2	21	rs4624474	11.2867
cg18705301	NDUFAF1	15	rs28554139	11.2859
cg14401897	KIAA0963	19	rs873289	11.2653
cg14332079	CDCA2	8	rs2048080	11.2606
cg09604428	PB1	3	rs11714565	11.2576
cg09604428	PB1	3	rs17052256	11.2576
cg09604428	PB1	3	rs3796353	11.2576
cg09604428	PB1	3	rs6786919	11.2576
cg00186954	ST5	11	rs2568029	11.2571
cg20203395	MGC33648	5	rs860580	11.2534
cg20945531	FLJ34503	6	rs4945983	11.2422
cg20945531	FLJ34503	6	rs4945982	11.2422
cg21878918	LOC56901	12	rs4075325	11.2398
cg03116740	TSPAN4	11	rs1130698	11.2395
cg08872550	CA2	8	GA025296	11.2262
cg02579736	FANCD2	3	rs13066757	11.2233
cg16907488	CCDC17	1	rs3014238	11.213
cg11706911	AGMAT	1	rs1862710	11.2124
cg11706911	AGMAT	1	rs2042367	11.2124
cg20587168	MGC33407	19	rs301409	11.2109
cg14893161	FLJ32569	1	rs823105	11.2087
cg12339802	C1orf109	1	rs768659	11.1904
cg06851207	FLJ10781	19	rs12978825	11.1838
cg06851207	FLJ10781	19	rs3826853	11.1838
cg00000292	ATP2A1	16	rs7186573	11.183
cg00000292	ATP2A1	16	rs4788074	11.183
cg00000292	ATP2A1	16	rs4788073	11.183
cg00000292	ATP2A1	16	rs17640009	11.183
cg14332079	CDCA2	8	rs2248185	11.17
cg22680812	EPB42	15	rs9972367	11.1648
cg21717724	PSMD5	9	rs10985008	11.1639
cg21717724	PSMD5	9	rs10985009	11.1639
cg00000292	ATP2A1	16	rs26528	11.1627
cg11394644	C17orf80	17	rs1010442	11.1619
cg11394644	C17orf80	17	rs1026128	11.1619
cg11394644	C17orf80	17	rs1026129	11.1619
cg11394644	C17orf80	17	rs1052705	11.1619
cg15691649	SLC17A3	6	rs1165201	11.1546
cg09045681	TCF19	6	rs1108746	11.1302
cg00000292	ATP2A1	16	rs4788076	11.1169
cg07175007	UHMK1	1	rs10919548	11.1119
cg02358804	ZNF146	19	rs2972540	11.1082
cg21717724	PSMD5	9	rs12343516	11.101
cg11394644	C17orf80	17	rs7221701	11.0953
cg18705301	NDUFAF1	15	rs28557159	11.0953
cg15055101	SH2D3A	19	rs2305805	11.0916
cg17091770	STYX	14	rs2273743	11.0907
cg17091770	STYX	14	rs7148178	11.0907
cg02828104	Kua	20	rs170825	11.0737
cg06027949	SNX16	8	rs11779650	11.0726
cg21832243	TTC3	21	rs8127148	11.0571
cg21832243	TTC3	21	rs6517404	11.0571
cg11394644	C17orf80	17	rs3751925	11.0538
cg11394644	C17orf80	17	rs745143	11.0538
cg11394644	C17orf80	17	rs3736364	11.0538
cg00000292	ATP2A1	16	rs4788069	11.0534
cg00849368	ARSK	5	rs17084867	11.0324
cg06200697	CTNND1	11	rs480933	11.0262
cg06200697	CTNND1	11	rs530094	11.0262
cg06200697	CTNND1	11	rs541245	11.0262
cg06200697	CTNND1	11	rs501054	11.0262
cg06200697	CTNND1	11	rs483030	11.0262
cg06200697	CTNND1	11	rs612688	11.0262
cg06200697	CTNND1	11	rs608648	11.0262
cg06200697	CTNND1	11	rs675154	11.0262
cg06200697	CTNND1	11	rs669433	11.0262
cg06200697	CTNND1	11	rs549022	11.0262
cg06200697	CTNND1	11	rs544446	11.0262
cg06200697	CTNND1	11	rs1424752	11.0262
cg20385229	ALKBH	14	rs10144448	11.0206
cg15055101	SH2D3A	19	rs7258236	11.0162
cg10741760	HTR6	1	rs6693503	11.0094
cg03704393	ZNF169	9	rs11795346	11.0081
cg16907488	CCDC17	1	rs785495	11.0072
cg00000292	ATP2A1	16	rs3785354	10.9927
cg00000292	ATP2A1	16	rs4787457	10.9927
cg00000292	ATP2A1	16	rs4788079	10.9927
cg00000292	ATP2A1	16	rs4787456	10.9927
cg00000292	ATP2A1	16	rs4788078	10.9927
cg18151487	ARL3	10	rs10786705	10.9924
cg16907488	CCDC17	1	rs4660882	10.9922
cg16907488	CCDC17	1	rs6429576	10.9922
cg00000292	ATP2A1	16	rs153109	10.9906
cg24150528	FLJ10246	5	rs11748652	10.9752
cg08085267	C17orf57	17	rs12948299	10.9673
cg11394644	C17orf80	17	rs4605239	10.9672
cg11394644	C17orf80	17	rs1566286	10.9672
cg10741760	HTR6	1	rs10917509	10.9649
cg25729068	MTAC2D1	14	rs2402074	10.9633
cg01770232	IL6	7	rs1800796	10.9616
cg14332079	CDCA2	8	rs6557840	10.9594
cg14332079	CDCA2	8	rs11774502	10.9594
cg20530314	AGTR1	3	rs2638363	10.9549
cg19680672	MGMT	10	rs551491	10.9539
cg03116740	TSPAN4	11	rs1130680	10.9501
cg21565972	FLJ23754	17	rs4789671	10.9446
cg20637307	ERBB4	2	rs6435711	10.9328
cg23855392	MTHFS	15	rs16971515	10.9321
cg24058132	GALC	14	rs10483987	10.9293
cg16354207	UBE2F	2	rs10167355	10.9193
cg16540259	NDST2	10	rs4746143	10.9129
cg16540259	NDST2	10	rs10740418	10.9129
cg16540259	NDST2	10	rs3849969	10.9129
cg16540259	NDST2	10	rs4746148	10.9129
cg16540259	NDST2	10	rs3911887	10.9129
cg16540259	NDST2	10	rs2271271	10.9129
cg20389709	KLF11	2	rs6432055	10.9089
cg11706911	AGMAT	1	rs10927797	10.8977
cg19680672	MGMT	10	rs544217	10.895
cg18059933	TP53INP1	8	rs2956210	10.8901
cg14141399	HAS1	19	rs4802856	10.8829
cg11394644	C17orf80	17	rs3764361	10.837
cg18294158	ORC5L	7	rs6944360	10.8324
cg19784477	TFPI2	7	rs4264	10.8298
cg00000292	ATP2A1	16	rs34835	10.8198
cg24750391	PON3	7	rs17882539	10.8186
cg11890956	DSCR2	21	rs2836987	10.8138
cg02351381	C12orf34	12	rs7952780	10.8076
cg21301148	MYH6	14	rs7147244	10.8047
cg11513856	RABL5	7	rs11544858	10.8017
cg11513856	RABL5	7	rs34169259	10.8017
cg11513856	RABL5	7	rs13236755	10.8017
cg24750391	PON3	7	rs11764079	10.7889
cg24750391	PON3	7	rs11770903	10.7889
cg11173246	TSPAN4	11	rs6597977	10.7883
cg14642338	DKFZP586H2123	11	rs17795210	10.739
cg00186954	ST5	11	rs2056903	10.7308
cg00186954	ST5	11	rs2653601	10.7308
cg15928398	ST6GAL1	3	rs6767800	10.7261
cg13683864	RPL14	3	rs2276870	10.7172
cg13683864	RPL14	3	rs2276871	10.7172
cg13683864	RPL14	3	rs11539046	10.7172
cg13683864	RPL14	3	rs6771527	10.7172
cg13683864	RPL14	3	rs7628796	10.7172
cg18881501	MAP2K3	17	rs1009133	10.7097
cg00000292	ATP2A1	16	rs151181	10.6972
cg13560548	C3orf24	3	rs34632086	10.6945
cg13560548	C3orf24	3	rs2272123	10.6945
cg21301148	MYH6	14	rs11850295	10.69
cg22736323	PDGFRA	4	rs1800812	10.6884
cg20203395	MGC33648	5	rs10461617	10.6853
cg08085267	C17orf57	17	rs7216112	10.6831
cg19680672	MGMT	10	rs570967	10.6788
cg10872209	ARL3	10	rs3740606	10.6783
cg09553448	NUP214	9	rs4740420	10.6701
cg13300756	HAS1	19	rs4802856	10.665
cg22421699	SMPDL3B	1	rs3737807	10.6509
cg17215680	SIGLEC10	19	rs3810102	10.6457
cg02828104	Kua	20	rs232736	10.629
cg25229172	CCDC38	12	rs4762643	10.6283
cg02828104	Kua	20	rs6020298	10.622
cg02828104	Kua	20	rs6125918	10.622
cg11391732	HSPB3	5	rs7823	10.6201
cg05436658	PRKCB1	16	rs12708653	10.6122
cg09134726	PRTN3	19	rs351111	10.6059
cg14332079	CDCA2	8	rs2659590	10.5999
cg11890956	DSCR2	21	rs1888488	10.5916
cg08570521	TLL1	4	rs6839698	10.5819
cg08123074	PHACTR4	1	rs6674161	10.5816
cg00000292	ATP2A1	16	rs40837	10.5766
cg16335762	CMTM3	16	rs7199632	10.5734
cg18151487	ARL3	10	rs3740606	10.5692
cg25734864	PROZ	13	rs7335409	10.5683
cg11173246	TSPAN4	11	rs7924806	10.5437
cg08380539	CTBS	1	rs11164023	10.5388
cg06027949	SNX16	8	rs13258623	10.538
cg25729068	MTAC2D1	14	rs3783829	10.5356
cg21878918	LOC56901	12	rs3923885	10.534
cg21878918	LOC56901	12	rs11609986	10.534
cg20389709	KLF11	2	rs4669524	10.5219
cg03251655	FLJ10260	17	rs997655	10.5205
cg00849368	ARSK	5	rs2303650	10.5086
cg21252483	NUCB1	19	rs3760785	10.5035
cg14332079	CDCA2	8	rs2709618	10.4923
cg18103150	C11orf47	11	rs2303492	10.4906
cg22959932	C3orf32	3	rs6795577	10.4838
cg10735607	TMEM109	11	rs2072098	10.4676
cg20385229	ALKBH	14	rs2284235	10.4667
cg20385229	ALKBH	14	rs176941	10.4667
cg20385229	ALKBH	14	rs176956	10.4667
cg20385229	ALKBH	14	rs176959	10.4667
cg20385229	ALKBH	14	rs176965	10.4667
cg17475918	HLA-E	6	rs166327	10.4647
cg19680672	MGMT	10	rs513736	10.4459
cg16540259	NDST2	10	rs12256103	10.445
cg27146152	BIRC4BP	17	rs3785793	10.4337
cg08927738	BCAS1	20	rs6127085	10.4278
cg15028436	TXNDC3	7	rs2598068	10.4201
cg09604428	PB1	3	rs4687626	10.4031
cg14332079	CDCA2	8	rs1000798	10.402
cg14332079	CDCA2	8	rs3763520	10.402
cg04428453	FLJ20581	16	rs7198481	10.3964
cg04230060	SUSD1	9	rs7020062	10.3936
cg08380539	CTBS	1	rs2911597	10.3919
cg22680812	EPB42	15	rs12324094	10.387
cg08380539	CTBS	1	rs15911	10.386
cg00186954	ST5	11	rs2742497	10.3648
cg00186954	ST5	11	rs2742496	10.3648
cg18098286	UGT1A10	2	rs17863759	10.3593
cg01889448	HLA-DQB1	6	rs17843604	10.3458
cg13877915	ZNF132	19	rs893186	10.3452
cg19168338	CORO7	16	rs917305	10.3447
cg19168338	CORO7	16	rs758045	10.3447
cg19168338	CORO7	16	rs8051780	10.3447
cg13119609	APOC2	19	rs5157	10.3439
cg00308665	HTR2A	13	rs6313	10.3362
cg11173246	TSPAN4	11	rs28551040	10.3187
cg27535305	SCP2	1	rs480299	10.318
cg23750142	CA8	8	rs6990370	10.314
cg18888403	HMGCL	1	rs2502979	10.3089
cg13560548	C3orf24	3	rs7615646	10.2977
cg20645058	CLEC12B	12	rs7960084	10.2977
cg08872550	CA2	8	rs11985733	10.2894
cg08872550	CA2	8	rs1543852	10.2894
cg21769969	OSTM1	6	rs2097525	10.2828
cg00186954	ST5	11	rs1960180	10.2779
cg09604428	PB1	3	rs1076425	10.2759
cg22736323	PDGFRA	4	rs17084051	10.269
cg18705301	NDUFAF1	15	rs8023530	10.2659
cg04619854	UBXD4	2	rs2712065	10.2618
cg13877915	ZNF132	19	rs1077420	10.2484
cg13119609	APOC2	19	rs7257916	10.2472
cg16540259	NDST2	10	rs11000785	10.2162
cg16540259	NDST2	10	rs7098573	10.2162
cg12447832	TTC15	2	rs12464175	10.2113
cg14642338	DKFZP586H2123	11	rs17727535	10.2091
cg14642338	DKFZP586H2123	11	rs17795186	10.2091
cg17974185	CTNNBL1	20	rs6020251	10.2004
cg27398547	C14orf39	14	rs1268621	10.1999
cg04727522	C18orf22	18	rs12964779	10.1975
cg21252483	NUCB1	19	rs1058483	10.1918
cg08927738	BCAS1	20	rs2020975	10.1853
cg21717724	PSMD5	9	rs2416800	10.1702
cg13047596	UNQ830	2	rs283474	10.1604
cg12610070	TSPAN15	10	rs12413525	10.1596
cg27398547	C14orf39	14	rs1955696	10.1396
cg26804057	POP1	8	rs2071597	10.1393
cg26804057	POP1	8	rs4734384	10.1393
cg26804057	POP1	8	rs13280283	10.1393
cg21660727	PCGF3	4	rs2242234	10.1335
cg21660727	PCGF3	4	rs1044147	10.1335
cg11394644	C17orf80	17	rs3764359	10.1328
cg11394644	C17orf80	17	rs1037256	10.1328
cg11394644	C17orf80	17	rs1009110	10.1328
cg22995176	UPK3B	7	rs1019096	10.1291
cg17711541	HIST1H2AC	6	rs199741	10.1238
cg11890956	DSCR2	21	rs2836980	10.1192
cg11391732	HSPB3	5	GA022600	10.1138
cg11471401	KRT6A	12	rs401926	10.1087
cg11471401	KRT6A	12	rs423949	10.1087
cg11471401	KRT6A	12	rs1798640	10.1087
cg11471401	KRT6A	12	rs67876	10.1087
cg11471401	KRT6A	12	rs298109	10.1087
cg11471401	KRT6A	12	rs182436	10.1087
cg09604428	PB1	3	rs4475032	10.1017
cg27398547	C14orf39	14	rs10873125	10.0958
cg27398547	C14orf39	14	rs965455	10.0958
cg27398547	C14orf39	14	rs2224410	10.0958
cg07356753	GBE1	3	rs3849570	10.095
cg07181349	KIT	4	rs6554198	10.0918
cg14332079	CDCA2	8	rs11996213	10.0873
cg08123074	PHACTR4	1	rs16837603	10.0853
cg21771250	FAM83F	22	rs2958659	10.0812
cg18705301	NDUFAF1	15	rs522063	10.0809
cg26457013	TMEM86B	19	rs9304764	10.0691
cg22680812	EPB42	15	rs16973395	10.0685
cg11173246	TSPAN4	11	rs1130680	10.0638
cg24750391	PON3	7	rs13226149	10.0617
cg08380539	CTBS	1	rs2911598	10.0547
cg24750391	PON3	7	rs17879277	10.052
cg24750391	PON3	7	rs17880101	10.052
cg24750391	PON3	7	rs7785705	10.052
cg24750391	PON3	7	rs7786401	10.052
cg24750391	PON3	7	rs6961773	10.052
cg24750391	PON3	7	rs2158806	10.052
cg27398547	C14orf39	14	rs12147690	10.0496
cg19339848	MTO1	6	rs535902	10.0485
cg13131015	GUCY2C	12	rs247342	10.0457
cg16907488	CCDC17	1	rs2088102	10.0294
cg25729068	MTAC2D1	14	rs1884841	10.0205
cg00995152	DAB2IP	9	rs12000584	10.0195
cg27535305	SCP2	1	rs1241980	10.0174
cg19767249	DCPS	11	rs1893352	10.0136
cg27519424	HLCS	21	rs2409872	10.0051
cg22680812	EPB42	15	rs1474199	10.0014
cg00308665	HTR2A	13	rs6311	10.0009
cg08380539	CTBS	1	rs2945145	9.99757
cg06258834	KLK7	19	rs1275221	9.99708
cg11391732	HSPB3	5	rs12520754	9.99269
cg11632617	PPCDC	15	rs8042558	9.99105
cg14332079	CDCA2	8	rs9644098	9.99073
cg14332079	CDCA2	8	rs11135871	9.99073
cg14332079	CDCA2	8	rs11998700	9.99073
cg14332079	CDCA2	8	rs17053914	9.99073
cg00186954	ST5	11	rs4910068	9.98894
cg16907488	CCDC17	1	rs2934857	9.98661
cg11394644	C17orf80	17	rs9902795	9.98343
cg11394644	C17orf80	17	rs8076989	9.98213
cg24750391	PON3	7	rs2299266	9.9652
cg24235633	CDIPT	16	rs3815822	9.96109
cg18888403	HMGCL	1	rs6697805	9.95354
cg11471401	KRT6A	12	rs396831	9.95161
cg11471401	KRT6A	12	rs664354	9.95161
cg20540428	PPP4R2	3	rs9869215	9.94208
cg19399532	FLJ35530	1	rs10913567	9.93814
cg19399532	FLJ35530	1	rs12405456	9.93814
cg13560548	C3orf24	3	rs6791810	9.93346
cg13560548	C3orf24	3	rs13319597	9.93346
cg13560548	C3orf24	3	rs3846177	9.93346
cg03116740	TSPAN4	11	rs28620453	9.92424
cg03116740	TSPAN4	11	rs1130663	9.92424
cg03116740	TSPAN4	11	rs7929032	9.92424
cg03116740	TSPAN4	11	rs7928935	9.92424
cg03116740	TSPAN4	11	rs3059	9.92424
cg03116740	TSPAN4	11	rs17416106	9.92424
cg06873352	LYK5	17	rs1982400	9.92405
cg10708675	NQO1	16	rs11861500	9.89746
cg07356753	GBE1	3	rs7631052	9.89149
cg08872550	CA2	8	rs7841178	9.88735
cg21878918	LOC56901	12	rs12296766	9.87286
cg21878918	LOC56901	12	rs7135142	9.87286
cg24884084	SPRR1B	1	rs11587012	9.86811
cg24750391	PON3	7	rs17166868	9.8367
cg08380539	CTBS	1	rs12119873	9.83657
cg10741760	HTR6	1	rs4912141	9.829
cg10741760	HTR6	1	rs9659997	9.829
cg16101800	PCK1	20	rs6070157	9.82697
cg23750142	CA8	8	rs7841372	9.82537
cg18356799	DSC1	18	rs976751	9.825
cg09604428	PB1	3	rs1133415	9.8209
cg11173246	TSPAN4	11	rs7929032	9.81224
cg11173246	TSPAN4	11	rs7928935	9.81224
cg11173246	TSPAN4	11	rs3059	9.81224
cg11173246	TSPAN4	11	rs17416106	9.81224
cg11173246	TSPAN4	11	rs28620453	9.81224
cg11173246	TSPAN4	11	rs1130663	9.81224
cg15205507	ZNF331	19	rs10405978	9.80601
cg12556325	C7orf29	7	rs2108854	9.80563
cg21565972	FLJ23754	17	rs9907757	9.80425
cg27398547	C14orf39	14	rs1956549	9.80357
cg13560548	C3orf24	3	rs9875081	9.79316
cg07175007	UHMK1	1	rs6700298	9.78823
cg10001720	LAPTM5	1	rs4614309	9.78317
cg13560548	C3orf24	3	rs13063098	9.78216
cg02579736	FANCD2	3	rs9875081	9.78182
cg10771262	TCF21	6	rs2327430	9.77173
cg25282410	MRPL18	6	rs9347340	9.75894
cg25282410	MRPL18	6	rs15982	9.75894
cg25282410	MRPL18	6	rs4709368	9.75894
cg02579736	FANCD2	3	rs6791810	9.75662
cg02579736	FANCD2	3	rs13319597	9.75662
cg02579736	FANCD2	3	rs3846177	9.75662
cg10735607	TMEM109	11	rs4939477	9.7542
cg25554036	WFS1	4	rs13107806	9.7508
cg18705301	NDUFAF1	15	rs10851403	9.74047
cg11391732	HSPB3	5	rs12517462	9.73729
cg11391732	HSPB3	5	rs12520725	9.73729
cg01776246	COIL	17	rs2301823	9.73691
cg17571291	BLVRA	7	rs10215311	9.73086
cg18705301	NDUFAF1	15	rs28374715	9.73007
cg01889448	HLA-DQB1	6	rs9274689	9.72878
cg22108175	LPL	8	rs1800590	9.71803
cg26616347	IRF5	7	rs4728142	9.71652
cg19168338	CORO7	16	rs758044	9.70333
cg19168338	CORO7	16	rs3810818	9.70333
cg10104451	ARC	8	rs10103454	9.69506
cg20385229	ALKBH	14	rs9323651	9.68198
cg20385229	ALKBH	14	rs7151685	9.68198
cg13560548	C3orf24	3	rs13066757	9.67776
cg04727522	C18orf22	18	rs11664762	9.677
cg06873352	LYK5	17	rs4968661	9.66725
cg06873352	LYK5	17	rs7210724	9.66725
cg06873352	LYK5	17	rs1470697	9.66725
cg06873352	LYK5	17	rs1043127	9.66725
cg06873352	LYK5	17	rs1877318	9.66725
cg06873352	LYK5	17	rs7212196	9.66725
cg06873352	LYK5	17	rs4968599	9.66725
cg06873352	LYK5	17	rs8081454	9.66725
cg23325242	CYB5R3	22	rs2284088	9.66557
cg14332079	CDCA2	8	rs2659572	9.66283
cg12454167	KNG1	3	rs1656911	9.65959
cg12454167	KNG1	3	rs1648716	9.65959
cg12454167	KNG1	3	rs1648715	9.65959
cg12454167	KNG1	3	rs1403694	9.65959
cg01072821	UNQ9391	8	rs7846328	9.6545
cg13300756	HAS1	19	rs11084109	9.6538
cg27398547	C14orf39	14	rs1254317	9.64767
cg02828104	Kua	20	rs6012846	9.63547
cg06851207	FLJ10781	19	GA034772	9.62538
cg04619854	UBXD4	2	rs12616678	9.61892
cg04619854	UBXD4	2	rs2551337	9.61892
cg04619854	UBXD4	2	rs2551341	9.61892
cg04619854	UBXD4	2	rs7564732	9.61892
cg04619854	UBXD4	2	rs6731333	9.61892
cg18294158	ORC5L	7	rs9791845	9.61677
cg27067618	CYP4F3	19	rs1290616	9.61446
cg27067618	CYP4F3	19	rs1290617	9.61446
cg22396129	ZCRB1	12	rs3810788	9.61326
cg22396129	ZCRB1	12	rs10880286	9.61326
cg05695927	SPATA5L1	15	rs4774580	9.60267
cg05695927	SPATA5L1	15	rs4395020	9.60267
cg05695927	SPATA5L1	15	rs3759899	9.60267
cg05695927	SPATA5L1	15	rs12437840	9.60267
cg05695927	SPATA5L1	15	rs12437887	9.60267
cg05695927	SPATA5L1	15	rs7164602	9.60267
cg05695927	SPATA5L1	15	rs1346268	9.60267
cg05695927	SPATA5L1	15	rs3809472	9.60267
cg05695927	SPATA5L1	15	rs1820518	9.60267
cg05695927	SPATA5L1	15	rs12440038	9.60267
cg17385448	AGMAT	1	rs11584398	9.60188
cg17385448	AGMAT	1	rs11583306	9.60188
cg17385448	AGMAT	1	rs4646092	9.60188
cg17385448	AGMAT	1	rs4646091	9.60188
cg00849368	ARSK	5	rs3822616	9.59432
cg00849368	ARSK	5	rs3776875	9.59432
cg00849368	ARSK	5	rs9285017	9.59432
cg00849368	ARSK	5	rs10057420	9.59432
cg00849368	ARSK	5	rs9314145	9.59432
cg00849368	ARSK	5	rs3849754	9.59432
cg00849368	ARSK	5	rs3849755	9.59432
cg00849368	ARSK	5	rs3931769	9.59432
cg08872550	CA2	8	rs6988475	9.59325
cg10281770	WDR45L	17	rs9914549	9.58288
cg10001720	LAPTM5	1	rs10914193	9.57887
cg10001720	LAPTM5	1	rs3762296	9.57887
cg17974185	CTNNBL1	20	rs2281148	9.55838
cg23750142	CA8	8	rs7832414	9.55787
cg16335762	CMTM3	16	rs16956600	9.55328
cg27398547	C14orf39	14	rs10151423	9.55077
cg10708793	LGP2	17	rs2074166	9.54978
cg20540428	PPP4R2	3	rs4677232	9.53618
cg10453365	RHCG	15	rs2289352	9.53536
cg18294158	ORC5L	7	rs10236401	9.53407
cg18294158	ORC5L	7	rs4486111	9.53407
cg18294158	ORC5L	7	rs6947861	9.53407
cg04513422	LOC283487	13	rs2277424	9.52248
cg04058169	BUB3	10	rs10902883	9.51551
cg08085267	C17orf57	17	rs3809863	9.51496
cg24476569	ABCC4	13	rs8001444	9.51211
cg24476569	ABCC4	13	rs869951	9.51211
cg19680672	MGMT	10	rs480643	9.50601
cg21878918	LOC56901	12	rs4760236	9.49776
cg27398547	C14orf39	14	rs8020587	9.49447
cg06873352	LYK5	17	rs1376110	9.48885
cg06873352	LYK5	17	rs9897229	9.48885
cg18705301	NDUFAF1	15	rs16971558	9.48697
cg26195577	C20orf3	20	rs6115002	9.48203
cg26195577	C20orf3	20	rs6115003	9.48203
cg27398547	C14orf39	14	rs713336	9.48097
cg27398547	C14orf39	14	rs10151958	9.48097
cg27398547	C14orf39	14	rs1254324	9.48097
cg27398547	C14orf39	14	rs11845369	9.48097
cg19680672	MGMT	10	rs567700	9.47201
cg17571291	BLVRA	7	rs2330873	9.46256
cg14332079	CDCA2	8	rs12155980	9.45463
cg18059933	TP53INP1	8	rs4735334	9.44122
cg19566405	FLJ10260	17	rs997655	9.43748
cg11706911	AGMAT	1	rs10492987	9.43298
cg04727522	C18orf22	18	rs3744870	9.4321
cg18705301	NDUFAF1	15	rs1617832	9.43087
cg14076161	PRB4	12	rs7968647	9.42944
cg21878918	LOC56901	12	rs7298418	9.42696
cg21878918	LOC56901	12	rs10876976	9.42696
cg18888403	HMGCL	1	rs2473375	9.41874
cg06873352	LYK5	17	rs6504178	9.41825
cg08927738	BCAS1	20	rs6127076	9.41349
cg08927738	BCAS1	20	rs6123351	9.41349
cg09604428	PB1	3	rs11720243	9.3986
cg09604428	PB1	3	rs2336146	9.3986
cg09604428	PB1	3	rs13063160	9.3986
cg09604428	PB1	3	rs6786043	9.3986
cg09604428	PB1	3	rs11130310	9.3986
cg09604428	PB1	3	rs13085775	9.3986
cg09604428	PB1	3	rs7622694	9.3986
cg09604428	PB1	3	rs3774366	9.3986
cg09604428	PB1	3	rs3733045	9.3986
cg04619854	UBXD4	2	rs12623521	9.39342
cg11173246	TSPAN4	11	rs7947690	9.38704
cg20203395	MGC33648	5	rs1573998	9.38372
cg21878918	LOC56901	12	rs12310220	9.37846
cg27519424	HLCS	21	rs8132470	9.37756
cg19784477	TFPI2	7	rs17165823	9.37442
cg09553448	NUP214	9	GA026084	9.37006
cg03116740	TSPAN4	11	rs7924806	9.36904
cg17475918	HLA-E	6	rs2394255	9.36261
cg09604428	PB1	3	rs3852066	9.3599
cg06873352	LYK5	17	rs9652863	9.35335
cg14332079	CDCA2	8	rs7008627	9.35253
cg24920358	PPIE	1	rs14528	9.34518
cg04623837	HCG9	6	rs9260860	9.34501
cg04623837	HCG9	6	rs9260916	9.34501
cg04623837	HCG9	6	rs3901554	9.34501
cg04623837	HCG9	6	rs9260930	9.34501
cg04623837	HCG9	6	rs9260984	9.34501
cg04623837	HCG9	6	rs9260998	9.34501
cg04623837	HCG9	6	rs9261035	9.34501
cg04623837	HCG9	6	rs9261040	9.34501
cg04623837	HCG9	6	rs6923856	9.34501
cg04623837	HCG9	6	rs6904120	9.34501
cg04623837	HCG9	6	rs9261079	9.34501
cg04623837	HCG9	6	rs9261081	9.34501
cg04623837	HCG9	6	rs9261082	9.34501
cg04623837	HCG9	6	rs9261091	9.34501
cg04623837	HCG9	6	rs6940082	9.34501
cg04623837	HCG9	6	rs9261108	9.34501
cg04623837	HCG9	6	rs3734836	9.34501
cg04623837	HCG9	6	rs9261130	9.34501
cg04623837	HCG9	6	rs9261138	9.34501
cg16907488	CCDC17	1	rs1768816	9.33701
cg16907488	CCDC17	1	rs1085243	9.33701
cg16907488	CCDC17	1	rs785481	9.33701
cg16907488	CCDC17	1	rs785520	9.33701
cg16907488	CCDC17	1	rs785503	9.33701
cg24750391	PON3	7	rs7493	9.3351
cg00912191	DC-UbP	5	rs889023	9.33383
cg03802191	TARBP1	1	rs271744	9.3332
cg07576541	SNAPAP	1	rs3806234	9.32539
cg19168338	CORO7	16	rs13338333	9.30843
cg09604428	PB1	3	rs7652191	9.3042
cg06873352	LYK5	17	rs896064	9.29765
cg07356753	GBE1	3	rs11712243	9.29729
cg07356753	GBE1	3	rs7634258	9.29729
cg07356753	GBE1	3	rs6795133	9.29729
cg25876934	WEE1	11	rs3763869	9.29075
cg16932672	KNTC2	18	rs2644189	9.28783
cg22424108	SLC44A3	1	rs3814014	9.28738
cg10872209	ARL3	10	rs3781571	9.2763
cg06873352	LYK5	17	rs12452187	9.27285
cg13877915	ZNF132	19	rs3764533	9.2717
cg07404485	PON1	7	rs757158	9.2693
cg06200697	CTNND1	11	rs2848445	9.26881
cg12454167	KNG1	3	rs2689197	9.26749
cg12454167	KNG1	3	rs2651640	9.26749
cg25729068	MTAC2D1	14	rs7152641	9.25776
cg09553448	NUP214	9	rs719854	9.24716
cg17475918	HLA-E	6	rs1150739	9.24501
cg18441959	VPREB1	22	rs2329974	9.24126
cg19339848	MTO1	6	rs1390080	9.23891
cg14642338	DKFZP586H2123	11	rs12803861	9.23553
cg18705301	NDUFAF1	15	rs521890	9.23287
cg22396129	ZCRB1	12	rs10880301	9.23196
cg02579736	FANCD2	3	rs2272124	9.22932
cg02579736	FANCD2	3	rs9849434	9.22932
cg02579736	FANCD2	3	rs7647987	9.22932
cg02579736	FANCD2	3	rs12152512	9.22932
cg18294158	ORC5L	7	rs2188284	9.22067
cg11513856	RABL5	7	rs34532455	9.21698
cg01770232	IL6	7	rs1524107	9.21663
cg01770232	IL6	7	rs2066992	9.21663
cg20540428	PPP4R2	3	rs902650	9.21258
cg11391732	HSPB3	5	rs12520186	9.21219
cg17687883	MTHFD2	2	rs13006863	9.2002
cg22424108	SLC44A3	1	rs11808528	9.19828
cg18059933	TP53INP1	8	GA007097	9.18612
cg17749961	LYCAT	2	rs10170012	9.18192
cg14332079	CDCA2	8	rs17053743	9.17403
cg17749961	LYCAT	2	rs4952155	9.16742
cg22396129	ZCRB1	12	rs11181447	9.16646
cg22396129	ZCRB1	12	rs17091102	9.16646
cg22396129	ZCRB1	12	rs2406874	9.16646
cg21832243	TTC3	21	rs2843964	9.15882
cg00000292	ATP2A1	16	rs9931989	9.15424
cg00000292	ATP2A1	16	rs7188071	9.15424
cg11391732	HSPB3	5	rs4865832	9.14689
cg03222066	ABCG4	11	rs668033	9.143
cg21769969	OSTM1	6	rs9374013	9.14196
cg23034818	BTBD6	14	rs4677	9.14167
cg03222066	ABCG4	11	rs595412	9.1413
cg03222066	ABCG4	11	rs671872	9.1413
cg03222066	ABCG4	11	rs4301800	9.1413
cg00000292	ATP2A1	16	rs7498555	9.13464
cg00000292	ATP2A1	16	rs12325113	9.13464
cg00000292	ATP2A1	16	rs7359397	9.13464
cg15872103	SLC35F5	2	rs1053413	9.13098
cg15872103	SLC35F5	2	rs3748906	9.13098
cg17475918	HLA-E	6	rs3869065	9.12151
cg16003238	PUNC	15	rs7182756	9.11851
cg21832243	TTC3	21	rs3787780	9.11762
cg21832243	TTC3	21	rs1003721	9.11352
cg17475918	HLA-E	6	rs6457126	9.10981
cg18003698	GNRHR	4	rs13102739	9.10853
cg17475918	HLA-E	6	rs3869070	9.10841
cg07950803	CD1A	1	rs6685958	9.10355
cg06873352	LYK5	17	rs2597636	9.10085
cg06873352	LYK5	17	rs7221853	9.10085
cg06873352	LYK5	17	rs7207005	9.10085
cg06873352	LYK5	17	rs1062787	9.10085
cg06873352	LYK5	17	rs2584627	9.10085
cg06873352	LYK5	17	rs968719	9.10085
cg06873352	LYK5	17	rs2028567	9.10085
cg06873352	LYK5	17	rs2584608	9.10085
cg13560548	C3orf24	3	rs17050660	9.09656
cg06873352	LYK5	17	rs2137144	9.09555
cg16360444	ITGA7	12	rs3852534	9.07414
cg13560548	C3orf24	3	rs7647987	9.07226
cg13560548	C3orf24	3	rs12152512	9.07226
cg13560548	C3orf24	3	rs9849434	9.07226
cg13560548	C3orf24	3	rs2272124	9.07226
cg15582891	TAAR1	6	rs17061556	9.07083
cg23034818	BTBD6	14	rs2816608	9.06447
cg24750391	PON3	7	rs12704794	9.056
cg24750391	PON3	7	rs7785846	9.056
cg24750391	PON3	7	rs3779492	9.056
cg24750391	PON3	7	rs2299264	9.056
cg24750391	PON3	7	rs2286232	9.056
cg24750391	PON3	7	rs2299263	9.056
cg24750391	PON3	7	rs17166875	9.056
cg24750391	PON3	7	rs6961624	9.056
cg20540428	PPP4R2	3	rs4677225	9.05548
cg14123992	APOE	19	rs405509	9.05096
cg03116740	TSPAN4	11	rs8672	9.05074
cg01072821	UNQ9391	8	rs4531010	9.0494
cg02579736	FANCD2	3	rs17050699	9.04672
cg02579736	FANCD2	3	rs13063929	9.04672
cg02579736	FANCD2	3	rs3732968	9.04672
cg02579736	FANCD2	3	rs3732967	9.04672
cg02579736	FANCD2	3	rs3732966	9.04672
cg08946332	ALOX12	17	rs10852889	9.04399
cg16293105	SIGLEC6	19	rs10420457	9.04261
cg11120551	CHD1L	1	rs11239951	9.04215
cg17563769	GTF2A2	15	rs1871500	9.03822
cg03890877	PTK9L	3	rs7628461	9.0322
cg03890877	PTK9L	3	GA021486	9.0322
cg27226214	VHL	3	rs3755783	9.03172
cg21832243	TTC3	21	rs2006941	9.02872
cg21832243	TTC3	21	rs2835600	9.02872
cg21832243	TTC3	21	rs2835574	9.02872
cg21832243	TTC3	21	rs2835575	9.02872
cg21832243	TTC3	21	rs2835576	9.02872
cg21832243	TTC3	21	rs2835577	9.02872
cg21832243	TTC3	21	rs2835578	9.02872
cg21832243	TTC3	21	rs2835579	9.02872
cg21832243	TTC3	21	rs11088381	9.02872
cg24750391	PON3	7	rs13223537	9.0132
cg04700814	HEXIM1	17	rs8070447	9.01117
cg21878918	LOC56901	12	rs491750	9.01116
cg21878918	LOC56901	12	rs575153	9.01116
cg22396129	ZCRB1	12	rs1988893	9.00356
cg03890877	PTK9L	3	rs4082828	9.0025
cg24750391	PON3	7	rs2068604	8.9986
cg20203395	MGC33648	5	rs2441132	8.99702
cg13119609	APOC2	19	rs204468	8.99056
cg13119609	APOC2	19	rs204467	8.99056
cg25511807	MMP7	11	rs11568819	8.9905
cg10708793	LGP2	17	rs11079033	8.98388
cg24750391	PON3	7	rs13228784	8.9684
cg18135555	PIWIL2	8	rs4565458	8.96778
cg07950803	CD1A	1	rs440419	8.96675
cg11890956	DSCR2	21	rs2836985	8.96241
cg12924262	CHPT1	12	rs2695290	8.93868
cg12924262	CHPT1	12	rs2695284	8.93868
cg12924262	CHPT1	12	rs2559854	8.93868
cg12924262	CHPT1	12	rs3809260	8.93868
cg05016508	FLRT1	11	rs638227	8.92452
cg21832243	TTC3	21	rs1015549	8.92422
cg06985415	C10orf39	10	rs2637647	8.91984
cg07950803	CD1A	1	rs858998	8.90945
cg08085267	C17orf57	17	rs4439799	8.90886
cg14332079	CDCA2	8	rs958579	8.90353
cg18059933	TP53INP1	8	rs896854	8.89172
cg19680672	MGMT	10	rs4750759	8.88111
cg21132104	SPATA5L1	15	rs3759899	8.86847
cg21132104	SPATA5L1	15	rs12437840	8.86847
cg21132104	SPATA5L1	15	rs12437887	8.86847
cg21132104	SPATA5L1	15	rs7164602	8.86847
cg21132104	SPATA5L1	15	rs1346268	8.86847
cg21132104	SPATA5L1	15	rs4774580	8.86847
cg21132104	SPATA5L1	15	rs4395020	8.86847
cg21132104	SPATA5L1	15	rs3809472	8.86847
cg21132104	SPATA5L1	15	rs1820518	8.86847
cg21132104	SPATA5L1	15	rs12440038	8.86847
cg00605270	SMPDL3B	1	rs5027651	8.86775
cg23034818	BTBD6	14	rs2816613	8.86747
cg22396129	ZCRB1	12	rs3810789	8.86486
cg22396129	ZCRB1	12	rs10880285	8.86486
cg22396129	ZCRB1	12	rs3810786	8.86486
cg20385229	ALKBH	14	rs11624118	8.86408
cg20385229	ALKBH	14	rs2267756	8.86408
cg20385229	ALKBH	14	rs4899670	8.86408
cg07506795	ZNF19	16	rs7203606	8.85662
cg07506795	ZNF19	16	rs8063455	8.85662
cg18441959	VPREB1	22	rs738895	8.85606
cg08927738	BCAS1	20	rs6127088	8.85329
cg03890877	PTK9L	3	rs11715391	8.8499
cg21832243	TTC3	21	rs1053984	8.84532
cg23283495	IRF6	1	rs2076153	8.84298
cg07356753	GBE1	3	rs6792696	8.83729
cg06150803	TNFRSF19	13	rs1928117	8.83693
cg23855392	MTHFS	15	rs12898642	8.83375
cg07950803	CD1A	1	rs389293	8.83225
cg11890956	DSCR2	21	rs8132993	8.82991
cg04559909	CXCL5	4	rs425535	8.82556
cg23413307	LCE1F	1	rs11587012	8.8249
cg09604428	PB1	3	rs2336149	8.8229
cg09604428	PB1	3	rs7611731	8.8229
cg09604428	PB1	3	rs6804145	8.8229
cg09604428	PB1	3	rs3733041	8.8229
cg09604428	PB1	3	rs3733039	8.8229
cg09604428	PB1	3	rs1866268	8.8229
cg09604428	PB1	3	rs2164885	8.8229
cg09604428	PB1	3	rs2289247	8.8229
cg09604428	PB1	3	rs13079063	8.8229
cg09604428	PB1	3	rs11716747	8.8229
cg09604428	PB1	3	rs35526119	8.8229
cg09604428	PB1	3	rs7624716	8.8229
cg09604428	PB1	3	rs3755798	8.8229
cg05149586	SDSL	12	rs7960943	8.81704
cg09419670	PSMD5	9	rs10985008	8.81608
cg09419670	PSMD5	9	rs10985009	8.81608
cg22472290	ZNF577	19	rs17835311	8.80453
cg00186954	ST5	11	rs1136966	8.80214
cg06418219	SHC1	1	rs4578216	8.80017
cg21301148	MYH6	14	rs12882128	8.79474
cg19680672	MGMT	10	rs553371	8.79441
cg14688272	FN3KRP	17	rs11869249	8.79418
cg14688272	FN3KRP	17	rs11653899	8.79418
cg00186954	ST5	11	rs12794962	8.79414
cg08418111	LDHC	11	rs4757650	8.79
cg08418111	LDHC	11	rs11601413	8.79
cg17687883	MTHFD2	2	rs10177833	8.7898
cg11890956	DSCR2	21	rs2836959	8.78421
cg09604428	PB1	3	rs8906	8.784
cg09604428	PB1	3	rs6976	8.784
cg09604428	PB1	3	rs2289249	8.784
cg12000587	C17orf79	17	rs2051810	8.77617
cg18135555	PIWIL2	8	rs6993855	8.77348
cg11173246	TSPAN4	11	rs34956804	8.76744
cg01757745	C10orf93	10	rs4242712	8.75737
cg17385448	AGMAT	1	rs1980607	8.75618
cg09604428	PB1	3	rs9324	8.7507
cg03665785	HS747E2A	22	rs134559	8.74988
cg17385448	AGMAT	1	rs11585808	8.74178
cg16907488	CCDC17	1	rs1250	8.73911
cg21065959	LCE1E	1	rs1888964	8.73868
cg21065959	LCE1E	1	rs2879458	8.73868
cg19636861	ZNF556	19	rs10412087	8.73708
cg07747299	C21orf56	21	rs8133082	8.72964
cg18103150	C11orf47	11	rs10839577	8.72517
cg24750391	PON3	7	rs17886036	8.7246
cg24750391	PON3	7	rs17166859	8.7246
cg24750391	PON3	7	rs17166861	8.7246
cg22396129	ZCRB1	12	rs7296847	8.72316
cg08380539	CTBS	1	rs12143652	8.72267
cg19168338	CORO7	16	rs6500605	8.72263
cg05213296	BXDC1	6	rs3763196	8.71956
cg05461841	LOC124220	16	rs9925556	8.71912
cg13119609	APOC2	19	rs1132899	8.71746
cg13560548	C3orf24	3	rs3774208	8.71396
cg13560548	C3orf24	3	rs6783705	8.71396
cg13560548	C3orf24	3	rs6785976	8.71396
cg13560548	C3orf24	3	rs6442154	8.71396
cg13560548	C3orf24	3	rs3894321	8.71396
cg13560548	C3orf24	3	rs17032440	8.71396
cg20645058	CLEC12B	12	rs7305054	8.71306
cg02579736	FANCD2	3	rs3774208	8.71092
cg02579736	FANCD2	3	rs6783705	8.71092
cg02579736	FANCD2	3	rs6785976	8.71092
cg02579736	FANCD2	3	rs6442154	8.71092
cg02579736	FANCD2	3	rs3894321	8.71092
cg02579736	FANCD2	3	rs17032440	8.71092
cg21039679	FLJ35695	15	rs12916379	8.71012
cg06027949	SNX16	8	rs7814896	8.70586
cg17091770	STYX	14	rs8018404	8.70454
cg21769969	OSTM1	6	rs9320254	8.70376
cg23069305	SENP1	12	rs726354	8.7028
cg23069305	SENP1	12	rs11609399	8.7028
cg23069305	SENP1	12	rs10492080	8.7028
cg08634464	LOC126295	19	rs10410539	8.69961
cg13560548	C3orf24	3	rs6804473	8.69136
cg13560548	C3orf24	3	rs7611218	8.69136
cg09419670	PSMD5	9	rs12343516	8.69088
cg25282410	MRPL18	6	rs9365097	8.68964
cg18885346	PKHD1	6	rs9357723	8.67399
cg03760483	ALOX12	17	rs2271316	8.66549
cg16907488	CCDC17	1	rs12023439	8.65371
cg02828104	Kua	20	rs6125931	8.65057
cg08872550	CA2	8	rs9329911	8.64675
cg22421699	SMPDL3B	1	rs1010082	8.64675
cg09604428	PB1	3	rs1075653	8.6435
cg13771579	TCL1B	14	rs1748952	8.6405
cg24235633	CDIPT	16	rs4788188	8.63649
cg12620499	DSU	2	rs1344694	8.63012
cg23297477	CMTM3	16	rs16956806	8.62898
cg14688272	FN3KRP	17	rs2451206	8.62278
cg09419670	PSMD5	9	rs2416800	8.61968
cg24750391	PON3	7	rs2237586	8.6104
cg23325242	CYB5R3	22	rs2285141	8.60457
cg08085267	C17orf57	17	rs6503796	8.60426
cg25729068	MTAC2D1	14	rs11845931	8.60116
cg09604428	PB1	3	rs6445528	8.5974
cg23750142	CA8	8	rs7009181	8.59737
cg08380539	CTBS	1	rs2994953	8.58787
cg27226214	VHL	3	rs13089863	8.58582
cg24304714	LCE1C	1	rs11587012	8.58292
cg14076161	PRB4	12	rs10845242	8.58154
cg07181349	KIT	4	rs7695300	8.58141
cg24884084	SPRR1B	1	rs1888964	8.58091
cg24884084	SPRR1B	1	rs2879458	8.58091
cg03890877	PTK9L	3	rs3733063	8.5765
cg03890877	PTK9L	3	rs6793317	8.5765
cg03890877	PTK9L	3	rs6809248	8.5765
cg08085267	C17orf57	17	rs11079776	8.57606
cg09604428	PB1	3	rs12635140	8.5756
cg13410437	OR5P2	11	rs12271325	8.57499
cg11173246	TSPAN4	11	rs8672	8.57424
cg23297477	CMTM3	16	rs7200655	8.57268
cg10735607	TMEM109	11	rs2074417	8.5652
cg23324259	SNX16	8	rs1966850	8.56456
cg00042156	MGC16291	10	rs2801023	8.55567
cg00042156	MGC16291	10	rs2801951	8.55527
cg10708675	NQO1	16	rs8047010	8.55386
cg16293105	SIGLEC6	19	rs3810110	8.55331
cg22472290	ZNF577	19	rs892039	8.54603
cg12620499	DSU	2	rs7590720	8.53482
cg12620499	DSU	2	rs6435930	8.53482
cg12620499	DSU	2	rs1991533	8.53482
cg16615211	TMEM42	3	rs3762636	8.53229
cg12620499	DSU	2	rs934154	8.53162
cg26802333	MT1X	16	rs1599933	8.52567
cg18151487	ARL3	10	rs3781571	8.5234
cg04103317	SPINK4	9	rs550758	8.51898
cg04103317	SPINK4	9	rs706107	8.51898
cg04103317	SPINK4	9	rs706108	8.51898
cg08946332	ALOX12	17	rs1042357	8.51409
cg17749961	LYCAT	2	rs711241	8.51332
cg17749961	LYCAT	2	rs829685	8.51332
cg17749961	LYCAT	2	rs1252627	8.51332
cg17749961	LYCAT	2	rs829624	8.51332
cg17749961	LYCAT	2	rs829625	8.51332
cg17749961	LYCAT	2	rs1252635	8.51332
cg17749961	LYCAT	2	rs2609920	8.51332
cg17749961	LYCAT	2	rs11692096	8.51332
cg09604428	PB1	3	rs7638808	8.5095
cg00750606	CDA	1	rs12145351	8.5017
cg00750606	CDA	1	rs12037522	8.5017
cg00849368	ARSK	5	rs6866194	8.50062
cg23499129	MGC35308	6	rs1998168	8.49583
cg05213296	BXDC1	6	rs9374234	8.49126
cg08123074	PHACTR4	1	rs6686344	8.49061
cg00849368	ARSK	5	rs10866765	8.48992
cg16794682	CCND1	11	rs11603541	8.48816
cg07440387	SFRS6	20	rs6103329	8.48647
cg21926612	PARK2	6	rs2156257	8.48449
cg14141399	HAS1	19	rs1993104	8.4824
cg03222066	ABCG4	11	rs617948	8.4793
cg27263448	NAG8	7	rs6467154	8.47639
cg22396129	ZCRB1	12	rs10880274	8.47486
cg11173246	TSPAN4	11	rs1130698	8.47334
cg07506795	ZNF19	16	rs12447033	8.47222
cg17687883	MTHFD2	2	rs1723285	8.4721
cg21878918	LOC56901	12	rs10783818	8.46796
cg16907488	CCDC17	1	rs1707340	8.46121
cg21832243	TTC3	21	rs2835601	8.45472
cg00849368	ARSK	5	rs11950190	8.44702
cg00849368	ARSK	5	rs7724683	8.44702
cg13126790	FLJ27255	6	rs9456423	8.43596
cg21690806	SLC9A8	20	rs8121969	8.42941
cg21690806	SLC9A8	20	rs6063437	8.42941
cg17168535	XPO7	8	rs7818430	8.40933
cg05016508	FLRT1	11	rs651855	8.40832
cg05016508	FLRT1	11	rs594461	8.40832
cg07356753	GBE1	3	rs3772882	8.40669
cg08380539	CTBS	1	rs2994435	8.40447
cg22424108	SLC44A3	1	rs9432382	8.39998
cg22424108	SLC44A3	1	rs7512591	8.39998
cg17749961	LYCAT	2	rs13427862	8.39142
cg09604428	PB1	3	rs2083180	8.3846
cg17168535	XPO7	8	rs11779655	8.38403
cg19168338	CORO7	16	GA031049	8.37993
cg04623837	HCG9	6	rs9261151	8.37941
cg04623837	HCG9	6	rs3891157	8.37941
cg04623837	HCG9	6	rs3891156	8.37941
cg04623837	HCG9	6	rs9261156	8.37941
cg04623837	HCG9	6	rs9261176	8.37941
cg04623837	HCG9	6	rs6925061	8.37941
cg04623837	HCG9	6	rs9261171	8.37941
cg04623837	HCG9	6	rs9261203	8.37941
cg04623837	HCG9	6	rs9261207	8.37941
cg04623837	HCG9	6	rs9261193	8.37941
cg04623837	HCG9	6	rs28776219	8.37941
cg04623837	HCG9	6	rs7771476	8.37941
cg04623837	HCG9	6	rs9261263	8.37941
cg04623837	HCG9	6	rs9261264	8.37941
cg04623837	HCG9	6	rs9261265	8.37941
cg04623837	HCG9	6	rs7770505	8.37941
cg04623837	HCG9	6	rs10745	8.37941
cg04623837	HCG9	6	rs9261270	8.37941
cg04623837	HCG9	6	rs3807030	8.37941
cg04623837	HCG9	6	rs9261285	8.37941
cg04623837	HCG9	6	rs2301751	8.37941
cg04623837	HCG9	6	rs3807036	8.37941
cg04623837	HCG9	6	rs9261316	8.37941
cg04623837	HCG9	6	rs9261317	8.37941
cg04623837	HCG9	6	rs9261361	8.37941
cg04623837	HCG9	6	rs9261375	8.37941
cg04623837	HCG9	6	rs6923832	8.37941
cg17238009	C10orf11	10	rs2133705	8.37924
cg08946332	ALOX12	17	rs11078659	8.37869
cg02828104	Kua	20	rs232738	8.37447
cg16907488	CCDC17	1	rs11211173	8.36491
cg11716026	H19	11	rs217727	8.36408
cg10104451	ARC	8	rs12546658	8.36276
cg07952391	FLJ10916	2	rs4337471	8.36273
cg09893305	HAPLN1	5	rs1563553	8.36092
cg00335286	MC2R	18	rs4519393	8.36054
cg17791617	DLG5	10	rs2289310	8.3527
cg17791617	DLG5	10	rs1866435	8.3527
cg17791617	DLG5	10	rs2241831	8.3527
cg02844051	ZD52F10	19	GA034408	8.35109
cg23297477	CMTM3	16	rs4783598	8.33908
cg08380539	CTBS	1	rs11164005	8.33647
cg23034818	BTBD6	14	rs8022526	8.33187
cg08212685	ATG10	5	rs150934	8.30813
cg19168338	CORO7	16	rs6500602	8.30453
cg21832243	TTC3	21	rs2835572	8.29602
cg17353431	THAP7	22	rs2239961	8.28783
cg24765079	CDH1	16	rs11640099	8.28762
cg06148175	ACY3	11	rs17510687	8.27981
cg07576541	SNAPAP	1	rs3862047	8.27909
cg07576541	SNAPAP	1	rs6674929	8.27909
cg14951292	HMOX2	16	rs4786500	8.27903
cg22472290	ZNF577	19	rs7247017	8.27803
cg14332079	CDCA2	8	rs1876281	8.27623
cg02579736	FANCD2	3	rs6804473	8.27462
cg02579736	FANCD2	3	rs7611218	8.27462
cg04623837	HCG9	6	rs9260915	8.26981
cg00931491	SULT1A2	16	rs9924471	8.26502
cg00931491	SULT1A2	16	rs11401	8.26502
cg02729303	FLJ20152	5	rs40032	8.26036
cg21878918	LOC56901	12	rs537482	8.25766
cg08679985	KLF17	1	rs602802	8.25615
cg11471401	KRT6A	12	rs1798642	8.25421
cg16907488	CCDC17	1	rs11211176	8.25061
cg08986416	DMXL2	15	rs4143723	8.24463
cg08986416	DMXL2	15	rs2414106	8.24463
cg26135325	LCE3A	1	rs12032251	8.24092
cg16293105	SIGLEC6	19	rs1551556	8.23911
cg16293105	SIGLEC6	19	rs8102707	8.23911
cg07952391	FLJ10916	2	rs4359651	8.23573
cg07952391	FLJ10916	2	rs10865489	8.23573
cg27263448	NAG8	7	rs4731390	8.23429
cg17711541	HIST1H2AC	6	rs4419666	8.23322
cg10861751	RGS1	1	rs2816316	8.21551
cg12555334	PSPH	7	rs7793921	8.2037
cg11391732	HSPB3	5	rs7734272	8.19079
cg17711541	HIST1H2AC	6	rs9461204	8.18402
cg17711541	HIST1H2AC	6	rs1892256	8.18402
cg17711541	HIST1H2AC	6	rs16890999	8.18402
cg02729303	FLJ20152	5	rs33684	8.18156
cg00035347	NT5C2	10	rs7920251	8.17791
cg00035347	NT5C2	10	rs4307650	8.17791
cg00035347	NT5C2	10	rs943036	8.17791
cg00035347	NT5C2	10	rs943035	8.17791
cg00035347	NT5C2	10	rs8139	8.17791
cg00035347	NT5C2	10	rs3740387	8.17791
cg00035347	NT5C2	10	rs2066323	8.17791
cg00035347	NT5C2	10	rs746293	8.17791
cg00035347	NT5C2	10	rs3977751	8.17791
cg00035347	NT5C2	10	rs4917996	8.17791
cg09045681	TCF19	6	rs9263969	8.1775
cg13126790	FLJ27255	6	rs1452132	8.16916
cg13126790	FLJ27255	6	rs6915085	8.16916
cg20540428	PPP4R2	3	rs2231928	8.16308
cg04330084	FLJ35834	7	rs1474411	8.16091
cg08085267	C17orf57	17	rs1962307	8.15786
cg03222066	ABCG4	11	rs11217164	8.1541
cg14141399	HAS1	19	rs11084109	8.1425
cg23995753	LY75	2	rs3806603	8.1367
cg21878918	LOC56901	12	rs543410	8.13446
cg04956790	CAND1	12	rs733642	8.13229
cg11120551	CHD1L	1	rs2353983	8.13115
cg11471401	KRT6A	12	rs298104	8.12961
cg17168535	XPO7	8	rs10866823	8.12573
cg26525091	MADCAM1	19	rs758502	8.12361
cg26525091	MADCAM1	19	rs758503	8.12361
cg23189044	KCNE3	11	rs684877	8.11933
cg13105904	KIAA0323	14	rs1004664	8.11626
cg08986416	DMXL2	15	rs2278990	8.11533
cg08986416	DMXL2	15	rs2278989	8.11533
cg08986416	DMXL2	15	rs10519313	8.11533
cg08986416	DMXL2	15	rs4545756	8.11533
cg08986416	DMXL2	15	rs1902592	8.11533
cg11394644	C17orf80	17	rs12449824	8.11503
cg08927738	BCAS1	20	rs399448	8.11389
cg11173246	TSPAN4	11	rs6762	8.10264
cg08085267	C17orf57	17	rs3826536	8.10016
cg01335367	C12orf34	12	rs11068103	8.0996
cg22108175	LPL	8	rs3900537	8.09793
cg00000292	ATP2A1	16	rs27741	8.09484
cg02828104	Kua	20	rs232739	8.08737
cg12819826	PPAN	19	rs2305789	8.08661
cg08872550	CA2	8	rs1389247	8.08525
cg03890877	PTK9L	3	rs17052052	8.0829
cg24235633	CDIPT	16	rs10204	8.08269
cg24235633	CDIPT	16	rs1057451	8.08269
cg24235633	CDIPT	16	rs4788187	8.08269
cg24150528	FLJ10246	5	rs10512821	8.07972
cg02729303	FLJ20152	5	rs332811	8.07856
cg19168338	CORO7	16	rs9923395	8.07813
cg23297477	CMTM3	16	rs1008053	8.07638
cg12610070	TSPAN15	10	rs2033371	8.07435
cg00000292	ATP2A1	16	rs149299	8.07184
cg19636861	ZNF556	19	rs4807347	8.06928
cg00000292	ATP2A1	16	rs7189927	8.06824
cg18103150	C11orf47	11	rs7944694	8.06487
cg18103150	C11orf47	11	rs4582957	8.06487
cg18103150	C11orf47	11	rs4633449	8.06487
cg18103150	C11orf47	11	rs2344828	8.06487
cg23034818	BTBD6	14	rs1008628	8.06027
cg09604428	PB1	3	rs2071506	8.0597
cg26457013	TMEM86B	19	rs13343928	8.05581
cg18888403	HMGCL	1	rs35385477	8.05574
cg13047596	UNQ830	2	rs6738386	8.05456
cg08927738	BCAS1	20	rs6127084	8.05159
cg11471401	KRT6A	12	rs388626	8.04631
cg11471401	KRT6A	12	rs597340	8.04631
cg02358804	ZNF146	19	rs2918384	8.04414
cg11500727	CNFN	19	rs3810147	8.04352
cg27398547	C14orf39	14	rs1955700	8.04337
cg20512303	PDLIM4	5	rs3900945	8.0252
cg06366981	HPGD	4	rs17294646	8.02362
cg05213296	BXDC1	6	rs1704721	8.02346
cg14642338	DKFZP586H2123	11	rs16927618	8.01643
cg23244913	HCG9	6	rs6940082	8.01551
cg23244913	HCG9	6	rs9261108	8.01551
cg23244913	HCG9	6	rs3734836	8.01551
cg23244913	HCG9	6	rs9261130	8.01551
cg23244913	HCG9	6	rs9261138	8.01551
cg23244913	HCG9	6	rs9260998	8.01551
cg23244913	HCG9	6	rs9261035	8.01551
cg23244913	HCG9	6	rs9261040	8.01551
cg23244913	HCG9	6	rs9260860	8.01551
cg23244913	HCG9	6	rs9260916	8.01551
cg23244913	HCG9	6	rs3901554	8.01551
cg23244913	HCG9	6	rs9260930	8.01551
cg23244913	HCG9	6	rs9260984	8.01551
cg23244913	HCG9	6	rs6923856	8.01551
cg23244913	HCG9	6	rs6904120	8.01551
cg23244913	HCG9	6	rs9261079	8.01551
cg23244913	HCG9	6	rs9261081	8.01551
cg23244913	HCG9	6	rs9261082	8.01551
cg23244913	HCG9	6	rs9261091	8.01551
cg00659129	DDEF1	8	rs10090231	8.01149
cg00659129	DDEF1	8	rs10090767	8.01149
cg00659129	DDEF1	8	rs11992932	8.01149
cg00659129	DDEF1	8	rs11997462	8.01149
cg00659129	DDEF1	8	rs11993714	8.01149
cg00659129	DDEF1	8	rs7812299	8.01149
cg00659129	DDEF1	8	rs7812469	8.01149
cg16907488	CCDC17	1	GA000696	8.01011
cg27226214	VHL	3	rs3843008	8.00612
cg11668512	ZHX3	20	rs4812491	8.00583
cg23855392	MTHFS	15	rs2115536	8.00435
cg04727522	C18orf22	18	rs12455687	8.0015
cg17385448	AGMAT	1	rs1547033	8.00098
cg21279865	FAM106A	17	rs3907609	8.0008
cg17238009	C10orf11	10	rs10762685	7.99664
cg03222066	ABCG4	11	rs595359	7.9962
cg00849368	ARSK	5	rs7725219	7.99302
cg00849368	ARSK	5	rs7709828	7.99302
cg00849368	ARSK	5	rs10045714	7.99302
cg19636861	ZNF556	19	rs887502	7.98928
cg19636861	ZNF556	19	rs887500	7.97818
cg13105904	KIAA0323	14	rs10143703	7.97656
cg13105904	KIAA0323	14	rs4982912	7.97566
cg23034818	BTBD6	14	rs7146643	7.96437
cg21717724	PSMD5	9	rs2416760	7.96435
cg16615211	TMEM42	3	rs725866	7.96409
cg16615211	TMEM42	3	rs2372828	7.96409
cg16615211	TMEM42	3	rs9311361	7.96409
cg06366981	HPGD	4	rs17294569	7.96062
cg20051177	TCF20	22	rs5996130	7.95914
cg20385229	ALKBH	14	rs2111830	7.95608
cg09701102	NDUFV1	11	rs3758938	7.95605
cg16293105	SIGLEC6	19	rs9304718	7.95441
cg12819826	PPAN	19	rs3745601	7.94871
cg11706911	AGMAT	1	rs3795762	7.94448
cg22377998	ARVCF	22	rs2531716	7.94006
cg08789630	MYST4	10	rs4746243	7.93926
cg05213296	BXDC1	6	rs7775512	7.93666
cg21833459	FAM111B	11	rs1938590	7.9353
cg23995753	LY75	2	rs6735923	7.933
cg06189133	INSL3	19	rs4808100	7.92831
cg16907488	CCDC17	1	rs28817701	7.92741
cg08085267	C17orf57	17	rs9893901	7.92706
cg08085267	C17orf57	17	rs9914653	7.92706
cg24357161	RCV1	17	rs2240739	7.92142
cg08212685	ATG10	5	rs17247678	7.92103
cg05213296	BXDC1	6	rs867374	7.91736
cg09604428	PB1	3	rs13071584	7.9165
cg17385448	AGMAT	1	rs6695903	7.91428
cg08847533	NEK9	14	rs4903278	7.91216
cg04623837	HCG9	6	rs2232239	7.90651
cg04623837	HCG9	6	rs3823384	7.90651
cg10104451	ARC	8	rs6985894	7.90536
cg09604428	PB1	3	rs1042779	7.9018
cg03116740	TSPAN4	11	rs7947690	7.90174
cg19680672	MGMT	10	rs477692	7.90121
cg19680672	MGMT	10	rs531572	7.90121
cg14236602	PFKL	21	rs3788116	7.89907
cg27398547	C14orf39	14	rs12436632	7.89667
cg03116740	TSPAN4	11	rs34956804	7.89574
cg16907488	CCDC17	1	rs28890893	7.88711
cg16907488	CCDC17	1	rs28550303	7.88711
cg16907488	CCDC17	1	rs28375469	7.88711
cg16907488	CCDC17	1	rs28719889	7.88711
cg16907488	CCDC17	1	rs11211152	7.88711
cg16907488	CCDC17	1	rs4559551	7.88711
cg16907488	CCDC17	1	rs11211171	7.88711
cg16907488	CCDC17	1	rs28370457	7.88711
cg16907488	CCDC17	1	rs6697821	7.88711
cg16907488	CCDC17	1	rs10789471	7.88711
cg16907488	CCDC17	1	rs3014237	7.88711
cg16907488	CCDC17	1	GA018955	7.88711
cg16907488	CCDC17	1	GA018956	7.88711
cg16907488	CCDC17	1	rs10890333	7.88711
cg16907488	CCDC17	1	rs3811436	7.88711
cg16907488	CCDC17	1	rs12024590	7.88711
cg16907488	CCDC17	1	rs11211157	7.88711
cg16907488	CCDC17	1	rs10430105	7.88711
cg16907488	CCDC17	1	rs11211161	7.88711
cg16907488	CCDC17	1	rs4439382	7.88711
cg16907488	CCDC17	1	rs11211163	7.88711
cg16907488	CCDC17	1	rs10789470	7.88711
cg16907488	CCDC17	1	rs6658700	7.88711
cg16907488	CCDC17	1	rs11211168	7.88711
cg16907488	CCDC17	1	rs1972410	7.88711
cg16907488	CCDC17	1	rs2991986	7.88711
cg16907488	CCDC17	1	rs2253862	7.88711
cg16907488	CCDC17	1	rs2991988	7.88711
cg16907488	CCDC17	1	rs1547924	7.88711
cg16907488	CCDC17	1	rs3014242	7.88711
cg16907488	CCDC17	1	rs3014241	7.88711
cg16907488	CCDC17	1	rs3014239	7.88711
cg16907488	CCDC17	1	rs2152078	7.88711
cg16907488	CCDC17	1	rs2991979	7.88711
cg16907488	CCDC17	1	rs2050376	7.88711
cg16907488	CCDC17	1	rs2230658	7.88711
cg16907488	CCDC17	1	rs10430123	7.88711
cg27067618	CYP4F3	19	rs2072604	7.87466
cg27067618	CYP4F3	19	rs1290618	7.87466
cg27067618	CYP4F3	19	rs1290624	7.87466
cg09553448	NUP214	9	rs2484532	7.87446
cg09553448	NUP214	9	rs353542	7.87446
cg21769969	OSTM1	6	rs12567	7.87276
cg21769969	OSTM1	6	rs1064346	7.87276
cg01819863	EPC1	10	rs2370759	7.86942
cg19168338	CORO7	16	rs1530088	7.86933
cg17749961	LYCAT	2	rs7597579	7.86832
cg17749961	LYCAT	2	rs10200895	7.86832
cg17749961	LYCAT	2	rs12467646	7.86832
cg17749961	LYCAT	2	rs12471868	7.86832
cg17749961	LYCAT	2	rs10200589	7.86832
cg17749961	LYCAT	2	rs6723023	7.86832
cg23324259	SNX16	8	rs10958045	7.86196
cg21391660	LLGL2	17	rs8079373	7.86016
cg09604428	PB1	3	rs12497998	7.857
cg09604428	PB1	3	rs2079929	7.857
cg09604428	PB1	3	rs767418	7.857
cg09604428	PB1	3	rs6445535	7.857
cg09604428	PB1	3	rs2159644	7.857
cg17385448	AGMAT	1	rs7516683	7.84448
cg17385448	AGMAT	1	rs10927831	7.84448
cg17385448	AGMAT	1	rs7552400	7.84448
cg07506795	ZNF19	16	rs12447672	7.84292
cg07506795	ZNF19	16	rs17355804	7.84292
cg21298523	NUDT9	4	rs11945232	7.84228
cg12791554	TAS2R49	12	rs10772408	7.83988
cg08085267	C17orf57	17	rs9912101	7.82906
cg08085267	C17orf57	17	rs12449647	7.82906
cg16360444	ITGA7	12	rs7970844	7.82814
cg25729068	MTAC2D1	14	rs10498631	7.82576
cg25729068	MTAC2D1	14	rs10498632	7.82576
cg19426277	GPR146	7	rs2363285	7.82355
cg04058169	BUB3	10	rs7073325	7.81691
cg06873352	LYK5	17	GA032843	7.81565
cg06873352	LYK5	17	rs6504180	7.81565
cg06873352	LYK5	17	rs8066754	7.81565
cg06873352	LYK5	17	rs11079510	7.81565
cg06873352	LYK5	17	rs8069969	7.81565
cg06873352	LYK5	17	rs9207	7.81565
cg06873352	LYK5	17	rs3785572	7.81565
cg06873352	LYK5	17	rs7222189	7.81565
cg06873352	LYK5	17	rs11654841	7.81565
cg11618577	KRTCAP3	2	rs12475426	7.81453
cg13877915	ZNF132	19	rs35713506	7.8123
cg07440387	SFRS6	20	rs6017075	7.81057
cg05163071	RETNLB	3	rs7631962	7.81023
cg06027949	SNX16	8	rs1452002	7.80876
cg06027949	SNX16	8	rs10481273	7.80876
cg16293105	SIGLEC6	19	rs7246846	7.80521
cg16907488	CCDC17	1	rs6429580	7.79821
cg16907488	CCDC17	1	rs7531911	7.79821
cg16907488	CCDC17	1	rs4298677	7.79821
cg16907488	CCDC17	1	rs10890380	7.79821
cg16907488	CCDC17	1	rs11211223	7.79821
cg16907488	CCDC17	1	rs10890370	7.79821
cg21717724	PSMD5	9	rs10760112	7.79735
cg14332079	CDCA2	8	rs7832226	7.79653
cg08085267	C17orf57	17	rs1912482	7.79136
cg08085267	C17orf57	17	rs4968319	7.79136
cg08085267	C17orf57	17	rs7214410	7.79136
cg18881501	MAP2K3	17	rs10468608	7.79025
cg08397758	C10orf33	10	rs8181292	7.78657
cg01889448	HLA-DQB1	6	rs3021058	7.78268
cg01889448	HLA-DQB1	6	rs9275141	7.78268
cg01889448	HLA-DQB1	6	rs2856695	7.78268
cg01889448	HLA-DQB1	6	rs4642516	7.78268
cg24304714	LCE1C	1	rs1888964	7.77472
cg24304714	LCE1C	1	rs2879458	7.77472
cg19636861	ZNF556	19	rs10164335	7.76888
cg13105904	KIAA0323	14	rs2255591	7.76836
cg16907488	CCDC17	1	rs12133129	7.76611
cg16907488	CCDC17	1	rs10789486	7.76611
cg16907488	CCDC17	1	rs4454479	7.76611
cg16907488	CCDC17	1	rs11211239	7.76611
cg16907488	CCDC17	1	rs11211243	7.76611
cg16907488	CCDC17	1	rs4660905	7.76611
cg16907488	CCDC17	1	rs946524	7.76611
cg16907488	CCDC17	1	rs11211248	7.76611
cg16907488	CCDC17	1	rs11211204	7.76611
cg16907488	CCDC17	1	rs4660318	7.76611
cg16907488	CCDC17	1	rs6682683	7.76611
cg16907488	CCDC17	1	rs7546237	7.76611
cg16907488	CCDC17	1	rs4390216	7.76611
cg19000186	CNGA1	4	rs1550444	7.76388
cg19000186	CNGA1	4	rs3762859	7.76388
cg08085267	C17orf57	17	rs2013383	7.75996
cg14076161	PRB4	12	rs7132674	7.75874
cg14076161	PRB4	12	rs7976950	7.75874
cg23029519	IFNA4	9	rs7037868	7.75813
cg19636861	ZNF556	19	rs1883037	7.75708
cg23034818	BTBD6	14	rs3000073	7.75637
cg24357161	RCV1	17	rs9900085	7.75582
cg27146152	BIRC4BP	17	rs757508	7.74902
cg02351381	C12orf34	12	rs11613412	7.747
cg21335942	SETD6	16	rs8062746	7.74421
cg03552103	2013-09-10	2	rs6594049	7.74343
cg21878918	LOC56901	12	rs481196	7.74246
cg21391660	LLGL2	17	rs8074291	7.73566
cg21391660	LLGL2	17	rs6501819	7.73566
cg08946332	ALOX12	17	rs2920421	7.73539
cg00308665	HTR2A	13	rs4941573	7.73102
cg13126790	FLJ27255	6	rs9456431	7.72046
cg23034818	BTBD6	14	rs2816653	7.72037
cg23034818	BTBD6	14	rs10162524	7.72037
[truncated: 13,219 more rows]
