# Supplementary material for: DNA methylation changes in the postmortem dorsolateral prefrontal cortex of patients with schizophrenia
Source: Front Genet. 2014 Aug 26;5:280. doi: 10.3389/fgene.2014.00280 (PMC4144343; doi:10.3389/fgene.2014.00280)
Supplement: Supplementary file 6 [file DataSheet6.XLSX]

## Sheet: Sheet1
Table S6. Correlations (Pearson's) of expression with DNA methylation.
Expression Probe ID	Methylation CpG locus	CpG Gene Symbol	Correlation coeffecient ®	p_value	Related to CpG Islands
2650056	cg21960882	TP53TG3	-0.732999	2.53878e-36	N_Shore
3930008	cg13683864	RPL14	-0.724017	4.54445e-35	Island
1500390	cg10296238	C21orf56	-0.697744	1.13264e-31	S_Shelf
1340274	cg24555600	DHRS4	-0.694852	2.54419e-31	Island
1500390	cg07747299	C21orf56	-0.693373	3.83389e-31	S_Shore
2650056	cg21096591	TP53TG3	-0.670361	1.67155e-28	Island
6200367	cg07747299	C21orf56	-0.628815	2.71289e-24	S_Shore
6200367	cg10296238	C21orf56	-0.6113	1.05744e-22	S_Shelf
3990521	cg24555600	DHRS4	-0.606263	2.90842e-22	Island
6980242	cg17676129	SYCE1	-0.583879	2.11433e-20	Island
6100239	cg20203395	MGC33648	-0.579441	4.7585e-20	N_Shore
1820228	cg20507276	OR2L13	-0.57526	1.01035e-19	Island
3360131	cg15537850	NAPRT1	-0.554659	3.54493e-18	S_Shore
3180719	cg24977027	FLJ10916	-0.545265	1.65772e-17	N_Shore
2760678	cg24357161	RCV1	-0.542387	2.63371e-17	S_Shore
2690400	cg24123124	MRPS17	-0.541132	3.2181e-17	Island
4230136	cg25282410	MRPL18	-0.540475	3.57292e-17	Island
3840608	cg09584711	HPR	-0.539176	4.39151e-17	-
5290678	cg26454299	PPP3CA	-0.535367	7.99801e-17	Island
3840221	cg20507276	OR2L13	-0.526578	3.10025e-16	Island
6350075	cg13969584	AFG3L1	-0.522856	5.43816e-16	N_Shore
6980242	cg17606194	SYCE1	-0.520065	8.25178e-16	N_Shore
3180719	cg07952391	FLJ10916	-0.519213	9.36477e-16	Island
4280327	cg13047596	UNQ830	-0.503128	9.56287e-15	-
1070414	cg24555600	DHRS4	-0.495141	2.89963e-14	Island
5560307	cg24555600	DHRS4	-0.4905	5.45132e-14	Island
1340274	cg10677787	DHRS4L2	0.484111	1.27898e-13	Island
3840608	cg20672044	HPR	0.48343	1.4011e-13	-
670068	cg13315147	CYP2E1	-0.478116	2.80698e-13	Island
6370379	cg06386533	SOCS5	-0.475863	3.75555e-13	N_Shore
4290189	cg15149645	P8	-0.468293	9.8354e-13	-
2940554	cg04987894	GSTM5	-0.466493	1.23218e-12	-
1410196	cg12113132	CCNDBP1	-0.465458	1.40203e-12	N_Shore
1340274	cg12062492	DHRS4	-0.453476	6.05318e-12	Island
4290189	cg05590982	P8	-0.449311	9.93219e-12	-
2070168	cg22917487	CX3CR1	-0.446386	1.40069e-11	-
1430484	cg14384940	C21orf81	-0.443746	1.90504e-11	S_Shore
2320762	cg22546318	ATP5G2	-0.437459	3.92048e-11	N_Shore
2340441	cg02719634	SLC22A18AS	-0.431555	7.61851e-11	S_Shore
3990521	cg12062492	DHRS4	-0.431382	7.76744e-11	Island
5220731	cg20672044	HPR	0.423072	1.93588e-10	-
2940554	cg23719124	GSTM5	-0.420429	2.57492e-10	-
5090731	cg21493583	CRIPT	0.418882	3.03911e-10	N_Shore
3440086	cg10862848	GNMT	-0.417366	3.57274e-10	N_Shore
3440086	cg27588902	GNMT	-0.416183	4.05075e-10	Island
3710215	cg25665528	MGC21830	-0.416112	4.08121e-10	N_Shelf
3440086	cg10056627	GNMT	-0.409288	8.34285e-10	Island
4120445	cg22836229	EFCAB1	-0.397461	2.77416e-09	Island
3130598	cg08157579	SERHL2	-0.396545	3.03878e-09	Island
3390021	cg05149586	SDSL	-0.395303	3.43688e-09	-
2370358	cg20267005	TYROBP	-0.393295	4.18908e-09	-
1190647	cg21750589	ZNF323	-0.391106	5.19036e-09	-
7400008	cg00407150	GUP1	-0.390886	5.30265e-09	-
2510671	cg17001430	KIF25	-0.390714	5.3926e-09	-
5810630	cg21832243	TTC3	0.386302	8.26175e-09	N_Shore
2340408	cg15415545	SULT1A3	0.38493	9.42173e-09	Island
3830762	cg16708012	TMEM119	-0.383772	1.05211e-08	-
7400053	cg22858288	SLC22A18	0.383481	1.08161e-08	Island
2340408	cg19450025	SULT1A3	0.380409	1.44633e-08	Island
3830762	cg09813840	SELPLG	-0.380337	1.45625e-08	-
6650731	cg13099330	RBP1	-0.376207	2.14189e-08	Island
4060685	cg10770524	SMA3	-0.373836	2.6665e-08	-
2810044	cg22954265	FLJ45832	-0.37279	2.93542e-08	-
830215	cg26453588	BIK	-0.370278	3.69238e-08	Island
3800047	cg04425624	TNF	-0.368427	4.36689e-08	-
5220731	cg23815491	HP	-0.366225	5.3245e-08	-
2370358	cg24091474	TYROBP	-0.362525	7.40419e-08	-
7400053	cg04726200	SLC22A18	0.361939	7.79822e-08	Island
4730148	cg16907514	KTN1	-0.361252	8.28552e-08	N_Shore
10747	cg00661485	FOXI1	-0.359473	9.68799e-08	Island
6840164	cg17274742	GPNMB	-0.355158	1.41026e-07	N_Shore
7330292	cg05446471	HDAC11	0.354726	1.46381e-07	S_Shore
5860148	cg14467840	S100A1	-0.354054	1.55096e-07	-
7400053	cg19497444	SLC22A18	0.353097	1.68386e-07	Island
7200373	cg14467840	S100A1	-0.352236	1.81264e-07	-
3800047	cg14324675	LST1	-0.351552	1.92172e-07	-
3840608	cg22337624	DHX38	-0.350223	2.15167e-07	N_Shore
1190647	cg20850981	ZNF323	-0.349468	2.29404e-07	-
2000546	cg02579736	FANCD2	-0.347813	2.63795e-07	S_Shore
4210066	cg13969584	AFG3L1	-0.347198	2.778e-07	N_Shore
5570193	cg04435377	FLJ31568	-0.346925	2.84245e-07	-
6290059	cg11378052	MGC48595	0.346468	2.95344e-07	-
6200041	cg11890956	DSCR2	-0.345841	3.11264e-07	Island
5130497	cg14467840	S100A1	-0.344218	3.56356e-07	-
2000546	cg13560548	C3orf24	-0.343327	3.8372e-07	S_Shore
4050156	cg12894984	PNMT	0.341046	4.63237e-07	N_Shore
